# Supplementary material for: Novel Phylogenetic Algorithm to Monitor Human Tropism in Egyptian H5N1-HPAIV Reveals Evolution toward Efficient Human-to-Human Transmission
Source: PLoS One. 2013 Apr 26;8(4):e61572. doi: 10.1371/journal.pone.0061572 (PMC3637272; doi:10.1371/journal.pone.0061572)
Supplement: Dataset S1 — FASTA-formatted file of the 526 sequences of Egyptian H5N1-HPAIV. Viruses from 2006 to 2011 published on NCBI and GISAID are included. (TXT) [file pone.0061572.s008.txt]

>ABM92273|A/Egypt/0636-NAMRU3/2007
DQICIGYHANNSTEQVDTIMEKNVTVTHAQDILEKTHNGKLCNLNGVKPLILRDCSVAGW
LLGNPMCDEFLNVPEWSYIVEKINPANDLCYPGNFNDYEELKHLLSRINHFEKIQIIPKN
SWSDHEASGVSSACPYQGRSSFFRNVVWLTKKDNAYPTIKRSYNNTNQEDLLVLWGIHHP
NDAAEQTRLYQNPTTYISVGTSTLNQRLVPKIAARSKVNGQSGRMEFFWTILKSNDAINF
ESNGNFIAPENAYKIVKKGDSTIMKSELEYGNCNTKCQTPIGAINSSMPFHNIHPLTIGE
CPKYVKSNRLVLATGLRNSPQGERRRKKR
>ACI06187|A/Egypt/10211-NAMRU3/2007
DQICIGYHANNSTEQVDTIMEKNVTVTHAQDILEKTHNGKLCDLDGVKPLILRDCSVAGW
LLGNPMCDEFLNVPEWSYIVEKINPANDLCYPGDFNDYEELKHLLSRINHFEKIQIIPKS
SWSDHEASSGVSSACPYQGRSSFFRNVVWLIKKDNAYPTIKRSYNNTNQEDLLVLWGIHH
PNDAAEQTRLYQNPTTYISVGTSTLNQRLVPKIATRSKVNGQSGRMEFFWTILKPNDAIN
FESNGNFIAPENAYKIVKKGDSTIMKSELEYGNCNTKCQTPIGAINSSMPFHNIHPLTIG
ECPKYVKSSRLVLATGLRNSPQGERRRKKR
>ACI06188|A/Egypt/10215-NAMRU3/2007
DQICIGYHANNSTEQVDTIMEKNVTVTHAQDILEKTHNGKLCDLDGVKPLILRDCSVAGW
LLGNPMCDEFLNVPEWSYIVEKINPANDLCYPGNFNDYEELKHLLSRINHFEKIQIIPKS
SWSNHEASSGVSSACPYQGRSSFFRNVVWLIKKDNAYPTIKISYNNTNQEDLLVLWGIHH
PNDAAEQTRLYQNPTTYISVGTSTLNQRLVPKIATRSKVNGQSGRMEFFWTILKSNDAIN
FESNGNFIAPENAYKIVKKGDSTIMKSELEYGNCNTKCQTPIGAINSSMPFHNIHPLTIG
ECPKYVKSNRLVLATGLRNSPQGERRRKKR
>ACI06189|A/Egypt/10216-NAMRU3/2007
DQICIGYHANNSTEQVDTIMEKNVTVTHAQDILEKTHNGKLCDLDGVKPLILRDCSVAGW
LLGNPMCDEFLNVPEWSYIVEKINPANDLCYPGNFNDYEELKHLLSRINHFEKIQIIPKS
SWSNHEASSGVSSACPYQGRSSFFRNVVWLIKKDNAYPTIKISYNNTNQEDLLVLWGIHH
PNDAAEQTRLYQNPTTYISVGTSTLNQRLVPKIATRSKVNGQSGRMEFFWTILKSNDAIN
FESNGNFIAPENAYKIVKKGDSTIMKSELEYGNCNTKCQTPIGAINSSMPFHNIHPLTIG
ECPKYVKSNRLVLATGLRNSPQGERRRKKR
>ADG21405|A/Egypt/10217-NAMRU3/2007
DQICIGYHANNSTEQVDTIMEKNVTVTHAQDILEKTHNGKLCDLDGVKPLILRDCSVAGW
LLGNPMCDEFLNVPEWSYIVEKINPANDLCYPGNFNDYEELKHLLSRINHFEKIQIIPKS
SWSNHEASSGVSSACPYQGRSSFFRNVVWLIKKGNAYPTIKISYNNTNQEDLLVLWGIHH
PNDAAEQTRLYQNPTTYISVGTSTLNQRLVPKIATRSKVNGQNGRMEFFWTILKSNDAIN
FESNGNFIAPENAYKIVKKGDSTIMKSELEYGNCNTKCQTPIGAINSSMPFHNIHPLTIG
ECPKYVKSNRLVLATGLRNSPQGERRRKKR
>ABM54179|A/Egypt/14724-NAMRU3/2006
DQICIGYHANNSTEQVDTIMEKNVTVTHAQDILEKTHNGKLCDLDGVKPLILRDCSVAGW
LLGNPMCDEFLNVPEWSYIVEKINPANDLCYPGNFNDYEELKHLLSRINHFEKIQIIPKS
SWSDHETSSGVSSACPYQGRSSFFRNVVWLIKKDNAYPTIKRSYNNTNQEDLLVLWGIHH
PNDAAEQTRLYQNPTTYISVGTSTLNQRLVPKIATRSKINGQSGRIEFFWTILKSNDAIN
FESNGNFIAPENAYKIVKKGDSTIMKSELEYGNCNTKCQTPIGAINSSMPFHNIHPLTIG
ECPKYVKSNRLVLATGLRNSPQGERRRKKR
>ABM54180|A/Egypt/14725-NAMRU3/2006
DQICIGYHANNSTEQVDTIMEKNVTVTHAQDILEKTHNGKLCDLDGVKPLILRDCSVAGW
LLGNPMCDEFLNVPEWSYIVEKINPANDLCYPGNFNDYEELKHLLSRINHFEKIQIIPKS
SWSDHETSSGVSSACPYQGRSSFFRNVVWLIKKDNAYPTIKRSYNNTNQEDLLVLWGIHH
PNDAAEQTRLYQNPTTYISVGTSTLNQRLVPKIATRSKINGQSGRIEFFWTILKSNDAIN
FESNGNFIAPENAYKIVKKGDSTIMKSELEYGNCNTKCQTPIGAINSSMPFHNIHPLTIG
ECPKYVKSNRLVLATGLRNSPQGERRRKKR
>ABP96846|A/Egypt/1604-NAMRU3/2007
DQICIGYHANNSTEQVDTIMEKNVTVTHAQDILEKTHNGKLCDLDGVKPLILRDCSVAGW
LLGNPMCDEFLNVPEWSYIVEKINPANDLCYPGNFNDYEELKHLLSRINHFEKIQIIPKS
SWSDHEASSGVSSACPYQGRSSFFRNVVWLIKKDNAYPTIKRSYNNTNQEDLLVLWGIHH
PNDAAEQTRLYQNPTTYISVGTSTLNQRLVPKIATRSKVNGQSGRIEFFWTILKSNDAIN
FESNGNFIAPENAYKIVKKGDSTIMKSELEYGNCNTKCQTPIGAINSSMPFHNIHPLTIG
ECPKYVKSNRLVLATGLRNSPQGERRRKKR
>ABP96847|A/Egypt/1731-NAMRU3/2007
DQICIGYHANNSTEQVDTIMEKNVTVTHAQDILEKTHNGKLCDLDGVKPLILRDCSVAGW
LLGNPMCDEFLNVPEWSYIVEKINPANDLCYPGNFNNYEELKHLLSRINHFEKIQIIPKS
SWSDHEASSGVSSACPYQGRSSFFRNVVWLIKKDNAYPTIKRSYNNTNQEDLLILWGIHH
PNDAAEQTRLYQNPTTYISVGTSTLNQRLVPKIATRSKVNGQSGRMEFFWTILKSNDAIN
FESNGNFIAPENAYKIVKKGDSTIMKSELEYGNCNTKCQTPIGAINSSMPFHNIHPLTIG
ECPKYVKSNRLVLATGLRNSPQGERRRKKR
>ABP96848|A/Egypt/1902-NAMRU3/2007
DQICIGYHANNSTEQVDTIMEKNVTVTHAQDILEKTHNGKLCDLDGVKPLILRDCSVAGW
LLGNPMCDEFLNVPEWSYIVEKINPANDLCYPGTFNDYEELKHLLSRINHFEKIQIIPKS
SWSDHEASSGVSSACPHQGRSSFFRNVVWLIKKNNAYPTIKISYNNTNQEDLLVLWGIHH
PNDAAEQTRLYQNPTTYISVGTSTLNQRLVPKIATRSKVNGQSGRMEFFWTILKSNDAIN
FESNGNFIAPENAYKIVKKGDSTIMKSELEYGNCNTKCQTPIGAINSSMPFHNIHPLTIG
ECPKYVKSNRLVLATGLRNSPQGERRRKKR
>ACI06180|A/Egypt/1980-NAMRU3/2008
DQICIGYHANNSTEQVDTIMEKNVTVTHAQDILEKTHNGKLCDLDGVKPLILRDCSVAGW
LLGNPMCDEFLNVPEWSYIVEKINPANDLCYPGDFNDYEELKHLLSRINHFEKIQIIPKS
SWSDHEASSGVSSACPYQGRSSFFRNVVWLIKKENAYPTIKRSYNNTNQEDLLVLWGIHH
PNDAAEQTRLYQNPTTYISVGTSTLNQRLVPKIATRSKVNGQSGRMEFFWTILKPNDAIN
FESNGNFIAPENAYKIVKKGDSTIMKSELEYGNCNTKCQTPIGAINSSMPFHNIHPLTIG
ECPKYVKSNRLVLATGLRNSPQGERRRKKR
>ABP96849|A/Egypt/2256-NAMRU3/2007
DQICIGYHANNSTEQVDTIMEKNVTVTHAQDILEKTHNGKLCDLDGVKPLILRDCSVAGW
LLGNPMCDEFLNVPEWSYIVEKINPANDLCYPGNFNDYEELKHLLSRINHFEKIQIIPKS
SWSDHEASSGVSSACPYQGRSSFFRNVVWLIKKDNAYPTIKRSYNNTNQEDLLVLWGIHH
PNDAAEQTRLYQNPTTYISVGTSTLNQRLVPKIATRSKVNGQSGRMEFFWTILKSNDAIN
FESNGNFIAPENAYKIVKKGDSTIMKSELEYGNCNTKCQTPIGAINSSMPFHNIHPLTIG
ECPKYVKSNRLVLATGLRNSPQGERRRKKR
>ACI06181|A/Egypt/2289-NAMRU3/2008
DQICIGYHANNSTEQVDTIMEKNVTVTHAQDILEKTHNGKLCNLDGVKPLILRDCSVAGW
LLGNPMCDEFLNVPEWSYIVEKINPANDLCYPGNFNDYEELKHLLSRINHFEKIQIIPKN
SWSDHEASGVSSACPYQGRSSFFRNVVWLTKKDNAYPTIKRSYNNTNQEDLLVLWGIHHP
NDAAEQTRLYQNPTTYISVGTSTLNQRLVPKIATRSKVNGQIGRMEFFWTILKSNDAINF
ESNGNFIAPENAYKIVKKGDSTIMKSELEYGNCNTKCQTPIGAINSSMPFHNIHPLTIGE
CPKYVKSNRLVLATGLRNSPQGERRRKKR
>ACI06182|A/Egypt/2514-NAMRU3/2008
DQICIGYHANNSTEQVDTIMEKNVTVTHAQDILEKTHNGKLCDLDGVKPLILRDCSVAGW
LLGNPMCDEFLNVPEWSYIVEKINPANDLCYPGDFNDYEELKHLLSRINHFEKIQIIPKS
SWSDHEASSGVSSACPYQGRSSFFRNVVWLIKKDNAYPTIKRSYNNTNQEDLLVLWGIHH
PKDAAEQTRLYQNPITYISVGTSTLNQRLVPKIATRSKVNGQSGRMEFFWTILKPNDAIN
FESNGNFIAPENAYKIVKKGDSTIMKSELEYGNCNTKCQTPIGAINSSMPFHNIHPLTIG
ECPKYVKSNRLVLATGLRNSPQGERRRKKR
>ACI06183|A/Egypt/2546-NAMRU3/2008
DQICIGYHANNSTEQVDTIMEKNVTVTHAQDILEKTHNGKLCNLDGVKPLILRDCSVAGW
LLGNPMCDEFLNVPEWSYIVEKINPANDLCYPGNFNDYEELKHLLSRINHFEKIQIIPKN
SWSDHEASGVSSACPYQGRSSFFRNVVWLTKKDNAYPTIKRSYNNTNQEDLLVLWGIHHP
NDAAEQTRLYQNPTTYISVGTSTLNQRLVPKIATRSKVNGQNGRMEFFWTILKSNDAINF
ESNGNFIAPENAYKIVKKGDSTIMKSELEYGNCNTKCQTPIGAINSSMPFHNIHPLTIGE
CPKYVKSNRLVLATGLRNSPQGERRRKKR
>ABP96854|A/Egypt/2621-NAMRU3/2007
DQICIGYHANNSTEQVDTIMEKNVTVTHAQDILEKTHNGKLCNLDGVKPLILRDCSVAGW
LLGNPMCDEFLNVPEWSYIVEKINPANDLCYPGNFNDYEELKHLLSRINHFEKIQIIPKN
SWSDHEASGVSSACPYQGRSSFFRNVVWLTKKDNAYPTIKRSYNNTNQEDLLVLWGIHHP
NDAAEQTRLYQNPTTYISVGTSTLNQRLVPKIATRSKVNGQSGRMEFFWTILKSNDAINF
ESNGNFIAPENAYKIVKKGDSTIMKSELEYGNCNTKCQTPIGAINSSMPFHNIHPLTIGE
CPKYVKSNRLVLATGLRNSPQGERRRKKR
>ABU53968|A/Egypt/2629-NAMRU3/2007
DQICIGYHANNSTEQVDTIMEKNVTVTHAQDILEKTHNGKLCNLDGVKPLILRDCSVAGW
LLGNPMCDEFLNVPEWSYIVEKINPANDLCYPGNFNDYEELKHLLSRINHFEKIQIIPKN
SWSDHEASGVSSACPYQGRSSFFRNVVWLTKKDNAYPTIKRSYNNTNQEDLLVLWGIHHP
NDAAEQTRLYQNPTTYISVGTSTLNQRLVPKIATRSKVNGQSGRMEFFWTILKSNDAINF
ESNGNFIAPENAYKIVKKGDSTIMKSELEYGNCNTKCQTPIGAINSSMPFHNIHPLTIGE
CPKYVKSNRLVLATGLRNSPQGERRRKKR
>ABU53969|A/Egypt/2630-NAMRU3/2007
DQICIGYHANNSTEQVDTIMEKNVTVTHAQDILEKTHNGKLCDLDGVKPLILRDCSVAGW
LLGNPMCDEFLNVPEWSYIVEKINPANDLCYPGNFNDYEELKHLLSRINHFEKIQIIPKS
SWSDHEASSGVSSACPYQGRSSFFRNVVWLIKKDNAYPTIKRSYNNTNQEDLLVLWGIHH
PNDAAEQTRLYQNPTTYISVGTSTLNQRLVPKIATRSKVNGQSGRMEFFWTILKSNDAIN
FESNGNFIAPENAYKIVKKGDSTIMKSELEYGNCNTKCQTPIGAINSSMPFHNIHPLTIG
ECPKYVKSNRLVLATGLRNSPQGERRRKKR
>ABU53970|A/Egypt/2631-NAMRU3/2007
DQICIGYHANNSTEQVDTIMEKNVTVTHAQDILEKTHNGKLCNLDGVKPLILRDCSVAGW
LLGNPMCDEFLNVPEWSYIVEKINPANDLCYPGNFNDYEELKHLLSRINHFEKIQIIPKN
SWSDHEASGVSSACPYQGRSSFFRNVVWLTKKDNAYPTIKRSYNNTNQEDLLVLWGIHHP
NDAAEQTRLYQNPTTYISVGTSTLNQRLVPKIATRSKVNGQSGRMEFFWTILKSNDAINF
ESNGNFIAPENAYKIVKKGDSTIMKSELEYGNCNTKCQTPIGAINSSMPFHNIHPLTIGE
CPKYVKSNRLVLATGLRNSPQGERRRKKR
>ABU53971|A/Egypt/2750-NAMRU3/2007
DQICIGYHANNSTEQVDTIMEKNVTVTHAQDILEKTHNGKLCDLDGVKPLILRDCSVAGW
LLGNPMCDEFLNVPEWSYIVEKINPANDLCYPGDFNDYEELKHLLSRINHFEKIQIIPKS
SWSDHEASSGVSSACPYQGRSSFFRNVVWLIKKNNAYPTIKRSYNNTNQEDLLVLWGIHH
PNDAAEQTRLYQNPTTYISVGTSTLNQRLVPKIATRSKVNGQSGRMEFFWTILKSNDAIN
FESNGNFIAPEYAYKIVKKGDSTIMKSELEYGNCNTKCQTPIGAINSSMPFHNIHPLTIG
ECPKYVKSNRLVLATGLRNSPQGERRRKKR
>ABU53966|A/Egypt/2991-NAMRU3/2006
DQICIGYHANNSTEQVDTIMEKNVTVTHAQDILEKTHNGKLCDLDGVKPLILRDCSVAGW
LLGNPMCDEFLNVPEWSYIVEKINPANDLCYPGNFNDYEELKHLLSRINHFEKIQIIPKS
SWSDHEASSGVSSACPYQGRSSFFRNVVWLIKKDNAYPTIKRSYNNTNQEDLLVLWGIHH
PNDAAEQTRLYQNPTTYISVGTSTLNQRLVPKIATRSKVNGQSGRMEFFWTILKSNDAIN
FESNGNFIAPENAYKIVKKGDSTIMKSELEYGNCNTKCQTPIGAINSSMPFHNIHPLTIG
ECPKYVKSNRLVLATGLRNSPQGERRRKKR
>ABU53967|A/Egypt/2992-NAMRU3/2006
DQICIGYHANNSTEQVDTIMEKNVTVTHAQDILEKTHNGKLCDLDGVKPLILRDCSVAGW
LLGNPMCDEFLNVPEWSYIVEKINPANDLCYPGNFNDYEELKHLLSRINHFEKIQIIPKS
SWSDHEASSGVSSACPYQGRSSFFRNVVWLIKKDNAYPTIKRSYNNTNQEDLLVLWGIHH
PNDAAEQTRLYQNPTTYISVGTSTLNQRLVPKIATRSKVNGQSGRMEFFWTILKSNDAIN
FESNGNFIAPENAYKIVKKGDSTIMKSELEYGNCNTKCQTPIGAINSSMPFHNIHPLTIG
ECPKYVKSNRLVLATGLRNSPQGERRRKKR
>ACI06184|A/Egypt/3158-NAMRU3/2008
DQICIGYHANNSTEQVDTIMEKNVTVTHAQDILEKTHNGKLCDLDGVKPLILRDCSVAGW
LLGNPMCDEFLNVPEWSYIVEKINPANDLCYPGDFNDYEELKHLLSRINHFEKIQIIPKS
SWSDHEASSGVSSACPYQGRSSFFRNVVWLIKKDNAYPTIKRSYNNTNQEDLLVLWGIHH
PNDAAEQTRLYQNPTTYISVGTSTLNQRLVPKIATRSKVNGQSGRMEFFWTILKPNDAIN
FESNGNFIAPENAYKIVKKGDSTIMKSELEYGNCNTKCQTPIGAINSSMPFHNIHPLTIG
ECPKYVKSNRLVLATGLRNSPQGERRRKKR
>ACI06186|A/Egypt/3401-NAMRU3/2008
DQICIGYHANNSTEQVDTIMEKNVTVTHAQDILEKTHNGKLCDLNGVKPLILRDCSVAGW
LLGNPMCDEFLNVPEWSYIVEKINPANDLCYPGNFNDYEELKHLLSRINHFEKIQIIPKS
SWSNHEASSGVSSACPYQGRSSFFRNVVWLIKKGNAYPTIKISYNNTNQEDLLVLWGIHH
PNDAAEQTRLYQNPTTYISVGTSTLNQRLVPKIATRSKVNGQSGRMEFFWTILKSNDAIN
FESNGNFIAPENAYKIVKKGDSTIMKSELEYGNCNTKCQTPIGAINSSMPFHNIHPLTIG
ECPKYVKSNRLVLATGLRNSPQGERRRKKR
>ABU53973|A/Egypt/4081-NAMRU3/2007
DQICIGYHANNSTEQVDTIMEKNVTVTHAQDILEKTHNGKLCDLDGVKPLILRDCSVAGW
LLGNPMCDEFLNVPEWSYIVEKINPANDLCYPGDFNDYEELKHLLSRINHFEKIQIIPKS
SWSDHEASSGVSSACPYQGRSSFFRNVVWLIKKDNAYPTIKRSYNNTNQEDLLVLWGIHH
PNDAAEQTRLYQNPTTYISVGTSTLNQRLVPKIATRSKVNGQSGRMEFFWTILKSNDAIN
FESNGNFIAPENAYKIVKKGDSTIMKSELEYGNCNTKCQTPIGAINSSMPFHNIHPLTIG
ECPKYVKSNRLVLATGLRNSPQGERRRKKR
>ABU53974|A/Egypt/4082-NAMRU3/2007
DQICIGYHANNSTEQVDTIMEKNVTVTHAQDILEKTHNGKLCDLDGVKPLILRDCSVAGW
LLGNPMCDEFLNVPEWSYIVEKINPANDLCYPGDFNDYEELKHLLSRINHFEKIQIIPKS
SWSDHEASSGVSSACPYQGRPSFFRNVVWLIKKDNAYPTIKRSYNNTNQEDLLVLWGIHH
PNDAAEQTRLYQNPTTYISVGTSTLNQRLVPKIATRSKVNGQSGRMEFFWTILKSNDAIN
FESNGNFIAPENAYKIVKKGDSTIMKSELEYGNCNTKCQTPIGAINSSMPFHNIHPLTIG
ECPKYVKSNRLVLATGLRNSPQGERRRKKR
>ABU53975|A/Egypt/4226-NAMRU3/2007
DQICIGYHANNSTEQVDTIMEKNVTVTHAQDILEKTHNGKLCDLDGVKPLILRDCSVAGW
LLGNPMCDEFLNVPEWSYIVEKINPANDLCYPGDFNDYEELKHLLSRINHFEKIQIIPKS
SWSDHEASSGVSSACPYQGRSSFFRNVVWLIKKDNAYPTIKRSYNNTNQEDLLVLWGIHH
PNDAAEQTRLYQNPTTYISVGTSTLNQRLVPKIATRSKVNGQSGRMEFFWTILKSNDAIN
FESNGNFIAPENAYKIVKKGDSTIMKSELEYGNCNTKCQTPIGAINSSMPFHNIHPLTIG
ECPKYVKSNRLVLATGLRNSPQGERRRKKR
>ABU53976|A/Egypt/6251-NAMRU3/2007
DQICIGYHANNSTEQVDTIMEKNVTVTHAQDILEKTHNGKLCDLDGVKPLILRDCSVAGW
LLGNPMCDEFLNVPEWSYIVEKINPANDLCYPGNFNDYEELKHLLSRINHFEKIQIIPKS
SWSNHEASSGVSSACPYQGRSSFFRNVVWLIKKGNAYPTIKISYNNTNQEDLLVLWGIHH
PNDAAEQTRLYQNPTAYISVGTSTLNQRLVPKIATRSKVNGQSGRMEFFWTILKSNDTIN
FESNGNFIAPENAYKIVKKGDSTIMKSELEYGNCNTKCQTPIGAINSSMPFHNIHPLTIG
ECPKYVKSNRLVLATGLRNSPQGERRRKKR
>ADG21402|A/Egypt/7021-NAMRU3/2006
DQICIGYHANNSTEQVDTIMEKNVTVTHAQDILEKTHNGKLCDLDGVKPLILRDCSVAGW
LLGNPMCDEFLNVPEWSYIVEKINPANDLCYPGNFNDYEELKHLLSRINHFEKIQIIPKS
SWSDHEASSGVSSACPYQGRSSFFRNVVWLIKKDNAYPTIKRSYNNTNQEDLLVLWGIHH
PNDAAEQTRLYQNPTTYISVGTSTLNQRLVPKIATRSKVNGQSGRMEFFWTILKSNDAIN
FESNGNFIAPENAYKIVKKGDSTIMKSELEYGNCNTKCQTPIGAINSSMPFHNIHPLTIG
ECPKYVKSNRLILATGLRNSPQGERRRKKR
>ABV24020|A/Egypt/902782/2006
DQICIGYHANNSTEQVDTIMEKNVTVTHAQDILEKTHNGKLCDLDGVKPLILRDCSVAGW
LLGNPMCDEFLNVPEWSYIVEKINPANDLCYPGNFNDYEELKHLLSRINHFEKIQIIPKS
SWSDHEASSGVSSACPYQGRSSFFRNVVWLIKKDNAYPTIKRSYNNTNQEDLLVLWGIHH
PNDAAEQTRLYQNPTTYISVGTSTLNQRLVPKIATRSKVNGQSGRMEFFWTILKSNDAIN
FESNGNFIAPENAYKIVKKGDSTIMKSELEYGNCNTKCQTPIGAINSSMPFHNIHPLTIG
ECPKYVKSNRLILATGLRNSPQGERRRKKR
>ABV24009|A/Egypt/902786/2006
DQICIGYHANNSTEQVDTIMEKNVTVTHAQDILEKTHNGKLCDLDGVKPLILRDCSVAGW
LLGNPMCDEFLNVPEWSYIVEKINPANDLCYPGNFNDYEELKHLLSRINHFEKIQIIPKS
SWSDHEASSGVSSACPYQGRSSFFRNVVWLIKKDNAYPTIKRSYNNTNQEDLLVLWGIHH
PNDAAEQTRLYQNPTTYISVGTSTLNQRLVPKIATRSKVNGQSGRMEFFWTILKSNDAIN
FESNGNFIAPENAYKIVKKGDSTIMKSELEYGNCNTKCQTPIGAINSSMPFHNIHPLTIG
ECPKYVKSNRLVLATGLRNSPQGERRRKKR
>ADG21429|A/Egypt/N00270/2010
DQICIGYHANNSTEQVDTIMEKNVTVTHAQDILEKTHNGKLCNLDGVEPLILRDCSVAGW
LLGNPMCDEFLNVPEWSYIVEKINPANDLCYPGNFNDYEELKHLLSRINHFEKIQIIPKN
SWSDHEASGVSSACPYQGRSSFFRNVVWLTKKNNAYPTIKKSYNNTNQEDLLVLWGIHHP
NDAAEQTRLYQNPTTYISVGTSTLNQRLVPKIATRSKVNGQSGRMEFFWTILKSNDVINF
ESNGNFIAPENAYKIVKKGDSTIMKSELEYGNCNTKCQTPIGAINSSMPFHNIHPLTIGE
CPKYVKSDRLVLATGLRNSPQGERRRKKR
>ACT15312|A/Egypt/N00585/2009
DQICIGYHANNSTEQVDTIMEKNVTVTHAQDILEKTHNGKLCNLDGVKPLILRDCSVAGW
LLGNPMCDEFLNVPEWSYIVEKINPANDLCYPGNFNDYEELKHLLSRINHFEKIQIIPKN
SWSDHEASGVSSACPYQGRSSFFRNVVWLTKKNNAYPTIKRSYNNTNQEDLLVLWGIHHP
NDAAEQTRLYQNPTTYISVGTSTLNQRLVPKIATRSKVNGQSGRMEFFWTILKSNDAINF
ESNGNFIAPENAYKIVKKGDSTIMKSELEYGNCNTKCQTPIGAINSSMPFHNIHPLTIGE
CPKYVKSNRLVLATGLRNSPQGERRRKKR
>ACT15314|A/Egypt/N00605/2009
DQICIGYHANNSTEQVDTIMEKNVTVTHAQDILEKTHNGKLCNLDGVKPLILRDCSVAGW
LLGNPMCDEFLNVPEWSYIVEKINPANDLCYPGNFNDYEELKHLLSRINHFEKIQIIPKN
SWSDHEASGVSSACPYQGRSSFFRNVVWLTKKNNAYPTIKRSYNNTNQEDLLVLWGIHHP
NDAAEQTRLYQNPTTYISVGTSTLNQRLVPKITTRSKVNGQSGRMEFFWTILKSNDAINF
ESNGNFIAPENAYKIVKKGDSTIMKSELEYGNCNTKCQTPIGAINSSMPFHNIHPLTIGE
CPKYVKSNRLVLATGLRNSPQGERRRKKR
>ACT15316|A/Egypt/N00606/2009
DQICIGYHANNSTEQVDTIMEKNVTVTHAQDILEKTHNGKLCNLDGVKPLILRDCSVAGW
LLGNPMCDEFLNVPEWSYIVEKINPANDLCYPGNFNDYEELKHLLSRINHFEKIQIIPKN
SWSDHEASGVSSACPYQGRSSFFRNVVWLTKKDNAYPTIKRSYNNTNQEDLLVLWGIHHP
NDAAEQTRLYQNPTTYISVGTSTLNQRLIPKIATRSKVNGQSGRMEFFWTILKSNDAINF
ESNGNFIAPENAYKIVKKGDSTIMKSELEYGNCNTKCQTPIGAINSSMPFHNIHPLTIGE
CPKYVKSNRLVLATGLRNSPQGERRRKKR
>ACT15318|A/Egypt/N01310/2009
DQICIGYHANNSTEQVDTIMEKNVTVTHAQDILEKTHNGKLCNLDGVKPLILRDCSVAGW
LLGNPMCDEFLNVPEWSYIVEKINPANDLCYPGNFNDYEELKHLLSRINHFEKIQIIPKN
SWSDHEASGVSSACPYQGRSSFFRNVVWLTKKDNAYPTIKRSYNNTNQEDLLVLWGIHHP
NDAAEQTRLYQNPTTYISVGTSTLNQRLVPKIATRSKVNGQSGRMEFFWTILKSNDAINF
ESNGNFIAPENAYKIVKKGDSTIMKSELEYGNCNTKCQTPIGAINSSMPFHNIHPLTIGE
CPKYVKSNRLVLATGLRNSPQGERRRKKR
>ADG21433|A/Egypt/N01644/2010
DQICIGYHANNSTEQVDTIMEKNVTVTHAQDILEKTHNGKLCNLDGVKPLILRDCSVAGW
LLGNPMCDEFLNVPEWSYIVEKINPANDLCYPGNFNDYEELKHLLSRINHFEKIQIIPKS
SWSDHEASGVSSVCPYQGRSSFFRNVVWLTKKDNAYPTIKRSYNNTNQEDLLVLWGIHHP
NDAAEQTRLYQNPTTYISVGTSTLNQRLVPKIATRSKVNGQSGRMEFFWTILKSNDAINF
ESNGNFIAPENAYKIVKKGDSTIMKSELEYGNCNTKCQTPIGAINSSMPFHNIHPLTIGE
CPKYVKSNRLVLATGLRNSPQGERRRKKR
>ADG21437|A/Egypt/N02038/2010
DQICIGYHANNSTEQVDTIMEKNVTVTHAQDILEKTHNGKLCNLDGVKPLILRDCSVAGW
LLGNPMCDEFLNVPEWSYIVEKINPANDLCYPGNFNDYEELKHLLSRINHFEKIQIIPKN
SWSDHEASGVSSACPYQGRSSFFRNVVWLTQKNNAYPTIKKSYNNTNQEDLLVLWGIHHP
NDAAEQTRLYQNPTTYISVGTSTLNQRLVPKIATRSKVNGQSGRMEFFWTILKSNDVINF
ESNGNFIAPENAYKIVKKGDSTIMKSELEYGNCNTKCQTPIGAINSSMPFHNIHPLTIGE
CPKYVKSNRLVLATGLRNSPQGERRRKKR
>ACT15320|A/Egypt/N02039/2009
DQICIGYHANNSTEQVDTIMEKNVTVTHAQDILEKTHNGKLCNLDGVKPLILRDCSVAGW
LLGNPMCDEFLNVPEWSYIVEKINPANDLCYPGNFNDYEELKHLLSRINHFEKIQIIPKN
SWSDHEASGMSSACPYQGRSSFFRNVVWLTKKDNAYPTIKRSYNNTNQEDLLVLWGIHHP
NDAAEQTRLYQNPTTYISVGTSTLNQRLVPKIATRSKVNGQSGRMEFFWTILKSNDAINF
ESNGNFIAPENAYKIVKKGDSTIMKSELEYGNCNTKCQTPIGAINSSMPFHNIHPLTIGE
CPKYVKSNRLVLATGLRNSPQGERRRKKR
>ADG21439|A/Egypt/N02127/2010
DQICIGYHANNSTEQVDTIMEKNVTVTHAQDILEKTHNGKLCNLDGVKPLILRDCSVAGW
LLGNPMCDEFLNVPEWSYIVEKINPANDLCYPGNFNDYEELKHLLSRINHFEKIQIIPKG
SWSDHEASGVSSACPYQGRSSFFRNVVWLTKKNNAYPTIKKSYNNTNQEDLLVLWGIHHP
NDAAEQTRLYQNPTTYISVGTSTLNQRLVPQIATRSKVNGQSGRMEFFWTILKSNDAINF
ESNGNFIAPENAYKIVKKGDSTIMKSELEYGNCNTKCQTPIGAINSSMPFHNIHPLTIGE
CPKYVKSNRLVLATGLRNSPQGERRRKKR
>ACT15322|A/Egypt/N02407/2009
DQICIGYHANNSTEQVDTIMEKNVTVTHAQDILEKTHNGKLCNLDGVKPLILRDCSVAGW
LLGNPMCDEFLNVPEWSYIVEKINPANDLCYPGNFNDYEELKHLLSRINHFEKIQIIPKN
SWSDHEASGVSSACPYQGRSSFFRNVVWLTKKDNAYPTIKRSYNNTNQEDLLVLWGIHHP
NDAAEQTRLYQNPTTYISVGTSTLNQRLVPKIATRSKVNGQSGRMEFFWTILKSNDAINF
ESNGNFIAPENAYKIVKKGDSTIMKSELEYGNCNTKCQTPIGAINSSMPFHNIHPLTIGE
CPKYVKSNRLVLATGLRNSPQGERRRKKR
>ADG21441|A/Egypt/N02554/2010
DQICIGYHANNSTEQVDTIMEKNVTVTHAQDILEKTHNGKLCNLDGVKPLILRDCSVAGW
LLGNPMCDEFLNVPEWSYIVEKINPSNDLCYPGNFNDYEELKHLLSRINHFEKIQIIPKN
SWSDHEASGVSSACPYQGRSSFFRNVVWLTKKNNAYPTIKKSYNNTNQEDLLVLWGIHHP
NDEAEQTSLYQNPTTYISVGTSTLNQRLVPKIATRSKVNGQSGRMEFFWTILKSNDAINF
ESNGNFIAPENAYKIVKKGDSTIMKSELEYGNCNTKCQTPIGAINSSMPFHNIHPLTIGE
CPKYVKSNRLVLATGLRNSPQGERRRKKR
>ACT15324|A/Egypt/N02563/2009
DQICIGYHANNSTEQVDTIMEKNVTVTHAQDILEKTHNGKLCNLDGVKPLILRDCSVAGW
LLGNPMCDEFLNVPEWSYIVEKINPANDLCYPGNFNDYEELKHLLSRINHFEKIQIIPKN
SWSDHEASGVSSACPYQGRSSFFRNVVWLTKKNNAYPTIKRSYNNTNQEDLLVLWGIHHP
NDAEEQTRLYQNPTTYISVGTSTLNQRLVPKIATRSKVNGQSGRMEFFWTILKSNDAINF
ESNGNFIAPENAYKIVKKGDSTIMKSELEYGNCNTKCQTPIGAINSSMPFHNIHPLTIGE
CPKYVKSNRLVLATGLRNSPQGERRRKKR
>ACT15326|A/Egypt/N02752/2009
DQICIGYHANNSTEQVDTIMEKNVTVTHAQDILEKTHNGKLCNLDGVKPLILRDCSVAGW
LLGNPMCDEFLNVPEWSYIVEKINPANDLCYPGNFNDYEELKHLLSRINHFEKIQIIPKN
SWSDHEASGVSSACPYQGRSSFFRNVVWLTKKDNAYPTIKRSYNNTNQEDLLVLWGIHHP
NDAAEQTRLYQNPTTYISVGTSTLNQRLIPKIATRSKVNGQSGRMEFFWTILKPNDAINF
ESNGNFIAPENAYKIVKKGDSTIMKSELEYGNCNTKCQTPIGAINSSMPFHNIHPLTIGE
CPKYVKSNRLVLATGLRNSPQGERRRKKR
>ADG21443|A/Egypt/N02770/2010
DQICIGYHANNSTEQVDTIMEKNVTVTHAQDILEKTHNGKLCNLDGVKPLILRDCSVAGW
LLGNPMCDEFLNVPEWSYIVEKINPTNDLCYPGNFNDYEELKHLLSRINHFEKIQIIPKN
SWSDHEASGVSSACPYQGRSSFFRNVVWLTKKNNAYPTIKKSYNNTNQEDLLVLWGIHHP
NDAAEQTRLYQNPTTYISVGTSTLNQRLVPKIATRSKVNGQSGRMEFFWTILKSNDAINF
ESNGNFIAPENAYKIVKKGDSTIMKSELEYGNCNTKCQTPIGAINSSMPFHNIHPLTIGE
CPKYVKSNRLVLATGLRNSPQGERRRKKR
>ADG21445|A/Egypt/N03071/2010
DQICIGYHANNSTEQVDTIMEKNVTVTHAQDILEKTHNGKLCNLDGVKPLILRDCSVAGW
LLGNPMCDEFLNVPEWSYIVEKINPSNDLCYPGNFNDYEELKHLLSRINHFEKIQIIPKN
SWSDHEASGVSSACPYQGRSSFFRNVVWLTKKNNAYPTIKKSYNNTNQEDLLVLWGIHHP
NDEAEQTRLYQNPTTYISVGTSTLNQRLVPKIATRSKVNGQSGRMEFFWTILKSNDAINF
ESNGNFIAPENAYKIVKKGDSTIMKSELEYGNCNTKCQTPIGAINSSMPFHNIHPLTIGE
CPKYVKSNRLVLATGLRNSPQGERRRKKR
>ACT15328|A/Egypt/N03228/2009
DQICIGYHANNSTEQVDTIMEKNVTVTHAQDILEKTHNGKLCNLDGVKPLILRDCSVAGW
LLGNPMCDEFLNVPEWSYIVEKINPANDLCYPGNFNDYEELKHLLSRINHFEKIQIIPKN
SWSDHEASGVSSACPYQGRSSFFRNVVWLTKKDNAYPTIKRSYNNTNQEDLLVLWGIHHP
NDAAEQTRLYQNPTTYISVGTSTLNQRLVPKIATRSKVNGQNGRMEFFWTILKSNDAINF
ESNGNFIAPENAYKIVKKGDSTIMKSELEYGNCNTKCQTPIGAINSSMPFHNIHPLTIGE
CPKYVKSNRLVLATGLRNSPQGERRRKKR
>ACT15330|A/Egypt/N03272/2009
DQICIGYHANNSTEQVDTIMEKNVTVTHAQDILEKTHNGKLCNLDGVKPLILRDCSVAGW
LLGNPMCDEFLNVPEWSYIVEKINPANDLCYPGNFNDYEELKHLLSRINHFEKIQIIPKN
SWSDHEASGVSSACPYQGRSSFFRNVVWLTKKDNAYPTIKRSYNNTNQEDLLVLWGIHHP
NDAAEQTRLYQNPTTYISVGTSTLNQRLVPKIATRSKVNGQSGRMEFFWTILKSNDAINF
ESNGNFIAPENAYKIVKKGDSTIMKSELEYGNCNTKCQTPIGAINSSMPFHNIHPLTIGE
CPKYVKSNRLVLATGLRNSPQGERRRKKR
>ACT15332|A/Egypt/N03434/2009
DQICIGYHANNSTEQVDTIMEKNVTVTHAQDILEKTHNGKLCDLDGVKPLILRDCSVAGW
LLGNPMCDEFLNVPEWSYIVEKINPANDLCYPGDFNDYEELKHLLSRINHFEKIQIIPKS
SWSDHEASSGVSSACPYQGRSSFFRNVVWLIKKDNAYPTIKRSYNNTNQEDLLVLWGIHH
PNDAAEQTRLYHNPTTYISVGTSTLNQRLVPKIATRSKINGQSGRMEFFWTILKPNDAIN
FESNGNFIAPENAYKIVKKGDSTIMKSELEYGNCNTKCQTPIGAINSSMPFHNIHPLTIG
ECPKYVKSSRLVLATGLRNSPQGKSRRKKR
>ACT15336|A/Egypt/N03439/2009
DQICIGYHANNSTEQVDTIMEKNVTVTHAQDILEKTHNGKLCNLDGVKPLILRDCSVAGW
LLGNPMCDEFLNVPEWSYIVEKINPANDLCYPGNFNDYEELKHLLSRINHFEKIQIIPKN
SWSDHEASGVSSACPYQGRSSFFRNVVWLTKKDNAYPTIKRSYNNTNQEDLLVLWGIHHP
NDAAEQTRLYQNPTTYISVGTSTLNQRLVPKIATRSKVNGQSGRMEFFWTILKSNDAINF
ESNGNFIAPENAYKIVKKGDSTIMKSELEYGNCNTKCQTPIGAINSSMPFHNIHPLTIGE
CPKYVKSNRLVLATGLRNSPQGERRRKKR
>ACT15338|A/Egypt/N03450/2009
DQICIGYHANNSTEQVDTIMEKNVTVTHAQDILEKTHNGKLCNLDGVKPLILRDCSVAGW
LLGNPMCDEFLNVPEWSYIVEKINPANDLCYPGNFNDYEELKHLLSRINHFEKIQIIPKN
SWSDHEASGVSSACPYQGRSSFFRNVVWLTKKNNAYPTIKRSYNNTNQEDLLVLWGIHHP
NDATEQTRLYQNPTTYISVGTSTLNQRLIPKIATRSKVNGQSGRMEFFWTILKSNDAINF
ESNGNFIAPENAYKIVKKGDSTIMKSELEYGNCNTKCQTPIGAINSSMPFHNIHPLTIGE
CPKYVKSNRLVLATGLRNSPQEGRRRKKR
>ACT15340|A/Egypt/N04316/2009
DQICIGYHANNSTEQVDTIMEKNVTVTHAQDILEKTHNGKLCNLDGVKPLILRDCSVAGW
LLGNPMCDEFLNVPEWSYIVEKINPANDLCYPGNFNDYEELKHLLSRINHFEKIQIIPKN
SWSDHEASGVSSACPYQGRSSFFRNVVWLTKKNNAYPTIKRSYNNTNQEDLLVLWGIHHP
NDAEEQTRLYQNPTTYISVGTSTLNQRLVPKIATRSKVNGQSGRMEFFWTILKSNDAINF
ESNGNFIAPENAYKIVKKGDSTIMKSELEYGNCNTKCQTPIGAINSSMPFHNIHPLTIGE
CPKYVKSNRLVLATGLRNSPQGERRRKKR
>ACT15342|A/Egypt/N04394/2009
DQICIGYHANNSTEQVDTIMEKNVTVTHAQDILEKTHNGKLCNLDGVKPLILRDCSVAGW
LLGNPMCDEFLNVPEWSYIVEKINPANDLCYPGSFNDYEELKHLLSRINHFEKIQIIPKN
SWSDHEASGVSSACPYQGRSSFFRNVVWLTKKDNAYPTIKRSYNNTNQEDLLVLWGIHHP
NDAAEQTRLYQNPTTYISVGTSTLNQRLVPKIATRSKVNGQSGRMEFFWTILKPNDAINF
ESNGNFIAPENAYKIVKKGDSTIMKSELEYGNCNTKCQTPIGAINSSMPFHNIHPLTIGE
CPKYVKSNRLILATGLRNSPQGERRRKKR
>ACT15343|A/Egypt/N04395/2009
DQICIGYHANNSTEQVDTIMEKNVTVTHAQDILEKTHNGKLCNLDGVKPLILRDCSVAGW
LLGNPMCDEFLNVPEWSYIVEKINPANDLCYPGNFNDYEELKHLLSRINHFEKIQIIPKN
SWSDHEASGVSSACPYQGRSSFFRNVVWLTKKDNAYPTIKRSYNNTNQEDLLVLWGIHHP
NDAAEQTRLYQNPTTYISVGTSTLNQRLVPKIATRSKVNGQSGRMEFFWTILKSNDAINF
ESNGNFIAPENAYKIVKKGDSTIMKSELEYGNCNTKCQTPIGAINSSMPFHNIHPLTIGE
CPKYVKSNRLVLATGLRNSPQGERRRKKR
>ACT15345|A/Egypt/N04396/2009
DQICIGYHANNSTEQVDTIMEKNVTVTHAQDILEKTHNGKLCNLDGVKPLILRDCSVAGW
LLGNPMCDEFLNVPEWSYIVEKINPANDLCYPGNFNDYEELKHLLSRINHFEKIQIIPKN
SWSDHEASGVSSSCPYQGRSSFFRNVVWLTKKDNAYPTIKRSYNNTNQEDLLVLWGIHHP
NDAAEQTRLYQNPTTYISVGTSTLNQRLVPKIATRSKVNGQSGRMEFFWTILKSNDAINF
GSNGNFIAPENAYKIVKKGDSTIMKSELEYGNCNTKCQTPIGAINSSMPFHNIHPLTIGE
CPKYVKSNRLVLATGLRNSPQGERRRKKR
>ADG21449|A/Egypt/N04434/2010
DQICIGYHANNSTEQVDTIMEKNVTVTHAQDILERTHNGKLCNLDGVKPLILRDCSVAGW
LLGNPMCDEFLNVPEWSYIVEKINPANDLCYPGNFNDYEELKHLLSRINHFEKIQIIPKS
SWSDHEASGVSSACPYQGRSSFFRNVVWLTKKDNAYPTIKRSYNNTNQEDLLVLWGIHHP
NDAAEQTRLYQNPTTYISVGTSTLNQRLVPKIATRSKVNGQSGRMEFFWTILKSNDAINF
ESNGNFIAPENAYKIVKKGDSTIMKSELEYGNCNTKCQTPIGAINSSMPFHNIHPLTIGE
CPKYVKSNRLVLATGLRNSPQGERRRKKR
>ACT15347|A/Egypt/N04526/2009
DQICIGYHANNSTEQVDTIMEKNVTVTHAQDILEKTHNGKLCDLDGVKPLILRDCSVAGW
LLGNPMCDEFLNVPEWSYIVEKINPANDLCYPGDFNDYEELKHLLSRINHFEKIQIIPKS
SWSDHEASSGVSSACPYQGRSSFFRNVVWLIKKDNAYPTIKRSYNNTNQEDLLVLWGIHH
PNDAAEQTRLYHNPTTYISVGTSTLNQRLVPKIATRSKVNGQSGRMEFFWTILKPNDAIN
FESNGNFIAPENAYKIVKKGDSTIMKSELEYGNCNTKCQTPIGAINSSMPFHNIHPLTIG
ECPKYVKSSRLVLATGLRNSPQGKNRRKKR
>ACT15349|A/Egypt/N04527/2009
DQICIGYHANNSTEQVDTIMEKNVTVTHAQDILEKTHNGKLCNLDGVKPLILRDCSVAGW
LLGNPMCDEFLNVPEWSYIVEKINPANDLCYPGNFNDYEELKHLLSRINHFEKIQIIPKN
SWSDHEASGVSSACPYQGRSSFFRNVVWLTKKDNAYPTIKRSYNNTNQEDLLVLWGIHHP
NDATEQTRLYQNPTTYISVGTSTLNQRLIPKIATRSKVNGQSGRMEFFWTILKSNDAINF
ESNGNFIAPENAYKIVKKGDSTIMKSELEYGNCNTKCQTPIGAINSSMPFHNIHPLTIGE
CPKYVKSNRLVLATGLRNSPQEERRRKKR
>ACT15351|A/Egypt/N04822/2009
DQICIGYHANNSTEQVDTIMEKNVTVTHAQDILEKTHNGKLCDLDGVKPLILRDCSVAGW
LLGNPMCDEFLNVPEWSYIVEKINPANDLCYPGDFNDYEELKHLLSRINHFEKIQIIPKS
SWSDHEASSGVSSACPYQGGSSFFRNVVWLIKKDNAYPTIKRSYNNTNQEDLLVLWGIHH
PNDAAEQTRLYHNPTTYISVGTSTLNQRLVPKIATRSKVNGQSGRMEFFWTILKPNDAIN
FESNGNFIAPENAYKIVKKGDSTIMKSELEYGNCNTKCQTPIGAINSSMPFHNIHPLTIG
ECPKYVKSSRLVLATGLRNSPQGKSRRKKR
>ACT15353|A/Egypt/N04823/2009
DQICIGYHANNSTEQVDTIMEKNVTVTHAQDILEKTHNGKLCNLDGVKPLILRDCSVAGW
LLGNPMCDEFLNVPEWSYIVEKINPANDLCYPGNFNDYEELKHLLSRINHFEKIQIIPKN
SWSDHEASGVSSACPYQGRSSFFRNVVWLTKKNSAYPTIKRSYNNTNQEDLLVLWGIHHP
NDAAEQTRLYQNPTTYISVGTSTLNQRLVPKIATRSKVNGQSGRMEFFWTILKSNDAINF
ESNGNFIAPENAYKIVKKGDSTIMKSELEYSNCNTKCQTPIGAINSSMPFHNIHPLTIGE
CPKYVKSNRLVLATGLRNSPQGERRRKKR
>ADG21407|A/Egypt/N04830/2009
DQICIGYHANNSTEQVDTIMEKNVTVTHAQDILEKTHNGKLCNLDGMKPLILRDCSVAGW
LLGNPMCDEFLNVPEWSYIVEKINPANDLCYPGNFNDYEELKHLLSRINHFEKIQIIPKN
SWSDHEASGVSSACPYQGRSSFFRNVVWLTKKDNAYPTIKRSYNNTNQEDLLVLWGIHHP
NDAAEQTRLYQNPTTYISVGTSTLNQRLVPKIATRSKVNGQSGRMEFFWTILKSNDAINF
ESNGNFIAPENAYKIVKKGDSTIMKSELEYSNCNTKCQTPIGAINSSMPFHNIHPLTIGE
CPKYVKSNRLVLATGLRNSPQGERRRKKR
>ACT15355|A/Egypt/N04979/2009
DQICIGYHANNSTEQVDTIMEKNVTVTHAQDILEKTHNGKLCDLDGVKPLILRDCSVAGW
LLGNPMCDEFLNVPEWSYIVEKINPANDLCYPGDFNDYEELKHLLSRINHFEKIQIIPKS
SWSDHEASSGVSSACPYQGRSSFFRNVVWLIKKDNAYPTIKRSYNNTNQEDLLVLWGIHH
PNDAAEQTRLYHNPTTYISVGTSTLNQRLVPKIATRSKVNGQSGRMEFFWTILKPNDAIN
FESNGNFIAPENAYKIVKKGDSTIMKSELEYGNCNTKCQTPIGAINSSMPFHNIHPLTIG
ECPKYVKSSRLVLATGLRNSPQGKSRRKKR
>ACT15357|A/Egypt/N05056/2009
DQICIGYHANNSTEQVDTIMERNVTVTHAQDILEKTHNGKLCNLDGVKPLILRDCSVAGW
LLGNPMCDEFLNVPEWSYIVEKINPANDLCYPGNFNDYEELKHLLSRINHFEKIQIIPKN
SWSDHEASGVSSACPYQGRSSFFRNVVWLTQKDNAYPTIKRSYNNTNQEDLLVLWGIHHP
NDAAEQTRLYQNPTTYISVGTSTLNQRLIPKIATRSKVNGQSGRMEFFWTILKSNDAINF
ESNGNFIAPENAYKIVKKGDSTIMKSELEYGNCNTKCQTPIGAINSSMPFHNIHPLTIGE
CPKYVKSNRLVLATGLRNSPQGERRRKKR
>ADG21410|A/Egypt/N05912/2009
DQICIGYHANNSTEHVDTIMEKNVTVTHAQDILEKTHNGKLCNLDGVKPLILRDCSVAGW
LLGNPMCDEFLNVPEWSYIVEKINPANDLCYPGNFNDYEELKHLLSRINHFEKIQIIPKN
SWSDHEASGVSSACPYQGRSSFFRNVVWLTKKNNAYPTIKKSYNNTNQEDLLVLWGIHHP
NDGAEQTRLYQNPTTYISVGTSTLNQRLVPKIATRSKVNGQSGRMEFFWTILKSNDAINF
ESNGNFIAPENAYKIVKKGDSTIMKSELEYGNCNTKCQTPIGAINSSMPFHNIHPLTIGE
CPKYVKSNRLVLATGLRNSPQGERRRKKR
>ADG21412|A/Egypt/N07392/2009
DQICIGYHANNSTEQVDTIMEKNVTVTHAQDILEKTHNGKLCNLDGVKPLILRDCSVAGW
LLGNPMCDEFLNVPEWSYIVEKINPANDLCYPGNFNDYEELKHLLSRINHFEKIQIIPKN
SWSDHEASGVSSACPYQGRSSFFRNVVWLTKKNNAYPTIKKSYNNTNQEDLLVLWGIHHP
NDAAEQTRLYQNPTTYISVGTSTLNQRLVPKIATRSKVNGQSGRMEFFWTILKSNDAINF
ESNGNFIAPENAYKIVKKGDSTIMKSELEYGNCNTKCQTPIGAINSSMPFHNIHPLTIGE
CPKYVKSNRLVLATGLRNSPLGERRRKKR
>ADG21414|A/Egypt/N07908/2009
DQICIGYHANNSTEHVDTIMEKNVTVTHAQDILEKTHNGKLCNLDGVKPLILRDCSVAGW
LLGNPMCDEFLNVPEWSYIVEKINPANDLCYPGNFNDYEELKHLLSRINHFEKIQIIPKN
SWSDHEASGVSSACPYQGRSSFFRNVVWLTKKNNAYPTIKKSYNNTNQEDLLVLWGIHHP
NDGAEQTRLYQNPTTYISVGTSTLNQRLVPKIATRSKVNGQSGRMEFFWTILKSNDAINF
ESNGNFIAPENAYKIVKKGDSTIMKSELEYGNCNTKCQTPIGAINSSMPFHNIHPLTIGE
CPKYVKSNRLVLATGLRNSPQGERRRKKR
>ADG21416|A/Egypt/N08835/2009
DQICIGYHANNSTEQVDTIMEKNVTVTHAQDILEKTHNGKLCNLDGVKPLILRDCSVAGW
LLGNPMCDEFLNVPEWSYIVEKINPANDLCYPGNFNDYEELKHLLSRINHFEKIQIIPKN
SWSDHEASGVSSACPYQGRSSFFRNVVWLTKKNNAYPTIKKSYNNTNQEDLLVLWGIHHP
NDAAEQTGLYQNPTTYISVGTSTLNQRLVPKIATRSKVNGQSGRMEFFWTILKSNDVINF
ESNGNFIAPENAYKIVKKGDSTIMKSELEYGNCNTKCQTPIGAINSSMPFHNIHPLTIGE
CPKYVKSNRLVLATGLRNSPQGERRRKKR
>ADG21418|A/Egypt/N09174/2009
DQICIGYHANNSTEQVDTIMEKNVTVTHAQDILEKTHNGKLCNLDGVKPLILRDCSVAGW
LLGNPMCDEFLNVPEWSYIVEKINPANDLCYPGNFNDYEELKHLLSRINHFEKIQIIPKN
SWSDHEASGVSSACPYQGRSSFFRNVVWLTKKNNAYPTIKKSYNNTNQEDLLVLWGIHHP
NDAAEQTRLYQNPTTYISVGTSTLNQRLVPKIATRSKVNGQSGRMEFFWTILKSNDAINF
ESNGNFIAPENAYKIVKKGDSTIMKSELEYGNCNTKCQTPIGAINSSMPFHNIHPLTIGE
CPKYVKSNRLVLATGLRNSPQGERRRKKR
>ADG21420|A/Egypt/N09539/2009
DQICIGYHANNSTEQVDTIMEKNVTVTHAQDILEKTHNGKLCNLDGVKPLILRDCSVAGW
LLGNPMCDEFLNVPEWSYIVEKINPANDLCYPGNFNDYEELKHLLSRINHFEKIQIIPKN
SWSDHEASGVSSACPYQGRSSFFRNVVWLTKKNNAYPTIKKSYNNTNQEDLLVLWGIHHP
NDAAEQTRLYQNPTTYISVGTSTLNQRLVPKIATRSKVNGQSGRMEFFWTILKSNDAINF
ESNGNFIAPENAYKIVKKGDSTIMKSELEYGNCNTKCQTPIGAINSSMPFHNIHPLTIGE
CPKYVKSNRLVLATGLRNSPQGERRRKKR
>ADG21422|A/Egypt/N11981/2009
DQICIGYHANNSTEQVDTIMEKNVTVTHAQDILEKTHNGKLCNLDGVKPLILRDCSVAGW
LLGNPMCDEFLNVPEWSYIVEKINPTNDLCYPGNFNDYEELKHLLSRINHFEKIQIIPKN
SWSDHEASGVSSACPYQGRSSFFRNVVWLTKKNNAYPTIKRSYNNTNQEDLLVLWGIHHP
NDAAEQTRLYQNPTTYISVGTSTLNQRLVPKIATRSKVNGQSGRMEFFWTILKSNDAINF
ESNGNFIAPENAYKIVKKGDSTIMKSELEYGNCNTKCQTPIGAINSSMPFHNIHPLTIGE
CPKYVKSNRLVLATGLRNSPQGERRRKKR
>ADG21425|A/Egypt/N15262/2009
DQICIGYHANNSTEQVDTIMEKNVTVTHAQDILEKTHNGKLCNLDGVKPLILRDCSVAGW
LLGNPMCDEFLNVPEWSYIVEKINPANDLCYPGNFNDYEELKHLLSRINHFEKIQIIPKN
SWSDHGASGVSSACPYQGRSSFFRNVVWLTKKNNAYPTIKKSYNNTNQEDLLVLWGIHHP
NDAEEQTRLYQNPTTYISVGTSTLNQRLVPKIATRSKVNGQSGRMEFFWTILKSNDAINF
ESNGNFIAPENAYKIVKKGDSTIMKSELEYDNCNTKCQTPIGAINSSMPFHNIHPLTIGE
CPKYVKSNKLVLATGLRNSPQGEKRRKKR
>ADE19095|A/chicken/Dakahlia/103/2007
DQICIGYHANNSTEQVDTIMEKNVTVTHAQDILEKTHNGKLCDLDGVKPLILRDCSVAGW
LLGNPMCDEFLNVPEWSYIVEKINPANDLCYPGNFNDYEELKHLLSRINHFEKIQIIPKS
SWSDHEASSGVSSACPYQGRPSFFRNVVWLLKKDNAYPTIKRSYNNTNQEDLLVLWGIHH
PNDAAEQTRLYQNPTTYISVGTSTLNQRLVPRIATRSKVNGQSGRIEFFWTILKSNDAIN
FESNGNFIAPENAYKIVKKGDSTIMKSELEYGNCNTKCQTPIGAINSSMPFHNIHPLTIG
ECPKYVKSNRLVLATGLRNSPQGERRRKKR
>ADE19096|A/chicken/Dakahlia/104/2007
DQICIGYHANNSTEQVDTIMEKNVTVTHAQDILEKTHNGKLCDLDGVKPLILRDCSVAGW
LLGNPMCDEFLNVPEWSYIVEKINPANDLCYPGNFNDYEELKHLLSRINHFEKIQIIPKS
SWSDHEASSGVSSACPYQGRPSFFRNVVWLLKKDNAYPTIKRSYNNTNQEDLLVLWGIHH
PNDAAEQTRLYQNPTTYISVGTSTLNQRLVPRIATRSKVNGQSGRIEFFWTILKSNDAIN
FESNGNFIAPENAYKIVKKGDSTIMKSELEYGNCNTKCQTPIGAINSSMPFHNIHPLTIG
ECPKYVKSNRLVLATGLRNSPQGERRRKKR
>ADE19097|A/chicken/Dakahlia/105/2008
DQICIGYHANNSTEQVDTIMEKNVTVTHAQDILEKTHNGKLCDLDGVKPLILRDCSVAGW
LLGNPMCDEFLNVSEWSYIVEKINPANDLCYPGNFNNYEELKHLLSRINRFEKIQIIPKS
SWPDHEASSGVSSACPYQGGPSFYRNVVWLIKKDNAYPTITKSYHNTNQEDLLVLWGIHH
PNDEAEQARLYQNPTTYISVGTSTLNQRLVPKIATRSKVNGQSGRVEFFWTILKSNDAIN
FESNGNFIAPENAYKIVKKGDSTIMKSELEYGNCNTKCQTPIGAINSSMPFHNIHPLTIG
ECPKYVKSNRLVLATGLRNSPQGERRRKKR
>ADE19098|A/chicken/Dakahlia/106/2008
DQICIGYHANNSTEQVDTIMEKNVTVTHAQDILEKTHNGKLCDLDGVKPLILRDCSVAGW
LLGNPMCDEFLNVSEWSYIVEKINPANDLCYPGNFNNYEELKHLLSRINHFEKIQIIPKS
SWPDHEASLGVSAACPYQGGPSFYRNVVRPIKKNNTYPTIEKSYHNTNQEDLLVLWGIHH
PNDEAEQTRIYKNPTTYISVGTSTLNQRLVPKIATRSKVNGQSGRVEFFWTILKSNDTIN
FESNGNFIAPENAYKIVKKGDSTIMKSELEYGNCNTKCQTPIGAINSSMPFHNIHPLTIG
ECPKYVKSNRLVLATGLRNSPQGERRRKKR
>ADE19099|A/chicken/Dakahlia/107/2007
DQICIGYHANNSTEQVDTIMEKNVTVTHAQDILEKTHNGKLCDLDGVKPLILRDCSVAGW
LLGNPMCDEFLNVPEWSYIVEKINPANDLCYPGNFNDYEELKHLLSRINHFEKNQIIPKS
SWSDHEASSGVSSACPYQGRPSFYRNVVWLIKKNNAYPTIKRSYNNTNQEDLLVLWGIHH
PNDEAEQTRLYQNPTTYISVGTSTLNQRLVPKIATRSKVNGQSGRMEFFWTILKSNDAIN
FESNGNFIAPENAYKIVKKGDSTIMKSKLEYGNCNTKCQTPIGAINSSMPFHNIHPLTIG
ECPKYVKSNRLVLATGLRNSPQGERRRKKR
>ADE19100|A/chicken/Dakahlia/108/2009
DQICIGYHANNSTEQVDTIMEKNVTVTHAQDILEKTHNGKLCDLDGVKPLILRDCSVAGW
LLGNPMCDEFPNVSEWSYIVEKINPANDLCYPGNFNNYEELKHLLSRINRFEKIQITSKS
SWPDHEASSGVSSACPYQGEPSFYRNVVWLIKKNNTYPTIKKSYHNTNQEDLLVLWGIHH
SNDEAEQTRLYQNQNTYISVGTSTLNQRLVPKIATRSKVNGQSGRVEFFWTILKSNDTIN
FESNGNFIAPENAYKIVKKGDSTIMKSELEYGNCTTKCQTPIGAINSSMPFHNIHPLTIG
ECPKYVKSNRLVLATGLRNSPQGERRRKKR
>ADE19102|A/chicken/Dakahlia/110/2007
DQICIGYHANNSTEQVDTIMEKNVTVTHAQDILEKTHNGKLCDLDGVKPLILRDCSVAGW
LLGNPMCDEFPNVPEWSYIVEKINPANDLCYPGNFNNYEELKHLLSRINRFEKIQIIPKS
SWPDHEASSGVSSACPYQGKPSFYRNVVWLIKKNNTYPTIKKSYNNTNQEDLLVLWGIHH
PNDEAEQTRLYQNQNTYISVGTSTLNQRLVPKIATRSKVNGQSGRMEFFWTILKSNDTIN
FESNGNFIAPENAYKIVKKGDSTIMKSELEYGNCNTKCQTPIGAINSSMPFHNIHPLTIG
ECPKYVKSNRLVLATGLRNSPQGERRRKKR
>ADE19103|A/chicken/Dakahlia/111/2008
DQICIGYHANNSTEQVDTIMEKNVTVTHAQDILEKTHNGKLCDLDGVKPLILRDCSVAGW
LLGNPMCDEFLNVSEWSYIVEKINPANDLCYPGNFNNYEELKHLLSRINRFEKIQIIPKS
SWPDHEASSGVSSACPYQGGPSFYRNVVWLIKKDNAYPTITKSYHNTNQEDLLVLWGIHH
PNDEAEQARLYQNPTTYISVGTSTLNQRLVPKIATRSKVNGQSGRVEFFWTILKSNDAIN
FESNGNFIAPENAYKIVKKGDSTIMKSELEYGNCNTKCQTPIGAINSSMPFHNIHPLTIG
ECPKYVKSNRLVLATGLRNSPQGERRRKKR
>ADE19106|A/chicken/Dakahlia/114/2009
DQICIGYHANNSTEQVDTIMEKNVTVTHAQDILEKTHNGKLCDLDGVKPLILRDCSVAGW
LLGNPMCDEFPNVSEWSYIVEKINPANDLCYPGNFNNYEELKHLLSRINRFEKIQITSKS
SWPDHEASSGVSSACPYQGEPSFYRNVVWLIKKNNTYPTIKKSYHNTNQEDLLVLWGIHH
SNDEAEQIRLYQNQNTYISVGTSTLNQRLVPKIATRSKVNGQSGRVEFFWTILKSNDTIN
FESNGNFIAPENAYKIVKKGDSTIMKSELEYGNCTTKCQTPIGAINSSMPFHNIHPLTIG
ECPKYVKSNRLVLATGLRNSPQGERRRKKR
>ADE19107|A/chicken/Dakahlia/115/2009
DQICIGYHANNSTEQVDTIMEKNVTVTHAQDILEKTHNGKLCDLDGVKPLILRDCSVAGW
LLGNPMCDEFPNVSEWSYIVEKINPANDLCYPGNFNNYEELKHLLSRINRFEKIQITPKS
SWPDHEASSGVSSACPYQGKPSFYRNVVWLIKKNNTYPTIKKSYNNTNQEDLLVLWGIHH
PNDEAEQIRLYQNPTTYISVGTSTLNQRLVPKIATRSKVNGQSGRMEFFWTILKSNDAIN
FESNGNFIAPENAYKIVKKGDSTIMKSKLEYGNCNTKCQTPIGAINSSMPFHNIHPLTIG
ECPKYVKSNRLVLATGLRNSPQGERRRKKR
>ADE19108|A/chicken/Dakahlia/116/2009
DQICIGYHANNSTEQVDTIMEKNVTVTHAQDILEKTHNGKLCDLDGVKPLILRDCSVAGW
LLGNPMCDEFLNVPEWSYIVEKINPANDLCYPGNFNDYEELKHLLSRINHFEKIQIIPKS
SWSHHEASSGVSSACPYQGRPSFFRNVVWLLKKDNAYPTIKRSYNNTNQEDLLVLWGIHH
PNDAAEQTRLYQNPTTYISVGTSTLNQRLVPRIATRSKVNGQSGRIEFFWTILKSNDAIN
FESNGNFIAPENAYKIVKKGDSTIMKSELEYGNCNTKCQTPIGAINSSMPFHNIHPLTIG
ECPKYVKSNRLVLATGLRNSPQGERRRKKR
>ADE19109|A/chicken/Dakahlia/117/2007
DQICIGYHANNSTEQVDTIMEKNVTVTHAQDILEKTHNGKLCDLDGVKPLILRDCSVAGW
LLGNPMCDEFLNVPEWSYIVEKINPANDLCYPGNFNDYEELKHLLSRINHFEKIQIIPKS
SWSNHEASLGVSSACPYQGRSSFFRNVVWLIKKDNAYPTIKISYNNTNQEDLLVLWGIHH
PNDAAEQTRLYQNPTTYISVGTSTLNQRLVPKIATRSKVNGQSGRMEFFWTILKSNDAIN
FESNGNFIAPENAYKIVKKGDSTIMKSELEYGNCNTKCQTPIGAINSSMPFHNIHPLTIG
ECPKYVKSNRLVLATGLRNSPQGERRRKKR
>ADE19110|A/chicken/Dakahlia/118/2007
DQICIGYHANNSTEQVDTIMEKNVTVTHAQDILEKTHNGKLCDLDGVKPLILRDCSVAGW
LLGNPMCDEFLNVPEWSYIVEKINPANDLCYPGNFNDYEELKHLLSRINHFEKIQIIPKS
SWSNHEASLGVSSACPYQGRSSFFRNVVWLIKKDNAYPTIKKSYNNTNQEDLLVLWGIHH
PNDEAEQTRLYQNPTTYISVGTSTLNQRLVPKIATRSKVNGQSGRMEFFWTILKSNDAIN
FESNGNFIAPENAYKIVKKGDSTIMKSELEYGNCNTKCQTPIGAINSSMPFHNIHPLTIG
ECPKYVKSNRLVLATGLRNSPQGERRRKKR
>ADE19111|A/chicken/Dakahlia/119/2008
DQICIGYHANNSTEQVDTIMEKNVTVTHAQDILEKTHNGKLCDLDGVKPLILRDCSVAGW
LLGNPMCDEFLNVPEWSYIVEKINPANDLCYPGNFNDYEELKHLLSRINHFEKIQIIPKS
AGSDHEASSGVSSACPYQGRPSFFRNVVWLIKKNNAYPTIKRSYNNTNQEDLLVLWGIHH
PNDAAEQTRLYQNPTTYISVGTSTLNQRLVPKIATRSKVNGQSGRMEFFWTILKSNDAIN
FESNGNFIAPENAYKIVKKGDSTIMKSKLEYGNCNTKCQTPIGAINSSMPFHNIHPLTIG
ECPKYVKSNRLVLATGLRNSPQGERRRKKR
>ADE19112|A/chicken/Dakahlia/120/2007
DQICIGYHANNSTEQVDTIMEKNVTVTHAQDILEKTHNGKLCDLDGVKPLILRDCSVAGW
LLGNPMCDEFLNVPEWSYIVEKINPANDLCYPGNFNDYEELKHLLSRINHFEKIQIIPKS
SWSDHEASSGVSSACPYQGRSSFFRNVVWLIKKNNAYPTIKRSYNNTNQEDLLVLWGIHH
PNDAAEQIRLYQNPTTYISVGTSTLNQRLVPKIATRSKVNGQSGRMEFFWTILKSNDAIN
FESNGNFIAPENAYKIVKKGDSTIMKSKLEYGNCNTKCQTPIGAINSSMPFHNIHPLTIG
ECPKYVKSNRLVLATGLRNSPQGERRRKKR
>ADE19113|A/chicken/Dakahlia/121/2007
DQICIGYHANNSTEQVDTIMEKNVTVTHAQDILEKTHNGKLCDLDGVKPLILRDCSVAGW
LLGNPMCDEFPNVSEWSYIVEKINPANDLCYPGNFNNYEELKHLLSRINRFEKIQITSKS
SWSHHEASSGVSSACPYQGRPSFFRNVVWLLKKDNAYPTIKRSYNNTNQEDLLVLWGIHH
PNDAAEQTRLYQNPTTYISVGTSTLNQRLVPRIATRSKVNGQSGRIEFFWTILKSNDAIN
FESNGNFIAPENAYKIVKKGDSTIMKSELEYGNCNTKCQTPIGAINSSMPFHNIHPLTIG
ECPKYVKSNRLVLATGLRNSPQGERRRKKR
>ADE19114|A/chicken/Dakahlia/122/2008
DQICIGYHANNSTEQVDTIMEKNVTVTHAQDILEKTHNGKLCDLDGVKPLILRDCSVAGW
LLGNPMCDEFLNVSEWSYIVEKINPANDLCYPGNFNNYEELKHLLSRINRFEKIQIIPKS
SWPDHEPSSGVSSACPYQGGPSFYRNVVWLIKKDNAYPTIKKSYHNTNQEDLLVLWGIHH
PNDEAEQTRLYQNPTTYISVGTSTLNQRLVPKIATRSKVNGQSGRVEFFWTILKSNDAIN
FESNGNFIAPENAYKIVKKGDSTIMKSELEYGNCNTKCQTPIGAINSSMPFHNIHPLTIG
ECPKYVKSNRLVLATGLRNSPQGERRRKKR
>ADE19101|A/chicken/Damietta/109/2007
DQICIGYHANNSTEQVDTIMEKNVTVTHAQDILEKTHNGKLCDLDGVKPLILRDCSVAGW
LLGNPMCDEFLNVPEWSYIVEKINPANDLCYPGNFNDYEELKHLLSRINHFEKIQIIPKS
SWSDHEASSGVSSACPYQGRPSFFRNVVWLLKKDNAYPTIKRSYNNTNQEDLLVLWGIHH
PNDAAEQTRLYQNPTTYISVGTSTLNQRLVPRIATRSKVNGQSGRIEFFWTILKSNDAIN
FESNGNFIAPENAYKIVKKGDSTIMKSELEYGNCNTKCQTPIGAINSSMPFHNIHPLTIG
ECPKYVKSNRLVLATGLRNSPQGERRRKKR
>ADE19105|A/chicken/Damietta/113/2007
DQICIGYHANNSTEQVDTIMEKNVTVTHAQDILEKTHNGKLCDLDGVKPLILRDCSVAGW
LLGNPMCDEFLNVSEWSYIVEKINPANDLCYPGNFNNYEELKHLLSRINHFEKIQIIPKS
SWPDHEASLGVSAACPYQGRPSFYRNVVWLIKKNNTYPTIEKSYHNTNQEDLLVLWGIHH
PNDEAEQTRIYKNPTTYISVGTSTLNQRLVPKIATRSKVNGQSGRVEFFWTILKSNDTIN
FESNGNFIAPENAYKIVKKGDSTIMKSELEYGNCNTKCQTPIGAINSSMPFHNIHPLTIG
ECPKYVKSNRLVLATGLRNSPQGERRRKKR
>ABY76247|A/chicken/Egypt/06207-NLQP/2006
DQICIGYHANNSTEQVDTIMEKNVTVTHAQDILEKTHNGKLCDLDGVKPLILRDCSVAGW
LLGNPMCDEFLNVPEWSYIVEKINPANDLCYPGNFNDYEELKHLLSRINHFEKIQIIPKS
SWSDHEASSGVSSACPYQGRSSFFRNVVWLIKKDNAYPTIKRSYNNTNQEDLLVLWGIHH
PNDAAEQTRLYQNPTTYISVGTSTLNQRLVPKIATRSKVNGQSGRMEFFWTILKSNDAIN
FESNGNFIAPENAYKIVKKGDSTIMKSELEYGNCNTKCQTPIGAINSSMPFHNIHPLTIG
ECPKYVKSNRLVLATGLRNSPQGERRRKKR
>ABY76248|A/chicken/Egypt/06459-3-NLQP/2006
DQICIGYHANNSTEQVDTIMEKNVTVTHAQDILEKTHNGKLCDLDGVKPLILRDCSVAGW
LLGNPMCDEFLNVPEWSYIVEKINPANDLCYPGNFNDYEELKHLLSRINHFEKIQIIPKS
SWSDHEASSGVSSACPYQGRSSFFRNVVWLIKKDNAYPTIKRSYNNTNQEDLLVLWGIHH
PNDAAEQTRLYQNPTTYISVGTSTLNQRLVPKIATRSKVNGQSGRMEFFWTILKSNDAIN
FESNGNFIAPENAYKIVKKGDSTIMKSELEYGNCNTKCQTPIGAINSSMPFHNIHPLTIG
ECPKYVKSNRLVLATGLRNSPQGERRRKKR
>ABY76249|A/chicken/Egypt/06495-NLQP/2006
DQICIGYHANNSTEQVDTIMEKNVTVTHAQDILEKTHNGKLCDLDGVKPLILRDCSVAGW
LLGNPMCDEFLNVPEWSYIVEKINPANDLCYPGNFNDYEELKHLLSRINHFEKIQIIPKS
SWSDHEASSGVSSACPYQGRSSFFRNVVWLIKKDNAYPTIKRSYNNTNQEDLLVLWGIHH
PNDAAEQTRLYQNPTTYISVGTSTLNQRLVPKIATRSKVNGQSGRMEFFWTILKSNDAIN
FESNGNFIAPENAYKIVKKGDSTIMKSELEYGNCNTKCQTPIGAINSSMPFHNIHPLTIG
ECPKYVKSNRLVLATGLRNSPQGERRRKKR
>ABY76250|A/chicken/Egypt/06541-NLQP/2006
DQICIGYHANNSTEQVDTIMEKNVTVTHAQDILEKTHNGKLCDLDGVKPLILRDCSVAGW
LLGNPMCDEFLNVPEWSYIVEKINPANDLCYPGNFNDYEELKHLLSRINHFEKIQIIPKS
SWSDHEASSGVSSACPYQGRASFFRNVVWLIKKDNAYPTIKRSYNNTNQEDLLVLWGIHH
PNDAAEQARLYQNPTTYISVGTSTLNQRLVPKIATRSKVNGQSGRMEFFWTILKSNDAIN
FESNGNFIAPENAYKIVKKGDSTIMKSELEYGNCNTKCQTPIGAINSSMPFHNIHPLTIG
ECPKYVKSNRLVLATGLRNSPQGERRRKKR
>ACA29666|A/chicken/Egypt/06553-NLQP/2006
DQICIGYHANNSTEQVDTIMEKNVTVTHAQDILEKTHNGKLCDLDGVKPLILRDCSVAGW
LLGNPMCDEFLNVPEWSYIVEKINPANDLCYPGNFNDYEELKHLLSRINHFEKIQIIPKS
SWSDHEASSGVSSACPYQGRSSFFRNVVWLIKKDNAYPTIKRSYNNTNQEDLLVLWGIHH
PNDAAEQTRLYQNPTTYISVGTSTLNQRLVPKIATRSKVNGQSGRMEFFWTILKSNDAIN
FESNGNFIAPENAYKIVKKGDSTIMKSELEYGNCNTKCQTPIGAINSSMPFHNIHPLTIG
ECPKYVKSNRLVLATGLRNSPQGERRRKKR
>ACA29667|A/chicken/Egypt/06612-NLQP/2006
DQICIGYHANNSTEQVDTIMEKNVTVTHAQDILEKTHNGKLCDLDGVKPLILRDCSVAGW
LLGNPMCDEFLNVPEWSYIVEKINPANDLCYPGNFNDYEELKHLLSRINHFEKIQIIPKS
SWSDHEASSGVSSACPYQGRSSFFRNVVWLIKKDNAYPTIKRSYNNTNQEDLLVLWGIHH
PNDAAEQTRLYQNPTTYISVGTSTLNQRLVPKIATRSKVNGQSGRMEFFWTILKSNDAIN
FESNGNFIAPENAYKIVKKGDSTIMKSELEYGNCNTKCQTPIGAINSSMPFHNIHPLTIG
ECPKYVKSNRLVLATGLRNSPQGERRRKKR
>ABY76251|A/chicken/Egypt/06959-NLQP/2006
DQICIGYHANNSTEQVDTIMEKNVTVTHAQDILEKTHNGKLCDLDGVKPLILRDCSVAGW
LLGNPMCDEFLNVPEWSYIVEKINPANDLCYPGNFNDYEELKHLLSRINHFEKIQIIPKS
SWSNHEASSGVSSACPYQGRSSFFRNVVWLIKKDNAYPTIKISYNNTNQEDLLVLWGIHH
PNDAAEQTRLYQNPTTYISVGTSTLNQRLVPKIATRSKVNGQSGRMEFFWTILKSNDAIN
FESNGNFIAPENAYKIVKKGDSTIMKSELEYGNCNTKCQTPIGAINSSMPFHNIHPLTIG
ECPKYVKSNRLVLATGLRNSPQGERRRKKR
>ACR56219|A/chicken/Egypt/07118-NLQP/2007
DQICIGYHANNSTEQVDTIMEKNVTVTHAQDILEKTHNGKLCDLDGVKPLILRDCSVAGW
LLGNPMCDEFLNVPEWSYIVEKINPANDLCYPGNFNDYEELKHLLSRINHFEKIQIIPKS
SWSDHETSSGVSSACPYQGRSSFFRNVVWLIKKDNAYPTIKRSYNNTNQEDLLVLWGIHH
PNDAAEQTRLYQNPTTYISVGTSTLNQRLVPKIATRSKINGQSGRIEFFWTILKSNDAIN
FESNGNFIAPENAYKIVKKGDSTIMKSELEYGNCNTKCQTPIGAINSSMPFHNIHPLTIG
ECPKYVKSNRLVLATGLRNSPQGERRRKKR
>ACA29669|A/chicken/Egypt/07125-NLQP/2007
DQICIGYHANNSTEQVDTIMEKNVTVTHAQDILEKTHNGKLCDLDGVKPLILRDCSVAGW
LLGNPMCDEFLNVPEWSYIVEKINPANDLCYPGNFNDYEELKHLLSRINHFEKIQIIPKS
SWSDHEASSGVSSACPYQGRSSFFRNVVWLIKKDNAYPTIKRSYNNTNQEDLLVLWGIHH
PNDAAEQTRLYQNPTTYISVGTSTLNQRLVPKIATRSKVNGQSGRIEFFWTILKSNDAIN
FESNGNFIAPENAYKIVKKGDSTIMKSELEYGNCNTKCQTPIGAINSSMPFHNIHPLTIG
ECPKYVKSNRLVLATGLRNSPQGERRRKKR
>ACR56220|A/chicken/Egypt/07175-NLQP/2007
DQICIGYHANNSTEQVDTIMEKNVTVTHAQDILEKTHNGKLCDLDGVKPLILRDCSVAGW
LLGNPMCDEFLNVPEWSYIVEKINPANDLCYPGNFNDYEELKHLLSRINHFEKIQIIPKS
SWSDHETSSGVSSACPHQGRSSFFRNVVWLIKKNNAYPTIKRSYNNTNQEDLLVLWGIHH
PNDAAEQTRLYQNPTTYISVGTSTLNQRLVPKIATRSKVNGQSGRIEFFWTILKSNDAIN
FESNGNFIAPENAYKIVKKGDSTIMKSELEYGNCNTKCQTPIGAINSSMPFHNIHPLTIG
ECPKYVKSNRLVLATGLRNSPQGEKRRKKR
>ACA29670|A/chicken/Egypt/07181-NLQP/2007
DQICIGYHANNSTEQVDTIMEKNVTVTHAQDILEKTHNGKLCDLDGVKPLILRDCSVAGW
LLGNPMCDEFLNVPEWSYIVEKINPANDLCYPGDFNDYEELKHLLSRINHFEKIQIIPKS
SWSNHEASSGVSSACPYQGRSSFFRNVVWLIKKDNAYPTIKISYNNTNQEDLLVLWGIHH
PNDAAEQTRLYQNPTTYISVGTSTLNQRLVPKIATRSKVNGQSGRMEFFWTILKSNDAIN
FESNGNFIAPENAYKIVKKGDSTIMKSELEYGNCNTKCQTPIGAINSSMPFHNIHPLTIG
ECPKYVKSNRLVLATGLRNSPQGERRRKKR
>ACA29671|A/chicken/Egypt/07201-NLQP/2007
DQICIGYHANNSTEQVDTIMEKNVTVTHAQDILEKTHNGKLCDLDGVKPLILRDCSVAGW
LLGNPMCDEFLNVSEWSYIVEKINPANDLCYPGNFNNYEELKHLLSRINRFEKIQIIPKS
SWPDHEASSGVSSACPYQGGPSFYRNVVWLIKKDNAYPTIKKSYHNTNQEDLLVLWGIHH
PNDEAEQTRLYQNPTTYISVGTSTLNQRLVPKIATRSKVNGQSGRVEFFWTILKSNDAIN
FESNGNFIAPENAYKIVKKGDSTIMKSELEYGNCNTKCQTPIGAINSSMPFHNIHPLTIG
ECPKYVKSNRLVLATGLRNSPQGERRRKKR
>ACA29672|A/chicken/Egypt/07202-NLQP/2007
DQICIGYHANNSTEQVDTIMEKNVTVTHAQDILEKTHNGKLCDLDGVKPLILRDCSVAGW
LLGNPMCDEFLNVSEWSYIVEKINPANDLCYPGNFNNYEELKHLLSRINRFEKIQIIPKS
SWPDHEASSGVSSACPYQGGPSFYRNVVWLIKKDNAYPTIKKSYHNTNQEDLLVLWGIHH
PNDEAEQTRLYQNPTTYISVGTSTLNQRLVPKIATRSKVNGQSGRVEFFWTILKSNDAIN
FESNGNFIAPENAYKIVKKGDSTIMKSELEYGNCNTKCQTPIGAINSSMPFHNIHPLTIG
ECPKYVKSNRLVLATGLRNSPQGERRRKKR
>ACR56221|A/chicken/Egypt/07480S-NLQP/2007
DQICIGYHANNSTEQVDTIMEKNVTVTHAQDILEKTHNGKLCDLDGVKPLILRDCSVAGW
LLGNPMCDEFLNVPEWSYIVEKINPANDLCYPGNFNDYEELKHLLSRINHFEKIQIIPKS
SWSDHEASSGVSSACPYQGRSSFFRNVVWLIKKDNAYPTIKRSYNNTNQEDLLVLWGIHH
PNDAAEQTRLYQNPTTYISVGTSTLNQRLVPKIATRSKVNGQSGRMEFFWTILKSNDAIN
FESNGNFIAPENAYKIVKKGDSTIMKSELEYGNCNTKCQTPIGAINSSMPFHNIHPLTIG
ECPKYVKSNRLVLATGLRNSPQGERRRKKR
>ACA29678|A/chicken/Egypt/07632S-NLQP/2007
DQICIGYHANNSTEQVDTIMEKNVTVTHAQDILEKTHNGKLCDLDGVKPLILRDCSVAGW
LLGNPMCDEFLNVSEWSYIVEKINPANDLCYPGNFNNYEELKHLLSRINRFEKIQIIPKS
SWPDHEASSGVSSACPYQGGPSFYRNVVWLIKKDNAYPTIKKSYHNTNQEDLLVLWGIHH
PNDEAEQTGLYQNPTTYISVGTSTLNQRLVPKIATRSKVNGQSGRVEFFWTILKSNDAIN
FESNGNFIAPENAYKIVKKGDSTIMKSELEYGNCNTKCQTPIGAINSSMPFHNIHPLTIG
ECPKYVKSNRLVLATGLRNSPQGERRRKKR
>ACA29679|A/chicken/Egypt/07665S-NLQP/2007
DQICIGYHANNSTEQVDTIMEKNVTVTHAQDILEKTHNGKLCDLDGVKPLILRDCSVAGW
LLGNPMCDEFLNVPEWSYIVEKINPANDLCYPGNFNDYEELKHLLSRINHFEKIQIIPKS
SWSNHEASSGVSSACPYQGRSSFFRNVVWLIKKDNAYPTIKISYNNTNQEDLLVLWGIHH
PNDAAEQTRLYQNPTTYISVGTSTLNQRLVPKIATRSKVNGQSGRMEFFWTILKSNDAIN
FESNGNFIAPENAYKIVKKGDSTIMKSELEYGNCNTKCPTPIGAINSSMPFHNIHPLTIG
ECPKYVKSNRLVLATGLRNSPQGERRRKKR
>ACA29680|A/chicken/Egypt/07701S-NLQP/2007
DQICIGYHANNSTEQVDTIMEKNVTVTHAQDILEKTHNGKLCDLDGVKPLILRDCSVAGW
LLGNPMCDEFLNVSEWSYIVEKINPANDLCYPGNFNNYEELKHLLSRINRFEKIQIIPKS
SWPDHEASSGVSSACPYQGGPSFYRNVVWLIKKDNAYPTIKKSYHNTNQEDLLVLWGIHH
PNDEAEQTRLYQNPTTYISVGTSTLNQRLVPKIATRSKVNGQSGRVEFFWTILKSNDAIN
FESNGNFIAPENAYKIVKKGDSTIMKSELEYGNCNTKCQTPIGAINSSMPFHNIHPLTIG
ECPKYVKSNRLVLATGLRNSPQGERRRKKR
>ACR56224|A/chicken/Egypt/0811-NLQP/2008
DQICIGYHANNSTEQVDTIMEKNVTVTHAQDILEKTHNGKLCDLDGVKPLILRDCSVAGW
LLGNPMCDEFLNVPEWSYIVEKINPSNDLCYPGNFNDYEELKHLLSRINHFEKIQIIPKS
SWSDHEASSGVSSACPYQGRSSFFRNMVWLIKKNNAYPTIKITYNNTNQEDLLVLWGIHH
PNDAAEQTRLYQNPTTYISVGTSTLNQRLVPKIATRSKVNGQSGRMEFFWTILKSNDAIN
FESNGNFIAPENAYKIVKKGDSTIMKSELEYGNCNTKCQTPIGAINSSMPFHNIHPLTIG
ECPKYVKSNRLVLATGLRNSPQGERRRKKR
>ACR56251|A/chicken/Egypt/08124S-NLQP/2008
DQICIGYHANNSTEQVDTIMEKNVTVTHAQDILEKTHNGKLCDLDGVKPLILRDCSVAGW
LLGNPMCDEFLNVPEWSYIVEKINPANDLCYPGDFNDYEELKHLLSRINHFEKIQIIPKS
SWSDHEASSGVSSACPYQGRSSFFRNVVWLIKKDNAYPTIKRSYNNTNQEDLLVLWGIHH
PNDAAEQTRLYQNPTTYISVGTSTLNQRLVPKIATRSKVNGQSGRMEFFWTILKPNDAIN
FESNGNFIAPENAYKIVKKGDSTIMKSELEYGNCNTKCQTPIGAINSSMPFHNIHPLTIG
ECPKYVKSNRLVLATGLRNSPQGERRRKKR
>ACR56225|A/chicken/Egypt/0813-NLQP/2008
DQICIGYHANNSTEQVDTIMEKNVTVTHAQDILEKTHNGKLCDLDGVKPLILRDCSVAGW
LLGNPMCDEFLNVPEWSYIVEKINPVNDLCYPGNFNDYEELKHLLSRINHFEKIQIFPKS
SWSDHEASSGVSSACPYQGRSSFFRNVVWLVKKDNAYPTIKKSYNNTNQEDLLILWGIHH
PNDAAEQTRLYQNPTTYISVGTSTLNQRLVPKIATRSKVNGQSGRIEFFWTILKSNDVIN
FESNGNFIAPENAYKIVKKGDSTIMKSELEYGNCNTKCQTPIGAINSSMPFHNIHPLTIG
ECPKYVKSNRLVLATGLRNSPQGERRRKKR
>ACR56252|A/chicken/Egypt/08139S-NLQP/2008
DQICIGYHANNSTEQVDTIMEKNVTVTHAQDILEKTHNGKLCDLDGVKPLILRDCSVAGW
LLGNPMCDEFLNVSEWSYIVEKINPANDLCYPGNFNNYEELKHLLSRINRFEKIQIIPKS
SWPDHEASSGVSSACPYQGGPSFYRNVVWLIKKDNAYPTIKKSYHNTNQEDLLVLWGIHH
PNDEAEQTRLYQNPTTYISVGTSTLNQRLVPKIATRSKVNGQSGRVEFFWTILKSNDAIN
FESNGNFIAPENAYKIVKKGDSTIMKSELEYGNCNTKCQTPIGAINSSMPFHNIHPLTIG
ECPKYVKSNRLVLATGLRNSPQGERRRKKR
>ADD21350|A/chicken/Egypt/0814S-NLQP/2008
DQICIGYHANNSTEQVDTIMEKNVTVTHAQDILEKTHNGKLCDLDGVKPLILRDCSVAGW
LLGNPMCDEFLNVPEWSYIVEKINPANDLCYPGNFNDYEELKHLLSRINHFEKIQIIPKS
SWSNHEASSGVSSACPYQGRSSFFRNVVWLIKKDNAYPTIKISYNNTNQEDLLVLWGIHH
PNDAAEQTRLYQNPTTYISVGTSTLNQRLVPKIATRSKVNGQSGRMEFFWTILKSNDAIN
FESNGNFIAPENAYKIVKKGDSTIMKSELEYGNCNTKCQTPIGAINSSMPFHNIHPLTIG
ECPKYVKSNRLVLATGLRNSPQGERRRKKR
>ACR56226|A/chicken/Egypt/0815-NLQP/2008
DQICIGYHANNSTEQVDTIMEKNVTVTHAQDILEKTHNGKLCDLDGVKPLILRDCSVAGW
LLGNPMCDEFLNVSEWSYIVEKINPANDLCYPGNFNNYEELKHLLSRINRFEKIQIIPKS
SWPDHEASSGVSSACPYQGGPSFYRNVVWLIKKDNAYPTIKKSYHNTNQEDLLVLWGIHH
PNDETEQTRLYQNPTTYISVGTSTLNQRLVPKIATRSKVNGQSGRVEFFWTILKSNDAIN
FESNGNFIAPENAYKIVKKGDSTIMKSELEYGNCNTKCQTPIGAINSSMPFHNIHPLTIG
ECPKYVKSNRLVLATGLRNSPQGERRRKKR
>ACR56253|A/chicken/Egypt/08194S-NLQP/2008
DQICIGYHANNSTEQVDTIMEKNVTVTHAQDILEKTHNGKLCDLDGVKPLILRDCSVAGW
LLGNPMCDEFLNVSEWSYIVEKINPANDLCYPGNFNNYEELKHLLSRINRFEKIQIIPKS
SWPDHEASSGVSSACPYQGGPSFYRNVVWLIKKDNAYPTIKKSYHNTNQEDLLVLWGIHH
PNDEAEQTRLYQNPTTYISVGTSTLNQRLVPKIATRSKVNGQSGRVEFFWTILKSNDAIN
FESNGNFIAPENAYKIVKKGDSTIMKSELEYGNCNTKCQTPIGAINSSMPFHNIHPLTIG
ECPKYVKSNRLVLATGLRNSPQGERRRKKR
>ACR56227|A/chicken/Egypt/0823-NLQP/2008
DQICIGYHANNSTEQVDTIMEKNVTVTHAQDILEKTHNGKLCDLDGVKPLILRDCSVAGW
LLGNPMCDEFLNVPEWSYIVEKINPANDLCYPGNFNDYEELKHLLSRINHFEKIQIIPKS
SWSNHEASSGVSSACPYQGRSSFFRNVVWLIKKDNAYPTIKISYNNTNQEDLLVLWGIHH
PNDAAEQTRLYQNPTTYISVGTSTLNQRLVPKIATRSKVNGQSGRMEFFWTILKSNDAIN
FESNGNFIAPENAYKIVKKGDSTIMKSELEYGNCNTKCQTPIGAINSSMPFHNIHPLTIG
KCPKYVKSNRLVLATGLRNSPQGERRRKKR
>AEA92629|A/chicken/Egypt/0827-NLQP/2008
DQICIGYHANNSTEQVDTIMEKNVTVTHAQDILEKTHNGKLCDLDGVKPLILRDCSVAGW
LLGNPMCDEFLNVPEWSYIVEKINPANDLCYPGNFNDYEELKHLLSRINHFEKIQIIPKN
SWLNHEASSGVSSACPYQGRSSFFRNVVWLIKKDNAYPTIKISYNNTNQEDLLVLWGIHH
PNDAAEQTRLYQNPTTYISVGTSTLNQRLVPKIATRSKVNGQSGRMEFFWTILKSNDAIN
FESNGNFIAPENAYKIVKKGDSTIMKSELEYGNCNTKCQTPIGAINSSMPFHNIHPLTIG
ECPKYVKSNRLVLATGLRNSPQGERRRKKR
>AEA92627|A/chicken/Egypt/083-NLQP/2008
DQICIGYHANNSTEQVDTIMEKNVTVTHAQDILEKTHNGKLCDLDGVKPLILRDCSVAGW
LLGNPMCDEFLNVSEWSYIVEKINPANDLCYPGNFNNYEELKHLLSRINRFEKIQIIPKS
SWPDHEASSGVSSACPYQGGPSFYRNVVWLIKKDNAYPTIKKSYHNINQEDLLVLWGIHH
PNDEAEQTRLYQNLTTYISVGTSTLNQRLVPKIATRSKVNGQSGRVEFFWTILKSNDAIN
FESNGNFIAPENAYKIVKKGDSTIMKSELEYGNCNTKCQTPIGAINSSMPFHNIHPLTIG
ECPKYVKSNRLVLATGLRNSPQGERRRKKR
>ACU16666|A/chicken/Egypt/083/2008
DQICIGYHANNSTEQVDTIMEKNVTVTHAQDILEKTHNGKLCDLDGVKPLILRDCSVAGW
LLGNPMCDEFLNVSEWSYIVEKINPANDLCYPGNFNNYEELKHLLSRINRFEKIQIIPKS
SWPDHEASSGVSSACPYQGGPSFYRNVVWLIKKDNAYPTIKKSYHNINQEDLLVLWGIHH
PNDEAEQTRLYQNPTTYISVGTSTLNQRLVPKIATRSKVNGQSGRVEFFWTILKSNDAIN
FESNGNFIAPENAYKIVKKGDSTIMKSELEYGNCNTKCQTPIGAINSSMPFHNIHPLTIG
ECPKYVKSNRLVLATGLRNSPQGERRRKKR
>ACR56228|A/chicken/Egypt/0831-NLQP/2008
DQICIGYHANNSTEQVDTIMEKNVTVTHAQDILEKTHNGKLCDLDGVKPLILRDCSVAGW
LLGNPMCDEFLNVSKWSYIVEKINPANDLCYPGNFNNYEELKHLLSRINRFEKIQIIPKS
SWPDHEASSGVSTACPYQGGPSFYRNVVWLIKKDNAYPTIKKSYHNTNQEDLLVLWGIHH
PNDEAEQTRLYQNPTTYISVGTSTLNQRLVPKIATRSKVNGQSGRVEFFWTILKSNDAIN
FESNGNFIAPENAYKIVKKGDSTIMKSELEYGNCNTKCQTPIGAINSSMPFHNIHPLTIG
ECPKYVKSNRLVLATGLRNSPQGERRRKKR
>ACR58640|A/chicken/Egypt/0836/2008
DQICIGYHANNSTEQVDTIMEKNVTVTHAQDILEKTHNGKLCDLDGVKPLILRDCSVAGW
LLGNPMCDEFLNVSEWSYIVEKINPANDLCYPGNFNNYEELKHLLSRINRFEKIQIIPKS
SWPDHEASSGVSSACPYQGGPSFYRNVVWLIKKDNTYPTIKKSYHNTNQEDLLVLWGIHH
PNDEAEQTRLYQNPTTYISVGTSTLNQRLVPKIATRSKVNGQSGRVEFFWTILKSNDAIN
FESNGNFIAPENAYKIVKKGDSTIMKSELEYGNCNTKCQTPIGAINSSMPFHNIHPLTIG
ECPKYVKSNRLVLATGLRNSPQGERRRKKR
>ACR56229|A/chicken/Egypt/0837-NLQP/2008
DQICIGYHANNSTEQVDTIMEKNVTVTHAQDILEKTHNGKLCDLDGVKPLILRDCSVAGW
LLGNPMCDEFLNVSEWSYIVEKINPANDLCYPGNFNNYEELKHLLSRINRFEKIQIIPKS
SWPDHEASSGVSSACPYQGGPSFYRNVVWLIKKDNTYPTIKKSYHNTNQEDLLVLWGIHH
PNDEAEQTRLYQNPTTYISVGTSTLNQRLVPKIATRSKVNGQSGRVEFFWTILKSNDAIN
FESNGNFIAPENAYKIVKKGDSTIMKSELEYGNCNTKCQTPIGAINSSMPFHNIHPLTIG
ECPKYVKSNRLVLATGLRNSPQGERRRKKR
>ACR56254|A/chicken/Egypt/08371S-NLQP/2008
DQICIGYHANNSTEQVDTIMEKNVTVTHAQDILEKTHNGKLCDLDGVKPLILRDCSVAGW
LLGNPMCDEFLNVPEWSYIVEKINPANDLCYPGNFNDYEELKHLLSRINHFEKIQIIPKS
SWSNHEASSGVSSACPYQGRSSFFRNVVWLIKKDNAYPTIKISYNNTNQEDLLVLWGIHH
PNDAAEQTRLYQNPTTYISVGTSTLNQRLVPKIATRSKVNGQSGRMEFFWTILKSNDAIN
FESNGNFIAPENAYKIVKKGDSTIMKSELEYGNCNTKCQTPIGAINSSMPFHNIHPLTIG
ECPKYVKSNRLVLATGLRNSPQGERRRKKR
>ACR56230|A/chicken/Egypt/0838-NLQP/2008
DQICIGYHANNSTEQVDTIMEKNVTVTHAQDILEKTHNGKLCDLDGVKPLILRDCSVAGW
LLGNPMCDEFLNVPEWSYIVEKINPANDLCYPGNFNDYEELKHLLSRINHFEKIQIIPKS
SWSDHEASSGVSSACPYQGRPSFFRNVVWLIKKDNAYPTIKRSYNNTNQEDLLVLWGIHH
PNDAAEQTRLYQNPTTYISVGTSTLNQRLVPKIATRSKVNGQSGRIEFFWTILKSNDAIN
FESNGNFIAPENAYKIVKKGDSTIMKSELEYGNCNTKCQTPIGAINSSMPFHNIHPLTIG
ECPKYVKSNRLVLATGLRNSPQGERRRKKR
>ACR56231|A/chicken/Egypt/0841-NLQP/2008
DQICIGYHANNSTEQVDTIMEKNVTVTHAQDILEKTHNGKLCDLDGVKPLILRDCSVAGW
LLGNPMCDEFFNVPEWSYIVEKINPANDLCYPGNFNDYEELKHLLSRINHFEKIQIFPKS
SWSDHEASSGVSSACPYQGRSSFFRNVVWLIKKDNAYPTIKRSYNNTNQEDLLVLWGIHH
PNDAAEQTRLYQNPTTYISVGTSTLNQRLVPKIATRSKVNGQSGRIEFFWTILKSNDAIN
FESNGNFIAPENAYKIVKKGDSTIMKSELEYGNCSTKCQTPIGAINSSMPFHNIHPLTIG
ECPKYVKSNRLVLATGLRNSPQGERRRKKR
>ACR56232|A/chicken/Egypt/0845-NLQP/2008
DQICIGYHANNSTEQVDTIMEKNVTVTHAQDILEKTHNGKLCDLDGVKPLILRDCSVAGW
LLGNPMCDEFLNVSEWSYIVEKINPANDLCYPGNFNNYEELKHLLSRINRFEKIQIIPKS
SWPDHEASSGVSSACPYQGGPSFYRNVVWLIKKDNAYPTIKKSYHNTNQEDLLVLWGIHH
PNDEAEQTRLYQNPTTYISVGTSTLNQRLVPKIATRSKVNGQSGRVEFFWTILKSNDAIN
FESNGNFIAPENAYKIVKKGDSTIMKSELEYGNCNTKCQTPIGAINSSMPFHNIHPLTIG
ECPKYVKSNRLVLATGLRNSPQGERRRKKR
>ACR56233|A/chicken/Egypt/0847-NLQP/2008
DQICIGYHANNSTEQVDTIMEKNVTVTHAQDILEKTHNGKLCNLDGVKPLILRDCSVAGW
LLGNPMCDEFLNVPEWSYIVEKINPANDLCYPGNFNDYEELKHLLSRINHFEKIQIIPKN
SWSDHEASGVSSACPYQGRSSFFRNVVWLTKKDNAYPTIKRSYNNTNQEDLLVLWGIHHP
NDAAEQTKLYQNPTTYISVGTSTLNQRLVPKIATRSKVNGQSGRMEFFWTILKSNDAINF
ESNGNFIAPENAYKIVKKGDSTIMKSELEYGNCNTKCQTPIGAINSSMPFHNIHPLTIGE
CPKYVKSNRLVLATGLRNSPQGERRRKKR
>ACR56223|A/chicken/Egypt/085-NLQP/2008
DQICIGYHANNSTEQVDTIMEKNVTVTHAQDILEKTHNGKLCDLDGVKPLILRDCSVAGW
LLGNPMCDEFLNVPEWSYIVEKINPANDLCYPGNFNDYEELKHLLSRINHFEKIQIIPRS
SWSNHEASSGVSSACPYQGRSSFFRNVVWLIKKDNAYPTIKISYNNTNQEDLLVLWGIHH
PNDAAEQTRLYQNPTTYISVGTSTLNQRLVPKIATRSKVNGQSGRMEFFWTILKSNDAIN
FESNGNFIAPENAYKIVKKGDSTIMKSELEYGNCNTKCQTPIGAINSSMPFHNIHPLTIG
ECPKYVKSNRLVLATGLRNSPQGERRRKKR
>ACR56234|A/chicken/Egypt/0850-NLQP/2008
DQICIGYHANNSTEQVDTIMEKNVTVTHAQDILEKTHNGKLCDLDGVKPLILRDCSVAGW
LLGNPMCDEFLNVPEWSYIVEKINPSNDLCYPGNFNDYEELKHLLSRINHFEKIQIIPKS
SWSDHEASSGVSSACPYQGRSSFFRNMVWLIKKNNAYPTIKITYNNTNQEDLLVLWGIHH
PNDAAEQTRLYQNPTTYISVGTSTLNQRLVPKIATRSKVNGQSGRMEFFWTILKSNDAIN
FESNGNFIAPENAYKIVKKGDSTIMKSELEYGNCNTKCQTPIGAINSSMPFHNIHPLTIG
ECPKYVKSNRLVLATGLRNSPQGERRRKKR
>ACR56235|A/chicken/Egypt/0855-NLQP/2008
DQICIGYHANNSTEQVDTIMEKNVTVTHAQDILEKTHNGKLCDLDGVKPLILRDCSVAGW
LLGNPMCDEFLNVSEWSYIVEKINPANDLCYPGNFNNYEELKHLLSRINRFEKIQIIPKS
SWPDHEASSGVSSACPYQGGLSFYRNVVWLIKKDNAYPTIKKSYHNTNQEDLLVLWGIHH
PNDETEQTRLYQNPTTYISVGTSTLNQRLVPKIATRPKVNGQSGRVEFFWTILKSNDAIN
FESNGNFIAPENAYKIVKKGDSTIMKSELEYGNCNTKCQTPIGAINSSMPFHNIHPLTIG
ECPKYVKSNRLVLATGLRNSPQGERRRKKR
>ACR56236|A/chicken/Egypt/0859-NLQP/2008
DQICIGYHANNSTEQVDTIMEKNVTVTHAQDILEKTHNGKLCDLDGVKPLILRDCSVAGW
LLGNPMCDEFLNVSEWSYIVEKINPANDLCYPGNFNNYEELKHLLSRINRFEKIQIIPKS
SWPDHEASSGVSSACPYQGGPSFYRNVVWLIKKDNAYPTIKKSYHNTNQEDLLVLWGIHH
PNDEAEQTRLYQNPTTYISVGTSTLNQRLVPKIATRSKVNGQSGRVEFFWTILKSNDAIN
FESNGNFIAPENAYKIVKKGDSTIMKSELEYGNCNTKCQTPIGAINSSMPFHNIHPLTIG
ECPKYVKSNRLVLATGLRNSPQGERRRKKR
>ACR56237|A/chicken/Egypt/0865-NLQP/2008
DQICIGYHANNSTEQVDTIMEKNVTVTHAQDILEKTHNGKLCDLDGVKPLILRDCSVAGW
LLGNPMCDEFLNVSEWSYIVEKINPANDLCYPGNFNNYEELKHLLSRINRFEKIQIIPKS
SWPDHEASSGVSSACPYQGGPSFYRNVVWLIKKDNAYPTIKKSYHNTNQEDLLVLWGIHH
PNDEAEQTRLYQNPTTYISVGTSTLNQRLVPKIATRSKVNGQSGRVEFFWTILKSNDAIN
FESNGNFIAPENAYKIVKKGDSTIMKSELEYGNCTTKCQTPIGAINSSMPFHNIHPLTIG
ECPKYVKSNRLVLATGLRNSPQGERRRKKR
>ACR56238|A/chicken/Egypt/0869h3-NLQP/2008
DQICIGYHANNSTEQVDTIMEKNVTVTHAQDILEKTHNGKLCDLDGVKPLILRDCSVAGW
LLGNPMCDEFLNVSEWSYIVEKINPANDLCYPGNFNNYEELKHLLSRINRFEKIQIIPKS
SWPDHEASSGVSSACPYQGGPSFYRNVVWLIKKDTAYPTIKKSYHNTNQEDLLVLWGIHH
PNDEAEQTRLYQNPTTYISVGTSTLNQRLVPKIATRSKVNGQSGRVEFFWTILKSNDAIN
FESNGNFIAPENAYKIVKKGDSTIMKSELEYGNCNTKCQTPIGAINSSMPFHNIHPLTIG
ECPKYVKSNRLVLATGLRNSPQGERRRKKR
>ACR56239|A/chicken/Egypt/0870-NLQP/2008
DQICIGYHANNSTEQVDTIMEKNVTVTHAQDILEKTHNGKLCDLDGVKPLILRDCSVAGW
LLGNPMCDEFLNVPEWSYIVEKINPANDLCYPGNFNDYEELKHLLSRINHFEKIQIIPKS
SWSNHEASSGVSSACPYQGRSSFFRNVVWLIKKGNAYPTIKISYNNTNQEDLLVLWGIHH
PNDAAEQTRLYQNPTTYISVGTSTLNQRLVPKIATRSKVNGQSGRMEFFWTILKSNDAIN
FESNGNFIAPENAYKIVKKGDSTIMKSELEYGNCNTKCQTPIGAINSSMPFHNIHPLTIG
ECPKYVKSNRLVLATGLRNSPQGERRRKKR
>ACR56250|A/chicken/Egypt/0875S-NLQP/2008
DQICIGYHANNSTEQVDTIMEKNVTVTHAQDILEKTHNGKLCDLEGVKPLILRDCSVAGW
LLGNPMCDEFLNVPEWSYIVEKINPANDLCYPGNFNDYEELKHLLSRINHFEKIQIIPKS
SWSNHEASSGVSSACPYQGRSSFFRNVVWLIKKDNAYPTIKISYNNTNQEDLLVLWGIHH
PNDAAEQTRLYQNPTTYISVGTSTLNQRLVPKIATRSKVNGQSGRMEFFWTILKSNDAIN
FESNGNFIAPENAYKIVKKGDSTIMKSELEYGNCNTKCQTPIGAINSSMPFHNIHPLTIG
ECPKYVKSNRLVLATGLRNSPQGERRRKKR
>ACR56241|A/chicken/Egypt/0876-NLQP/2008
DQICIGYHANNSTEQVDTIMEKNVTVTHAQDILEKTHNGKLCDLDGVKPLILRDCSVAGW
LLGNPMCDEFFNVSEWSYIVEKINPANDLCYPGNFNNYEELKHLLSRINRFEKIQIIPKS
SWPDHEASLGVSSACPYQGGPSFYRNVVWLIKKNNTYPTIKKSYHNTNQEDLLVLWGIHH
PNDEAEQTRIYKNPTTYISVGTSTLNQRLVPKIATRSKVNGQSGRVEFFWTILKSNDTIN
FESNGNFIAPENAYKIVKKGDSTIMKSELEYGNCNTKCQTPIGAINSSMPFHNIHPLTIG
ECPKYVKSNRLVLATGLRNSPQGERRRKKR
>ACR56243|A/chicken/Egypt/0879-NLQP/2008
DQICIGYHANNSTEQVDTIMEKNVTVTHAQDILEKTHNGKLCDLDGVKPLILRDCSVAGW
LLGNPMCDEFPNVSEWSYIVEKINPANDLCYPGNFNNYEELKHLLSRINRFEKIQIIPKS
SWPDHEASLGVSSACPYQGGPSFYRNVVWLIKKNNTYPTIKESYHNTNPEDLLVLWGIHH
PNNEAEQTSIYKNSNTYISVGTSTLNQRLVPKIATRSKVNGQSGRVEFFWTILKSNDTIN
FESNGNFIAPENAYKIVKKGDSTIMKSELEYGNCNTKCQTPIGAINSSMPFHNIHPLTIG
ECPKYVKSNRLVLATGLRNSPQGERRRKKR
>ADD21346|A/chicken/Egypt/088-NLQP/2008
DQICIGYHANNSTEQVDTIMEKNVTVTHAQDILEKTHNGKLCDLDGVKPLILRDCSVAGW
LLGNPMCDEFFNVPEWSYIVEKINPANDLCYPGNFNDYEELKHLLSRINHFEKIQIFPKS
SWSDHEASSGVSSACPYKGRSSFFRNVVWLIKKDNAYPTIKRSYNNTNQEDLLVLWGIHH
PNDAAEQTRLYQNPTTYISVGTSTLNQRLVPKIATRSKVNGQSGRIEFFWTILKSNDAIN
FESNGNFIAPENAYKIVKKGDSTIMKSELEYGNCSTKCQTPIGAINSSMPFHNIHPLTIG
ECPKYVKSNRLVLATGLRNSPQGERRRKKR
>ACR56244|A/chicken/Egypt/0880-NLQP/2008
DQICIGYHANNSTEQVDTIMEKNVTVTHAQDILEKAHNGKLCDLDGVKPLILRDCSVAGW
LLGNPMCDEFLNVSEWSYIVEKINPANDLCYPGNFNNYEELKHLLSRINRFEKIQIIPKS
SWPDHEASLGVSSACPYQGGPSFYRNVVWLIKKNNTYPTIKKSYHNTNQEDLLVLWGIHH
PNDEAEQTRIYKNPTTYISVGTSTLNQRLVPKIATRSKVNGQSGRVEFFWTILKSNDTIN
FESNGNFIAPENAYKIVKKGDSTIMKSELEYGNCNTKCQTPIGAINSSMPFHNIHPLTIG
ECPKYVKSNRLVLATGLRNSPQGERRRKKR
>ADD21348|A/chicken/Egypt/0882-NLQP/2008
DQICIGYHANNSTEQVDTIMEKNVTVTHAQDILEKTHNGKLCDLDGVKPLILRDCSVAGW
LLGNPMCDEFPNVSEWSYIVEKINPANDLCYPGNFNNYEELKHLLSRINRFEKIQIIPKS
SWPDHEASLGVSSACPYQGGPSFYRNVVWLIKKNNTYPTIKESYHNTNPEDLLVLWGIHH
PNNEAEQTSIYKNSNTYISVGTSTLNQRLVPKIATRSKVNGQSGRVEFFWTILKSNDTIN
FESNGNFIAPENAYKIVKKGDSTIMKSELEYGNCNTKCQTPIGAINSSMPFHNIHPLTIG
ECPKYVKSNRLVLATGLRNSPQGERRRKKR
>ADD21349|A/chicken/Egypt/0883-NLQP/2008
DQICIGYHANNSTEKVDTIMEKNVTVTHAQDILEKTHNGKLCDLNGVKPLILRDCSVAGW
LLGNPMCDEFLNVPEWSYIVEKINPANDLCYPGNFNDYEELKHLLSRINHFEKIQIIPKS
SWSDHEASSGVSSACPYQGRSSFFRNVVWLIKKDNAYPTIKRSYNNTNQEDLLVLWGIHH
PNDAAEQTRLYQNPTTYISVGTSTLNQRLVPKIATRSKVNGQSGRIEFFWTILKSNDSIN
FESNGNFIAPENAYKIVKKGDSTIMKSELEYGNCNTKCQTPIGAIHSSMPFHNIHPLTIG
ECPKYVKSNRLVLATGLRNSPQGERRRKKR
>ACA29682|A/chicken/Egypt/088S-NLQP/2008
DQICIGYHANNSTEQVDTIMEKNVTVTHAQDILEKTHNGKLCDLDGVKPLILRDCSVAGW
LLGNPMCDEFLNVSEWSYIVEKINPANDLCYPGNFNNYEELKHLLSRINRFEKIQIIPKS
SWPDHEASSGVSSACPYQGGPSFYRNVVWLIKKDNAYPTIKKSYHNTNQEDLLVLWGIHH
PNDEAEQTRLYQNPTTYISVGTSTLNQRLVPKIATRSKVNGQSGRVEFFWTILKSNDAIN
FESNGNFIAPENAYKIVKKGDSTIMKSELEYGNCNTKCQTPIGAINSSMPFHNIHPLTIG
ECPKYVKSNRLVLATGLRNSPQGERRRKKR
>ACR58651|A/chicken/Egypt/0891/2008
DQICIGYHANNSTEQVDTIMEKNVTVTHAKDILEKTHNGKLCDLNGVKPLILRDCSVAGW
LLGNPMCDEFLNVPEWSYIVEKINPANDLCYPGNFNDYEELKHLLSRINHFEKIQIFPKS
SWSDHEASSGVSSACPYQGRSSFFRNVVWLIKKDNAYPTIKISYNNTNQEDLLVLWGIHH
PNDAAEQTRLYQNPTTYISVGTSTLNQRLVPKIATRSKVNGQSGRIEFFWTILKSNDAIN
FESNGNFIAPENAYKIVKKGDSTIMKSELEYGNCNTKCQTPIGAINSSMPFHNIHPLTIG
ECPKYVKSNRLVLATGLRNSPQGERRRKKR
>ACR56246|A/chicken/Egypt/0894-NLQP/2008
DQICIGYHANNSTEQVDTIMEKNVTVTHAQDILEKTHNGKLCNLDGVKPLILRDCSVAGW
LLGNPMCDEFLNVPEWSYIVEKINPANDLCYPGNFNDYEELKHLLSRINHFEKIQIIPKN
SWSDHEASGVSSACPYQGRSSFFRNVVWLTKKDNAYPTIKRSYNNTNQEDLLVLWGIHHP
NDAAEQTRLYQNPTTYISVGTSTLNQRLVPKIATRSKVNGQSGRMEFFWTILKSNDAINF
ESNGNFIAPENAYKIVKKGDSTIMKSELEYGNCNTKCQTPIGAINSSMPFHNIHPLTIGE
CPKYVKSNRLVLATGLRNSPQGERRRKKR
>ACR56247|A/chicken/Egypt/0896-NLQP/2008
DQICIGYHANNSTEQVDTIMEKNVTVTHAQDILEKAHNGKLCNLDGVKPLILRDCSVAGW
LLGNPMCDEFLNVPEWSYIVEKINPANDLCYPGNFNDYEELKHLLSRINHFEKIQIIPKN
SWSDHEASGVSSACPYQGRSSFFRNVVWLTKKDNAYPTIKRSYNNTNQEDLLILWGIHHP
NDAAEQTRLYQNPTTYISVGTSTLNQRLVPKIATRSKVNGQSGRMEFFWTILKSNDAINF
ESNGNFIAPENAYKIVKKGDSTIMKSELEYGNCNTKCQTPIGAINSSMPFHNIHPLTIGE
CPKYVKSNRLVLATGLRNSPQGERRRKKR
>ADD21353|A/chicken/Egypt/0910-NLQP/2009
DQICIGYHANNSTEQVDTIMEKNVTVTHAQDILEKTHNGKLCNLDGVKPLILRDCSVAGW
LLGNPMCDEFLNVPEWSYIVEKINPANDLCYPGNFNDYEELKHLLSRINHFEKIQIIPKN
SWSDHEASGVSSACPYQGRSSFFRNVVWLTKKDNAYPTIKRSYNNTNQEDLLVLWGIHHP
NDAAEQTRLYQNPTTYISVGTSTLNQRLVPKIATRSKVNGQSGRMEFFWTILKSNDAINF
ESNGNFIAPENAYKIVKKGDSTIMKSELEYGNCNTKCQTPIGAINSSMPFHNIHPLTIGE
CPKYVKSNRLVLATGLRNSPQGERRRKKR
>ACX31996|A/chicken/Egypt/0910QL-NLQP/2009
DQICIGYHANNSTEQVDTIMEKNVTVTHAQDILEKTHNGKLCDLDGVKPLILRDCSVAGW
LLGNPMCDEFLNVSEWSYIVEKINPANDLCYPGNFNNYEELKHLLSRINRFEKIQIISKS
SWPDHEASLGVSAACPYQGGLSFYRNVVWLIEKNNTYPLIKKSYHNTNQEDLLVLWGIHH
PNDEAEQTRLYKNPTTYISVGTSTLNQRLVPKIATRSKVNGQSGRVEFFWTILKSNDVIN
FESNGNFIAPENAYKIVKKGDSTIMKSELEYGNCNTKCQTPIGAINSSMPFHNIHPLTIG
ECPKYVKSNRLVLATGLRNSPQGERRRKKR
>ADM85845|A/chicken/Egypt/091317s/2009
DQICIGYHANNSTEQVDTIMEKNVTVTHAQDILEKTHNGKLCNLNGVKPLILRDCSVAGW
LLGNPMCDEFLNVPEWSYIVEKINPANDLCYPGNFNDYEELKHLLSRINHFEKIQIIPKN
SWSDHEASGVSSACPYQGRSSFFRNVVWLTKKNNAYPTIKKSYNNTNQEDLLVLWGIHHP
NDAAEQTKLYQNPTTYISVGTSTLNQRLVPKIATRSKVNGQSGRMEFFWTILKSNDAINF
ESNGNFIAPENAYKIVKKGDSTIMKSELEYGNCNTKCQTPIGAINSSMPFHNIHPLTIGE
CPKYVKSNRLVLATGLRNSPQGERRRKKR
>ADD21355|A/chicken/Egypt/0915-NLQP/2009
DQICIGYHANNSTEQVDTIMEKNVTVTHAQDILEKTHNGKLCNLDGVKPLILRDCSVAGW
LLGNPMCDEFLNVPEWSYIVEKINPANDLCYPGNFNDYEELKHLLSRINHFEKIQIIPKN
SWSDHEASGVSSACPYQGRSSFFRNVVWLTKKDNAYPTIKRSYNNTNQEDLLVLWGIHHP
NDAAEQTRLYQNPTTYISVGTSTLNQRLVPKIATRSKVNGQSGRMEFFWTILKSNDAINF
ESNGNFIAPENAYKIVKKGDSTIMKSELEYGNCNTKCQTPIGAINSSMPFHNIHPLTIGE
CPKYVKSNRLVLATGLRNSPQRERRRKKR
>AEA92631|A/chicken/Egypt/0918-NLQP/2009
DQICIGYHANNSTEQVDTIMEKNVTVTHAQDILEKTHNGKLCNLDGVKPLILRDCSVAGW
LLGNPMCDEFLNVPEWSYIVEKINPANDLCYPGNFNDYEELKHLLSRINHFEKIQIIPKN
SWSDHEASGVSSACPYQGRSSFFRNVVWLTKKDNAYPTIKRSYNNTNQEDLLVLWGIHHP
NDAAEQTRLYQNPTTYISVGTSTLNQRLVPKIATRSKVNGQSGRMEFFWTILKSNDAINF
ESNGNFIAPENAYKIVKKGDSTIMKSELEYGNCNTKCQTPIGAINSSMPFHNIHPLTIGE
CPKYVKSNRLVLATGLRNSPQGERRRKKR
>ACX31980|A/chicken/Egypt/0918Q-NLQP/2009
DQICIGYHANNSTEQVDTIMEKNVTVTHAQDILEKTHNGKLCDLDGVKPLILRDCSVAGW
LLGNPMCDEFPNVSEWSYIVEKINPANDLCYPGNFNNYEELKHLLSRINRFEKIQIIPKS
SWSDHEASSGVSSACPYQGRSSFFRNVVWLIKKDNAYPTIKRSYNNTNQEDLLVLWGIHH
PNDAAEQTRLYQNPTTYISVGTSTLNQRLVPKIATRSKVNGQSGRMEFFWTILKSNDAIN
FESNGNFIAPENAYKIVKKGDSTIMKSELEYGNCNTKCQTPIGAINSSMPFHNIHPLTIG
ECPKYVKSNRLVLATGLRNSPQGERRRKKR
>ACX31965|A/chicken/Egypt/092-NLQP/2009
DQICIGYHANNSTEQVDTIMEKNVTVTHAQDILEKTHNGKLCNLDGVKPLILRDCSVAGW
LLGNPMCDEFLNVPEWSYIVEKINPANDLCYPGNFNDYEELKHLLSRINHFEKIQIIPKN
SWSDHEASGVSSACPYQGRSSFFRNVVWLTKKDNAYPTIKRSYNNTNQEDLLVLWGIHHP
NDAAEQTRLYQNPTTYISVGTSTLNQRLVPKIATRSKVNGQSGRMEFFWTILKSNDAINF
ESNGNFIAPENAYKIVKKGDSTIMKSELEYSNCNTKCQTPIGAINSSMPFHNIHPLTIGE
CPKYVKSNRLVLATGLRNSPQGERRRKKR
>ACX31993|A/chicken/Egypt/0920-NLQP/2009
DQICIGYHANNSTEQVDTIMEKNVTVTHAQDILEKTHNGKLCNLDGVKPLILRDCSVAGW
LLGNPMCDEFLNVPEWSYIVEKINPANDLCYPGNFNDYEELKHLLSRINHFEKIQIIPKN
SWSDHEASGVSSACPYQGRSSFFRNVVWLTKKNNAYPTIKRSYNNTNQEDLLVLWGIHHP
NDAAEQTRLYQNPTTYISVGTSTLNQRLVPKIATRSKVNEQSGRMEFFWTILKSNDAINF
ESNGNFIAPENAYKIVKKGDSTIMKSELEYGNCNTKCQTPIGAINSSMPFHNIHPLTIGE
CPKYVKSNRLVLATGLRNSPQGERRRKKR
>ADD21363|A/chicken/Egypt/09277s-NLQP/2009
DQICIGYHANNSTEQVDTIMEKNVTVTHAQDILEKTHNGKLCDLDGVKPLILRDCSVAGW
LLGNPMCDEFPNVSEWSYIVEKINPANDLCYPGNFNNYEELKHLLSRINRFEKIQIIPKS
SWPDHEASLGVSSACPYQGGPSFYRNVVWLIKKNNTYPTIKESYHNTNQEDLLVLWGIHH
PNDEEEQTRIYKNPTTYISVGTSTLNQRLVPKIATRSKVNGQSGRVEFFWTILKSNDTIN
FESNGNFIAPENAYKIVKKGDSTIMKSELEYGNCSTKCQTPIGAINSSMPFHNIHPLTIG
ECPKYVKSNRLVLATGLRNSPQGEGRRKKR
>ACX31983|A/chicken/Egypt/09279S-NLQP/2009
DQICIGYHANNSTEQVDTIMEKNVTVTHAQDILEKTHNGKLCDLDGVKPLILRDCSVAGW
LLGNPMCDEFLNVPEWSYIVEKINPANDLCYPGDFNDYEELKHLLSRINHFEKIQIIPKS
SWSDHEASSGVSSACPYQGRSSFFRNVVWLIKKDNAYPTIKKSYNNTNQEDLLVLWGIHH
PNDAAEQTRLYHNPTTYISVGTSTLNQRLVPKIATRSKVNGQSGRMEFFWTILKPNDAIN
FESNGNFIAPENAYKIVKKGDSTIMKSELEYGNCNTKCQTPIGAINSSMPFHNIHPLTIG
ECPKYVKSSRLVLATGLRNSPQGKSRRKKR
>ACX31985|A/chicken/Egypt/09359S-NLQP/2009
DQICIGYHANNSTEQVDTIMEKNVTVTHAQDILEKTHNGKLCDLDGVKPLILRDCSVAGW
LLGNPMCDEFLNVSEWSYIVEKINPANDLCYPGNFNNYEELKHLLSRINRFEKIQIISKS
SWPDHEASLGVSAACPYQGGLSFYRNVVWLIEKNNTYPLIKKNYHNTNQEDLLVLWGIHH
PNDEAEQTRLYKNPTTYISVGTSTLNQRLVPKIATRSKVNGQSGRVEFFWTILKSNDVIN
FESNGNFIAPENAYKIVKKGDSTIMKSELEYGNCNTKCQTPIGAINSSMPFHNIHPLTIG
ECPKYVKSNRLVLATGLRNSPQGERRRKKR
>ADD21378|A/chicken/Egypt/093smg-NLQP/2009
DQICIGYHANNSTEQVDTIMEKNVTVTHAQDILEKTHNGKLCNLDGVKPLILRDCSVAGW
LLGNPMCDEFLNVPEWSYIVEKSNPANDLCYPGNFNDYEELKHLLSRINHFEKIQIIPKN
SWSDHEASGVSSACPYQGRSSFFRNVVWLTKKDNAYPTIKRSYNNTNQEDLLVLWGIHHP
NDAAEQTRLYQNPTTYISVGTSTLNQRLVPKIATRSKVNGQSGRMEFFWTILKSNDAINF
ESNGNFIAPENAYKIVKKGDSTIMKSELEYGNCNTKCQTPIGAINSSMPFHNIHPLTIGE
CPKYVKSNRLVLATGLRNSPQGERRRKKR
>ADD21356|A/chicken/Egypt/0945-NLQP/2009
DQICIGYHANNSTEQVDTIMEKNVTVTHAQDILEKTHNGKLCNLDGVKPLILRDCSVAGW
LLGNPMCDEFLNVPEWSYIVEKINPANDLCYPGNFNDYEELKHLLSRINHFEKIQIIPKN
SWSDHEASGVSSACPYQGRSSFFRNVVWLTKKDNAYPTIKRSYNNTNQEDLLVLWGIHHP
NDAAEQTRLYQNPTTYISVGTSTLNQRLVPKIATRSKVNGQSGRMEFFWTILKSNDAINF
ESNGNFIAPENAYKIVKKGDSTIMKSELEYGNCNTKCQTPIGAINSSMPFHNIHPLTIGE
CPKYVKSNRLVLATGLRNSPQGERRRKKR
>ADD21365|A/chicken/Egypt/09485s-NLQP/2009
DQICIGYHANNSTEQVDTIMEKNVTVTHAQDILEKTHNGKLCNLDGVKPLILRDCSVAGW
LLGNPMCDEFLNVPEWSYIVEKINPANDLCYPGNFNDYEELKHLLSRINHFEKIQIIPKN
SWSDHEASGVSSACPYQGRSSFFRNVVWLTKKNNAYPTIKRSYNNTNQEDLLVLWGIHHP
NDAAEQTRLYQNPTTYISVGTSTLNQRLVPKIATRSKVNGQSGRMEFFWTILKSNDAINF
ESNGNFIAPENAYKIVKKGDSTIMKSELEYGNCNTKCQTPIGAINSSMPFHNIHPLTIGE
CPKYVKSNRLVLATGLRNSPQGERRRKKR
>ACX31986|A/chicken/Egypt/09519S-NLQP/2009
DQICIGYHANNSTEQVDTIMEKNVTVTHAQDILEKTHNGKLCDLDGVKPLILRDCSVAGW
LLGNPMCDEFPNVSEWSYIVEKTNPANDLCYPGNFNNYEELKHLLSRINRFEKIKITPKS
SWPDHEASLGVSSACPYQGGPSFYRNVVWLIKKNNTYPTIKESYHNTNQEDLLVLWGIHH
PNDEEEQTRIYKNPTTYISVGTSTLNQRLVPKIATRSKVNGQSGRVEFFWTILKSNDTIN
FESNGNFIAPENAYKIVKKGDSTIMKSELEYGNCSTKCQTPVGAINSSMPFHNIHPLTIG
ECPKYVKSNRLVLATGLRNSPQGEGRRKKR
>ACX31987|A/chicken/Egypt/09534S-NLQP/2009
DQICIGYHANNSTEQVDTIMEKNVTVTHAQDILEKTHNGKLCDLDGVKPLILRDCSVAGW
LLGNPMCDEFPNVSEWSYIVEKINPANDLCYPGNFNNYEELKHLLSRINRFEKIKIIPKS
SWPDHEASLGVSSACPYQGGPSFYRNVVWLIKKNNTYPTIKESYHNTNQEDLLVLWGIHH
PNDEEEQTRIYKNPTTYISVGTSTLNQRLVPKIATRSKVNGQSGRVEFFWTILKSNDTIN
FESNGNFIAPENAYKIVKKGDSTIMKSELEYGNCSTKCQTPIGAINSSMPFHNIHPLTIG
ECPKYVKSNRLVLATGLRNSPQGEGRRKKR
>ADD21357|A/chicken/Egypt/0956-NLQP/2009
DQICIGYHANNSTEQVDTIMEKNVTVTHAQDILEKTHNGKLCDLDGVKPLILRDCSVAGW
LLGNPMCDEFLNVPEWSYIVEKINPVNDLCYPGNFNDYEELKHLLSRINHFEKIQIFPKS
SWSDHEASSGVSSACPYQGRSSFFRNVVWLVKKDNAYPTIKKSYNNTNQEDLLILWGIHH
PNDAAEQTRLYQNPTTYISVGTSTLNQRLVPKIATRSKVNGQSGRIEFFWTILKSNDVIN
FESNGNFIAPENAYKIVKKGDSTIMKSELEYGNCNTKCQTPIGAINSSMPFHNIHPLTIG
ECPKYVKSNRLVLATGLRNSPQGERRRKKR
>ADD21366|A/chicken/Egypt/09567s-NLQP/2009
DQICIGYHANNSTEQVDTIMEKNVTVTHAQDILEKTHNGKLCDLDGVKPLILRDCSVAGW
LLGNPMCDEFPNVSEWSYIVEKINPANDLCYPGNFNNYEELKHLLSRINRFEKIKIIPKS
SWPDHEASLGVSSACPYQGGPSFYRNVVWLIKKNNTYPTIKESYHNTNQEDLLVLWGIHH
PNDEEEQTRIYKNPTTYISVGTSTLNQRLVPKIATRSKVNGQSGRVEFFWTILKSNDTIN
FESNGNFIAPENAYKIVKKGDSTIMKSELEYGNCSTKCQTPIGAINSSMPFHNIHPLTIG
ECPKYVKSNRLVLATGLRNSPQGEGRRKKR
>ACX31988|A/chicken/Egypt/09568S-NLQP/2009
DQICIGYHANNSTEQVDTIMEKNVTVTHAQDILEKTHNGKLCDLDGVKPLILRDCSVAGW
LLGNPMCDEFPNVSEWSYIVEKINPANDLCYPGNFNNYEELKHLLSRINRFEKIKIIPKS
SWPDHEASLGVSSACPYQGGPSFYRNVVWLIKKNNTYPTIKESYHNTNQEDLLVLWGIHH
PNDEEEQTRIYKNPTTYISVGTSTLNQRLVPKIATRSKVNGQSGRVEFFWTILKSNDTIN
FESNGNFIAPENAYKIVKKGDSTIMKSELEYGNCSTKCQTPIGAINSSMPFHNIHPLTIG
ECPKYVKSNRLVLATGLRNSPQGEGRRKKR
>ADM85842|A/chicken/Egypt/095723v/2009
DQICIGYHANNSTEQVDTIMEKNVTVTHAQDILEKTHNGKLCDLDGVKPLILRDCSVAGW
LLGNPMCDEFPNVSEWSYIVEKTNPANDLCYPGNFNNYEELKHLLSRINRFEKIKIIPKS
SWPDHEASLGVSSACPYQGGPSFYRNVVWLIKKNNTYPTIKESYHNTNQEDLLVLWGIHH
PNDEEEQTRIYKNPTTYISVGTSTLNQRLVPKIATRSKVNGQSGRVEFFWTILKSNDTIN
FESNGNFIAPENAYKIVKKGDSTIMKSELEYGNCSTKCQTPVGAINSSMPFHNIHPLTIG
ECPKYVKSNRLVLATGLRNSPQGEGRRKKR
>ADD21383|A/chicken/Egypt/095941v-NLQP/2009
DQICIGYHANNSTEQVDTIMEKNVTVTHAQDILEKTHNGKLCDLDGVKPLILRDCSVAGW
LLGNPMCDEFPNVSEWSYIVEKTNPANDLCYPGNFNNYEELKHLLSRINRFEKIQIIPKS
SWPDHEASLGVSSACPYQGGPSFYRNVVWLIKKNNTYPTIKESYHNTNQEDLLVLWGIHH
PNDEEEQTRIYKNPTTYISVGTSTLNQRLVPKIATRSKVNGQSGRVEFFWTILKSNDTIN
FESNGNFIAPENAYKIVKKGDSTIMKSELEYGNCSTKCQTPIGAINSSMPFHNIHPLTIG
ECPKYVKSNRLVLATGLRNSPQREGRRKKR
>ADM85843|A/chicken/Egypt/095941v/2009
DQICIGYHANNSTEQVDTIMEKNVTVTHAQDILEKTHNGKLCDLDGVKPLILRDCSVAGW
LLGNPMCDEFPNVSEWSYIVEKTNPANDLCYPGNFNNYEELKHLLSRINRFEKIQIIPKS
SWPDHEASLGVSSACPYQGGPSFYRNVVWLIKKNNTYPTIKESYHNTNQEDLLVLWGIHH
PNDEEEQTRIYKNPTTYISVGTSTLNQRLVPKIATRSKVNGQSGRVEFFWTILKSNDTIN
FESNGNFIAPENAYKIVKKGDSTIMKSELEYGNCSTKCQTPIGAINSSMPFHNIHPLTIG
ECPKYVKSNRLVLATGLRNSPQREGRRKKR
>ACX31973|A/chicken/Egypt/0960-NLQP/2009
DQICIGYHANNSTEQVDTIMEKNVTVTHAQDILEKTHNGKLCDLDGVKPLILRDCSVAGW
LLGNPMCDEFLNVPEWSYIVEKINPANDLCYPGNFNDYEELKHLLSRINHFEKIQIIPKS
SWSDHEASSGVSSACPYQGRPSFFRNVVWLLKKDNTYPTIKKSYNNTNQEDLLVLWGIHH
PNDAAEQTRLYQNPTTYISVGTSTLNQRLVPRIATRSKVNGQSGRIEFFWTILKSNDAIN
FESNGNFIAPENAYKIIKKGDSTIMKSELEYGNCNTKCQTPIGAINSSMPFHNIHPLTIG
ECPKYVKSNRLVLATGLRNSPQGERRRKKR
>ADD21358|A/chicken/Egypt/0962-NLQP/2009
DQICIGYHANNSTEQVDTIMEKNVTVTHAQDILEKTHNGKLCDLDGVKPLILRDCSVAGW
LLGNPMCDEFPNVSEWSYIVEKINPANDLCYPGNFNNYEELKHLLSRINRFEKIQIIPKS
SWPDHEASLGVSSACPYQGGPSFYKNVVWLIKKNNTYPTIKKSYHNTNQEDLLVLWGIHH
PNDEEEQTRIYKNPTTYISVGTSTLNQRLVPKIATRSKVNGQSGRVEFFWTILKSNDTIN
FESDGNFIAPENAYKIVKKGDSTIMKSELEYGNCSTKCQTPIGAINSSMPFHNIHPLTIG
ECPKYVKSNRLVLATGLRNSPQGEGRRKKR
>ACX31991|A/chicken/Egypt/096293V-NLQP/2009
DQICIGYHANNSTEQVDTIMEKNVTVTHAQDILEKTHNGKLCDLDGVKPLILRDCSVAGW
LLGNPMCDEFPNVSEWSYIVEKINPANDLCYPGDFNNYEELKHLLSRINRFEKIQIIPKS
SWPDHEASLGVSSACPYQGGPSFYRNVVWLIKKNNTYPTIKESYHNTNQEDLLVLWGIHH
PNDEEEQTRIYKNPTTYISVGTSTLNQRLVPKIATRSKVNGQSGRVEFFWTILKSNDTIN
FESNGNFIAPENAYKIVKKGDSTIMKSELEYGNCSTKCQTPIGAINSSMPFHNIHPLTIG
ECPKYVKSNRLVLATGLRNSPQGEGRRKKR
>ACX31981|A/chicken/Egypt/0962S-NLQP/2009
DQICIGYYANNSTEQVDTIMEKNVTVTHAQDILEKTHNGKLCDLDGVKPLILRDCSVAGW
LLGNPMCDEFLNVPEWSYIVEKINPVNDLCYPGNFNDYEELKHLLSRINHFEKIQIFPKS
SWSDHEASSGVSSACPYQGSSSFFRNVVWLVKKDNAYPTIKKSYNNTNQEDLLILWGIHH
PNDAAEQTRLYQNPTTYISVGTSTLNQRLVPKIATRSKVNGQSGRIEFFWTILKSNDVIN
FESNGNFIAPENAYKIVKKGDSTIMKSELKYGNCNTKCQTPIGAINSSMPFHNIHPLTIG
ECPKYVKSNKLVLATGLRNSPQGERRRKKR
>ACX31982|A/chicken/Egypt/0963S-NLQP/2009
DQICIGYHANNSTEQVDTIMEKNVTVTHAQDILEKTHNGKLCDLDGVKPLILRDCSVAGW
LLGNPMCDEFPNVSEWSYIVEKINPANDLCYPGNFNNYEELKHLLSRINRFEKIQIIPKS
SWPDHEASLGVSSACPYQGGPSFYRNVVWLIKKNNTYPTIKESYHNTNQEDLLVLWGIHH
PNDEEEQTRIYKNPTTYISVGTSTLNQRLVPKIATRSKVNGQSGRVEFFWTILKSNDTIN
FESNGNFIAPENAYKIVKKGDSTIMKSELEYGNCSTKCQTPIGAINSSMPFHNIHPLTIG
ECPKYVKSNRLVLATGLRNSPQGEGRRKKR
>ACX31998|A/chicken/Egypt/096767V-NLQP/2009
DQICIGYHANNSTEQVDTIMEKNVTVTHAQDILEKTHNGKLCDLDGVKPLILRDCSVAGW
LLGNPMCDEFPNVSEWSYIVEKINPANDLCYPGNFNNYEELKHLLSRINRFEKIQIIPKS
SWPDHEASLGVSSACPYQGGPSFYRNVVWLIKKNNTYPTIKESYHNTNQEDLLVLWGIHH
PNDEEEQTRIYKNPTTYISVGTSTLNQRLVPKIATRSKVNGQSGRVEFFWTILKSNDTIS
FESNGNFIAPENAYKIVKKGDSTIMKSELEYGNCSTKCQTPIGAINSSMPFHNIHPLTIG
ECPKYVKSNRLVLATGLRNSPQGEGRRKKR
>ADD21362|A/chicken/Egypt/096L-NLQP/2009
DQICIGYHANNSTEQVDTIMEKNVTVTHAQDILEKTHNGKLCDLDGVKPLILRDCSVAGW
LLGNPMCDEFLNVSEWSYIVEKINPANDLCYPGNFNNYEELKHLLSRINRFEKIQIISKS
SWPDHEASLGVSAACPYQGGLSFYRNVVWLIEKNNTYPLIKKSYHNTNQEDLLVLWGIHH
PNDEAEQTRLYKNPTTYISVGTSTLNQRLVPKIATRSKVNGQSGRVEFFWTILKSNDVIN
FESNGNFIAPENAYKIVKKGDSTIMKSELEYGNCNTKCQTPIGAINSSMPFHNIHPLTIG
ECPKYVKSNRLVLATGLRNSPQGERRRKKR
>ACX31977|A/chicken/Egypt/0977-NLQP/2009
DQICIGYHANNSTEQVDTIMEKNVTVTHAQDILEKTHNGKLCDLDGVKPLILRDCSVAGW
LLGNPMCDEFPNVSEWSYIVEKINPANDLCYPGNFNNYEELKHLLSRINRFEKIQIIPKS
SWPDHEASLGVSSACPYQGGPSFYRNVVWLIKKNNTYPTIKESYHNTNQEDLLVLWGIHH
PNDEEEQTRIYKNPTTYISVGTSTLNQRLVPKIATRSKVNGQSGRVEFFWTILKSNDTIN
FESNGNFIAPENAYKIVKKGDSTIMKSELEYGNCSTKCQTPIGAINSSMPFHNIHPLTIG
ECPKYVKSNRLVLATGLRNSPQGDGRRKKR
>ADB85109|A/chicken/Egypt/0987-NLQP/2009
DQICIGYHANNSTEQVDTIMEKNVTVTHAQDILEKTHNGKLCNLDGVKPLILRDCSVAGW
LLGNPMCDEFLNVPEWSYIVEKINPANDLCYPGNFNDYEELKHLLSRINHFEKIQIIPKN
SWSDHEASGVSSACPYQGRSSFFRNVVWLTKKDNAYPTIKRSYNNTNQEDLLVLWGIHHP
NDAAEQTRLYQNPTTYISVGTSTLNQRLVPKIATRSKVNGQSGRMEFFWTILKSNDAINF
ESNGNFIAPENAYKIVKKGDSTIMKSELEYGNCNTKCQTPIGAINSSMPFHNIHPLTIGE
CPKYVKSNRLVLATGLRNGPQGERRRKKR
>ADB77952|A/chicken/Egypt/0987alb-NLQP/2009
DQICIGYHANNSTEQVDTIMEKNVTVTHAQDILEKTHNGKLCNLDGVKPLILRDCSVAGW
LLGNPMCDEFLNVPEWSYIVEKINPANDLCYPGNFNDYEELKHLLSRINHFEKIQIIPKN
SWSDHEASGVSSACPYQGRSSFFRNVVWLTKKDNAYPTIKRSYNNTNQEDLLVLWGIHHP
NDAAEQTRLYQNPTTYISVGTSTLNQRLVPKIATRSKVNGQSGRMEFFWTILKSNDAINF
ESNGNFIAPENAYKIVKKGDSTIMKSELEYGNCNTKCQTPIGAINSSMPFHNIHPLTIGE
CPKYVKSNRLVLATGLRNGPQGERRRKKR
>ABV23938|A/chicken/Egypt/1/2006
DQICIGYHANNSTEQVDTIMEKNVTVTHAQDILEKTHNGKLCDLDGVKPLILRDCSVAGW
LLGNPMCDEFLNVPEWSYIVEKINPANDLCYPGNFNDYEELKHLLSRINHFEKIQIIPKS
SWSDHEASSGVSSACPYQGRSSFFRNVVWLIKKDNAYPTIKRSYNNTNQEDLLVLWGIHH
PNDAAEQTRLYQNPTTYISVGTSTLNQRLVPKIATRSKVNGQSGRMEFFWTILKSNDAIN
FESNGNFIAPENAYKIVKKGDSTIMKSELEYGNCNTKCQTPIGAINSSMPFHNIHPLTIG
ECPKYVKSNRLILATGLRNSPQGERRRKKR
>ADF31752|A/chicken/Egypt/1/2008
DQICIGYHANNSTEQVDTIMEKNVTVTHAQDILEKTHNGKLCDLDGVKPLILRDCSVAGW
LLGNPMCDEFLNVSEWSYIVEKINPANDLCYPGNFNNYEELKHLLSRINRFEKIQIIPKS
SWPDHEASSGVSSACPYQGGPSFYRNVVWLIKKDNAYPTIKKSYHNTNQEDLLVLWGIHH
PNDEEEQTRLYQNPTTYISVGTSTLNQRLVPTIATRSKVNGQSGRMEFFWTILKPNDAIN
FESNGNFIAPEYAYKIVKKGDSAIMKSELEYGNCNTKCQTPIGAINSSMPFHNIHPLTIG
ECPKYVKSNRLVLATGLRNSPQGERRRKKR
>CBW54815|A/chicken/Egypt/1/2009
DQICIGYHANNSTEQVDTIMEKNVTVTHAQDILEKTHNGKLCDLDGVKPLILRDCSVAGW
LLGNPMCDEFPNVSEWSYIVEKTNPANDLCYPGNFDNYEELKHLLSRINRFEKIQIIPKS
SWPDHEASLGVSSACPYQGGPSFYRNVVWLIKKNNTYPTIKESYHNTNQEDLLVLWGIHH
PNDEEEQTRIYKNPTTYISVGTSTLNQRLVPKIATRSKVNGQSGRVEFFWTILKSNDTIN
FESNGNFIAPENAYKIVKKGDSTIMKSELEYGNCSTKCQTPIGAINSSMPFHNIHPLTIG
ECPKYVKSNRLVLATGLRNSPQGEGRRKKR
>AEQ72820|A/chicken/Egypt/10112SG/2010
DQICIGYHANNSTEQVDTIMEKNVTVTHAQDILEKTHNGKLCDLDGVKPLILRDCSVAGW
LLGNPMCDEFPNVSEWSYIVEKINPANDLCYPGNFNNYEELKHLLSRINRFEKIKIIPKS
SWPNHEASLGVSAACPYQGGPSFYRNVVWLIKKNNTYPTIKESYHNTNQEDLLVLWGIHH
PNDEEEQTRIYKNPNTYISVGTSTLNQRLVPKIATRSKVNGQSGRVEFFWTILKSNDTIN
FESNGNFIAPENAYKIVKKGDSTIMKSELEYGNCSTKCQTPIGAINSSMPFHNIHPLTIG
ECPKYVKSNRLVLATGLRNSPQEEGRRKKR
>ADM85872|A/chicken/Egypt/10116s/2010
DQICIGYHANNSTEQVDTIMEKNVTVTHAQDILEKTHNGKLCDLDGVKPLILRDCSVAGW
LLGNPMCGEFPNVSEWSYIVEKTNPANDLCYPGNFNNYEELKHLLSRINRFEKIKIIPKS
SWPDHEASLGVSSACPYQGGPSFYRNVVWLIKKNNTYPTIKESYHNTNQEDLLVLWGIHH
PNDEEEQTRIYKNPTTYISVGTSTLNQRLVPKIATRSKVNGQSGRVEFFWTILKSNDTIN
FESNGNFIAPENAYKIVKKGDSTIMKSELEYGNCSTKCQTPVGAINSSMPFHNIHPLTIG
ECPKYVKSNRLVLATGLRNSPQGEGRRKKR
>AEQ72831|A/chicken/Egypt/10117/2010
DQICIGYHANNSTEQVDTIMEKNVTVTHAQDILEKTHNGKLCNLEGVKPLILRDCSVAGW
LLGNPMCDEFLNVPEWSYIVEKINPANDLCYPGNFNDYEELKHLLSRINHFEKIQIIPKN
SWSDHEASGVSSACPYQGRSSFFRNVVWLTKKNNAYPTIKKSYNNTNQEDLLVLWGIHHP
NDEAEQTRLYQNPTTYISVGTSTLNQRLVPKIATRSKVNGQSGRMEFFWTILKSNDAINF
ESNGNFIAPENAYKIVKKGDSTIMKSELEYGNCNTKCQTPIGAINSSMPFHNIHPLTIGE
CPKYVKSNRLVLATGLRNSPQGERRRKKR
>ADM85865|A/chicken/Egypt/10127s/2010
DQICIGYHANNSTEQVDTIMEKNVTVTHAQDILEKTHNGKLCDLDGVKPLILRDCSVAGW
LLGNPMCDEFPNVSEWSYIVEKINPANDLCYPGNFNNYEELKHLLSRINRFEKIKIIPKS
SWPDHEASLGVSSACPYQRGPSFYRNVVWLIKKNNTYPTIKKSYHNTNQEDLLVLWGIHH
PNDEEEQTRIYKNPTTYISVGTSTLNQRLVPKIATRSKVNGQSGRVEFFWTILKSNDTIN
FESNGNFIAPENAYKIVKKGDSTIMKSELEYGNCNTKCQTPIGAINSSMPFHNIHPLTIG
ECPKYVKSNRLVLATGLRNSPQGEGRRKKR
>ADM85866|A/chicken/Egypt/1012sf/2010
DQICIGYHANNSTEQVDTIMEKNVTVTHAQDILEKTHNGKLCNLDGVKPLILRDCSVAGW
LLGNPMCDEFLNVPEWSYIVEKINPANDLCYPGNFNDYEELKHLLSRINHFEKIQIIPKS
SWSDHEASGVSSACPYQGRSSFFRNVVWLTKKDNAYPTIKRSYNNTNQEDLLVLWGIHHP
NDAAEQTRLYQNPTTYISVGTSTLNQRLVPKIATRSKVNGQSGRMEFFWTILKSNDAINF
ESNGNFIAPENAYKIVKKGDSTIMKSELEYGNCNTKCQTPIGAINSSMPFHNIHPLTIGE
CPKYVKSNRLVLATGLRNSPQGERRRKKR
>AEQ72839|A/chicken/Egypt/10132/2010
DQICIGYHANNSTEQVDTIMEKNVTVTHAQDILEKTHNGKLCNLDGVKPLILRDCSVAGW
LLGNPMCDEFLNVPEWSYIVEKINPANDLCYPGNFNDYEELKHLLSRINHFEKIQIIPKD
SWSDHEASGVSSACPYQGRSSFFRNVVWLTKKNAAYPTIKKSYNNTNQEDLLVLWGIHHP
NDAAEQTRLYQNPTTYISVGTSTLNQRLVPKIATRSKVNGQSGRMEFFWTILKSNDAINF
ESNGNFIAPENAYKIVKKGDSTIMKSELEYSNCNTKCQTPIGAINSSMPFHNIHPLTIGE
CPKYVKSNRLVLATGLRNSPQGERRRKKR
>ADM85879|A/chicken/Egypt/10135ss/2010
DQICIGYHANNSTEQVDTIMEKNITVTHAQDILEKTHNGKLCDLDGVKPLILRDCSVAGW
LLGNPMCDEFLNVSEWSYIVEKINPANDLCYPGNFNNYEELKHLLSRINRFEKIQIISKN
SWPDHEASLGVSAACPYQGGLSFYRNVVWLIEKNNTYPLIKKNYHNTNQEDLLVLWGIHH
PNDEAEQTRLYKNSTTYISVGTSTLNQRLVPKIATRPKVNGQSGRVEFFWTILKSNDVIN
FESNGNFIAPENAYKIVKKGDSTIMKSDLEYGNCSTKCQTPIGAINSSMPFHNIHPLTIG
ECPKYVKSNRLVLATGLRNSPQGERRRKKR
>AEQ72815|A/chicken/Egypt/10158SF/2010
DQICIGYHANNSTEQVDTIMEKNVTVTHAQDILEKTHNGKLCDLDGVKPLILRDCSVAGW
LLGNPMCDEFPNVSEWSYIVEKTNPANDLCYPGNFNNYEELKHLLSRIKRFEKIKIIPKS
SWPDHEASLGVSSACPYQGGPSFYRNVVWLIKKNNTYPTIKRSYHNTNQEDLLVLWGIHH
PNDEEEQTRIYKNPTTYISVGTSTLNQRLVPKIATRSKVNGQSGRVEFFWTILKSNDTIN
FESNGNFIVPENAYKIVKKGDSTIMKSELEYGNCSTKCQTPVGAINSSMPFHNIHPLTIG
ECPKYVKSNRLVLATGLRNSPQGEGRRKKR
>ADM85886|A/chicken/Egypt/10159s/2010
DQICIGYHANNSTEQVDTIMEKNVTVTHAQDILEKTHNGKLCDLDGVKPLILRDCSVAGW
LLGNPMCDEFPNVSEWSYIVEKTNPANDLCYPGNFNNYEELKHLLSRINRFEKIKIIPKS
SWPDHEASLGVSSACPYQGGPSFYRNVVWLIKKNNTYPTIKESYHNTNQEDLLVLWGIHH
PNDEEEQTRIYKNPTTYISVGTSTLNQRLVPKIATRSKVNGQSGRVEFFWTILKSNDTIN
FESNGNFIAPENAYKIVKKGDSTIMKSELEYGNCSTKCQTPVGAINSSMPFHNIHPLTIG
ECPKYVKSNRLVLATGLRNSPQGEGRRKKR
>ADM85868|A/chicken/Egypt/101604v/2010
DQICIGYHANNSTEQVDTIMEKNVTVTHAQDILEKTHNGKLCNLDGVKPLILRDCSVAGW
LLGNPMCDEFLNVPEWSYIVEKINPANDLCYPGNFNDYEELKHLLSRINHFEKIQIIPKN
SWSDHGASGVSSACPYQGRSSFFRNVVWLTKKDNAYPTIKKSYNNTNQEDLLILWGIHHP
NDAAEQTRLYQNPTTYISVGTSTLNQRLVPKIATRSKVNGQSGRMEFFWTILKPNDAINF
ESNGNFIAPENAYKIVKKGDSTIMKSELEYGNCNTKCQTPIGAINSSMPFHNIHPLTIGE
CPKYVKSNRLVLATGLRNSPQGERRRKKR
>ADM85881|A/chicken/Egypt/1020d/2010
DQICIGYHANNSTEQVDTIMEKNVTVTHAQDILEKTHNGKLCNLDGVKPLILRNCSVAGW
LLGNPMCDEFLNVPEWSYIVEKINPANDLCYPGNFNDYEELKHLLSRINHFEKIQIIPKN
SWSDHEASGVSSACPYQGRSSFFRNVVWLTKKDNAYPTIKRSYNNTNQEDLLVLWGIHHP
NDAAEQTRLYQNPTTYISVGTSTLNQRLVPKIATRSKVNGQSGRMEFFWTILKSNDAINF
ESNGNFIAPENAYKIVKKGDSTIMKSELEYGNCNTKCQTPIGAINSSMPFHNIHPLTIGE
CPKYVKSNRLVLATGLRNSPQGERRRKKR
>AEQ72813|A/chicken/Egypt/1021AD/2010
DQICIGYHANNSTEQVDTIMEKNVTVTHAQDILEKTHNGKLCNLDGVKPLILRDCSVAGW
LLGNPMCDEFLNVPEWSYIVEKINPANDLCYPGNFNDYEELKHLLSRINHFEKIQIIPKD
SWSDHEASGVSSACPYQGRSSFFRNVVWLTKKNDAYPTIKKSYNNTNQEDLLILWGIHHP
NDAAEQTKLYQNPTTYISVGTSTLNQRLVPKIATRSKVNGQSGRMEFFWTILKSNDAINF
ESNGNFIAPENAYKIVKKGDSTIMKSELEYSNCNTKCQTPIGAINSSMPFHNIHPLTIGE
CPKYVKSNRLVLATGLRNSPQGERRRKKR
>ADM85883|A/chicken/Egypt/1021L/2010
DQICIGYHANNSTEQVDTIMEKNVTVTHAQDILEKTHNGKLCNLNGVKPLILRDCSVAGW
LLGNPMCDEFLNVPEWSYIVEKINPANDLCYPGNFNDYEELKHLLSRINHFEKIQIIPKN
SWSDHEASGVSSACPYQGRSSFFRNVVWLTKKNNAYPTIKKSYNNTNQEDLLVLWGIHHP
NDAAEQTRLYQNPTTYISVGTSTLNQRLVPKIATRSKVNGQSGRMEFFWTILKSNDAINF
ESNGNFIAPENAYKIVKKGDSTIMKSELEYGNCNTKCQTPIGAINSSMPFHNIHPLTIGE
CPKYVKSNRLVLATGLRNSPQGERRRKKR
>ADM85888|A/chicken/Egypt/1022L/2010
DQICIGYHANNSTEQVDTIMEKNVTVTHAQDILEKTHNGKLCNLDGVKPLILRDCSVAGW
LLGNPMCDEFLNVPEWSYIVEKINPANDLCYPGNFNDYEELKHLLSRINHFEKIQIIPKS
SWSDHEASGVSSACPYQGRSSFFRNVVWLTKKDNAYPTIKRSYNNTNQEDLLVLWGIHHP
NDAAEQTRLYQNPTTYISVGTSTLNQRLVPKIATRSKVNGQSGRMEFFWTILKSNDAINF
ESNGNFIAPENAYKIVKKGDSTIMKSELEYGNCNTKCQTPIGAINSSMPFHNIHPLTIGE
CPKYVKSNRLVLATGLRNSPQGERRRKKR
>AEQ72825|A/chicken/Egypt/10249SF/2010
DQICIGYHANNSTEQVDTIMEKNVTVTHAQDILEKTHNGKLCNLDGVKPLILRDCSVAGW
LLGNPMCDEFLNVPEWSYIVEKINPANDLCYPGNFNDYEELKHLLSRINHFEKLQIIPKN
SWSDHEASGVSSACPYQGGSSFFRNVVWLTKKNDAYPTIKKSYNNTNQEDLLVLWGIHHP
NDAAEQTRLYQNPTTYISVGTSTLNQRLVPKIATRSKVNGQSGRMEFFWTILKSNDAINF
ESNGNFIAPENAYKIVKKGDSTIMKSELEYSNCNTKCQTPIGAINSSMPFHNIHPLTIGE
CPKYVKSNRLVLATGLRNSPQGERRRKKR
>AEQ72826|A/chicken/Egypt/10250SF/2010
DQICIGYHANNSTEQVDTIMEKNVTVTHAQDILEKTHNGKLCNLDGVKPLILRDCSVAGW
LLGNPMCDEFLNVPEWSYIVEKINPANDLCYPGNFNDYEELKHLLSRINHFEKIQIIPKD
SWSDHETSGVSSACPYQGRSSFFRNVVWLTKKNDAYPTIKKSYNNTNQEDLLVLWGIHHP
NDAAEQTRLYQNPTTYISVGTSTLNQRLVPKIATRSKVNGQSGRMEFFWTILKSNDAINF
ESNGNFIAPENAYKIVKKGDSTIMKSELEYSNCNTKCQTPIGAINSSMPFHNIHPLTIGE
CPKYVKSNRLVLATGLRNSPQGERRRKKR
>AEQ72827|A/chicken/Egypt/10264AG/2010
DQICIGYHANNSTEQVDTIMEKNVTVTHAQDILEKTHNGKLCNLDGVKPLILRDCSVAGW
LLGNPMCDEFLNVPEWSYIVEKINPANDLCYPGNFNDYEELKHLLSRINHFEKIQIIPKN
SWSDHEASGVSSACPYQGRSSFFRNVVWLTKKNNAYPTIKKSYNNTNQEDLLVLWGIHHP
NDEAEQTRLYQNPTTYISVGTSTLNQRLVPKIATRSKVNGQSGRMEFFWTILKSNDAINF
ESNGNFIAPENAYKIVKKGDSTIMKSELEYGNCNTKCQTPIGAINSSMPFHNIHPLTIGE
CPKYVKSNRLVLATGLRNSPQGERRRKKR
>ADM85887|A/chicken/Egypt/10265s/2010
DQICIGYHANNSTEQVDTIMEKNVTVTHAQDILEKTHNGKLCDLDGVKPLILRDCSVAGW
LLGNPMCDEFPNVSEWSYIVEKINPANDLCYPGNFNNYEELKHLLSRINRFEKIKIIPKS
SWPDHEASLGVSSACPYQGGPSFYRNVVWLIKKNNTYPTIKKSYHNTNQEDLLVLWGIHH
PNDEEEQTRIYKNPTTYISVGTSTLNQRLVPKIATRSKVNGQSGRVEFFWTILKSNDTIN
FESNGNFIAPENAYKIVKKGDSTIMKSELEYGNCNTKCQTPIGAINSSMPFHNIHPLTIG
ECPKYVKSNRLVLATGLRNSPQGEGRRKKR
>ADM85852|A/chicken/Egypt/1029/2010
DQICIGYHANNSTEQVDTIMEKNVTVTHAQDILEKTHNGKLCNLDGVKPLILRDCSVAGW
LLGNPMCDEFLNVPEWSYIVEKINPANDLCYPGNFNDYEELKHLLSRINHFEKIQIIPKN
SWSDHEASGVSSACPYQGRSSFFRNVVWLTKKNNAYPTIKKSYNNTNQEDLLVLWGIHHP
NDAAEQTRLYQNPTTYISVGTSTLNQRLVPKIATRPKVNGQSGRMEFFWTILKSNDAINF
ESNGNFIAPENAYKIVKKGDSTIMKSELEYGNCNTKCQTPIGAINSSMPFHNIHPLTIGE
CPKYVKSNRLVLATGLRNSPQGERRRKKR
>ADM85861|A/chicken/Egypt/102d/2010
DQICIGYHANNSTEQVDTIMEKNVTVTHAQDILEKTHNGKLCNLDGVKPLILRDCSVAGW
LLGNPMCDEFLNVPEWSYIVEKINPANDLCYPGNFNDYEELKHLLSRINHFEKIQIIPKN
SWSDHEASGVSSACPYQGRSSFFRNVVWLTKKDNAYPTIKRSYNNTNQEDLLVLWGIHHP
NDAAEQTRLYQNPTTYISVGTSTLNQRLVPKIATRSKVNGQSGRMEFFWTILKSNDAINF
ESNGNFIAPENAYKIVKKGDSTIMKSELEYGNCNTKCQTPIGAINSSMPFHNIHPLTIGE
CPKYVKSNRLVLATGLRNSPQGERRRKKR
>ADM85854|A/chicken/Egypt/1034/2010
DQICIGYHANNSTEQVDTIMEKNVTVTHAQDILEKTHNGKLCNLDGVKPLILRDCSVAGW
LLGNPMCDEFLNVPEWSYIVEKINPANDLCYPGNFNDYEELKHLLSRINHFEKIQIIPKN
SWSDHEASGVSSACPYQGRSSFFRNVVWLTKKNNAYPTIKKSYNNTNQEDLLVLWGIHHP
NDAAEQTRLYQNPTTYISVGTSTLNQRLVPKIANRSKVNGQSGRMEFFWTILKSNDAINF
ESNGNFIAPENAYKIVKKGDSTIMKSELEYGNCNTKCQTPIGAINSSMPFHNIHPLTIGE
CPKYVKSNRLVLATGLRNSPQGERRRKKR
>AEQ72840|A/chicken/Egypt/10347SF/2010
DQICIGYHANNSTEQVDTIMEKNVTVTHAQDILEKTHNGKLCNLDGVKPLILRDCSVAGW
LLGNPMCDEFLNVPEWSYIVEKINPANDLCYPGNFNDYEELKHLLSRINHFEKIQIIPKD
SWSDHEASGVSSACPYQGRPSFFRNVVWLTKKNAAYPTIKKSYNNTNQEDLLVLWGIHHP
NDAAEQTRLYQNPTTYISVGTSTLNQRLVPKIATRSKVNGQSGRMEFFWTILKSNDAINF
ESNGNFIPPENAYKIVKKGDSTIMKSELEYSNCNTKCQTPIGAINSSMPFHNIHPLTIGE
CPKYVKSNRLVLATGLRNSPQGERRRKKR
>ADM85871|A/chicken/Egypt/1034qd/2010
DQICIGYHANNSTEQVDTIMEKNVTVTHAQDILEKTHNGKLCNLDGVKPLILRDCSVAGW
LLGNPMCDEFLNVPEWSYIVEKINPANDLCYPGNFNDYEELKHLLSRINHFEKIQIIPKN
SWSDHEASGVSSACPYQGRSSFFRNVVWLTKKDNAYLTIKRSYNNTNQEDLLVLWGIHHP
NDAAEQTRLYQNPTTYISVGTSTLNQRLVPKIATRSKVNGQSGRMEFFWTILKSNDAINF
ESNGNFIAPENAYKIVKKGDSTIMKSELEYGNCNTKCQTPIGAINSSMPFHNIHPLTIGE
CPKYVKSNRLVLATGLRNSPQGERRRKKR
>ADM85855|A/chicken/Egypt/1035/2010
DQICIGYHANNSTEQVDTIMEKNVTVTHAQDILEKTHNGKLCNLDGVKPLILRDCSVAGW
LLGNPMCDEFLNVPEWSYIVEKINPANDLCYPGNFNDYEELKHLLSRINHFEKIQIIPKN
SWSDHEASGVSSACPYQGRSSFFRNVVWLTKKDNAYPTIKRSYNNTNQEDLLVLWGIHHP
NDAAEQTRLYQNPTTYISVGTSTLNQRLVPKIATRSKVNGQSGRMEFFWTILKSNDAINF
ESNGNFIAPENAYKIVKKGDSTIMKSELEYGNCNTKCQTPIGAINSSMPFHNIHPLTIGE
CPKYVKSNRLVLATGLRNSPQGERRRKKR
>ADM85856|A/chicken/Egypt/1036/2010
DQICIGYHANNSTEQVDTIMEKNVTVTHAQDILEKTHNGKLCNLDGVKPLILRDCSVAGW
LLGNPMCDEFLNVPEWSYIVEKINPANDLCYPGNFNDYEELKHLLSRINHFEKIQIIPKN
SWSDHEASGVSSACPYQGRSSFFRNVVWLTKKDNAYPTIKRSYNNTNQEDLLVLWGIHHP
NDATEQTRLYQNPTTYISVGTSTLNQRLVPKIATRSKVNGQSGRMEFFWTILKSNDAINF
ESNGNFIAPENAYKIVKKGDSTIMKSELEYGNCNTKCQTPIGAINSSMPFHNIHPLTIGE
CPKYVKSNRLVLATGLRNSPQGDRRRKKR
>AEQ72828|A/chicken/Egypt/1038AL/2010
DQICIGYHANNSTEQVDTIMEKNVTVTHAQDILEKTHNGKLCNLDGVKPLILRDCSVAGW
LLGNPMCDEFLNVPEWSYIVEKINPANDLCYPGNFNDYEELKHLLSRINHFEKIQIIPKS
SWSDHEASGVSSACPYQGRSSFFRNVVWLTKKDNAYPTIKRSYNNTNQEDLLVLWGIHHP
NDAAEQTRLYQNPTTYISVGTSTLNQRLVPKIATRSKVNGQSGRMEFFWTILKSNDAINF
ESNGNIIAPENAYKIVKKGDSTIMKSELEYGNCNTKCQTPIGAINSSMPFHNIHPLTIGE
CPKYVKSNRLVLATGLRNSPQGERRRKKR
>AEQ72842|A/chicken/Egypt/10413SF/2010
DQICIGYHANNSTEQVDTIMEKNVTVTHAQDILEKTHNGKLCNLDGVKPLILRDCSVAGW
LLGNPMCDEFLNVPEWSYIVEKINPANDLCYPGNFNDYEELKHLLSRINHFEKIQIIPKN
SWSDHETSGVSSACPYQGRSSFFRNVIWLTKKNDAYPTIKKSYNNTNQEDLLVLWGIHHP
NDAAEQTRLYQNPTTYISVGTSTLNQRLVPKIATRSKVNGQSGRMEFFWTILKSNDAINF
ESNGNFIAPENAYKIVKKGDSTIMRSELEYSNCNTKCQTPIGAINSSMPFHNIHPLTIGE
CPKYVKSNRLVLATGLRNSPQGERRRKKR
>AEQ72810|A/chicken/Egypt/1041AG/2010
DQICIGYHANNSTEQVDTIMEKNVTVTHAQDILEKTHNGKLCDLDGVKPLILRDCSVAGW
LLGNPMCDEFPNVSEWSYIVEKINPANDLCYPGNFNNYEELKHLLSRINRFEKIQIIPKS
SWPDHEASLGVSSACPYQGGPSFYRNVVWLIKKNDAYPTIKESYHNTNQEDLLVLWGIHH
PNDEEEQKRIYKNPTTYVSVGTSTLNQRLVPKIATRSKVNGQSGRVEFFWTILKSNDTIN
FESNGNFIAPENAYKIVKKGDSTIMKSELEYGNCSTKCQTPIGAINTSMPFHNIHPLTIG
ECPKYVKSNRLVLATGLRNSPQGEGRRKKR
>ADM85857|A/chicken/Egypt/1042/2010
DQICIGYHANNSTEQVDTIMEKNVTVTHAQDILEKTHNGKLCDLDGVKPLILRDCSVAGW
LLGNPMCDEFPNVSEWSYIVEKINPANDLCYPGNFNNYEELKHLLSRINRFEKIKIIPKS
SWPDHEASGVSSACPYQGGPSFYRNVVWLTKKNNTYPTIKKSYHNTNQEDLLVLWGIHHP
NDEEEQTRIYKNPTTYISVGTSTLNQRLVPKIATRSKVNGQSGRVEFFWTILKSNDTINF
ESNGNFIAPENAYKIVKKGDSTIMKSELEYGNCNTKCQTPIGAINSSMPFHNIHPLTIGE
CPKYVKSNRLVLATGLRNSPQGEGRRKKR
>AEQ72822|A/chicken/Egypt/10432S/2010
DQICIGYHANNSTEQVDTIMEKNVTVTHAQDILEKTHNGKLCNLDGVKPLILRDCSVAGW
LLGNPMCDEFLNVPEWSYIVEKINPSNDLCYPGNFNDYEELKHLLSRINHFEKIQIIPKN
SWSDHEVSGVSSACPYQGKSSFFRNVVWLTKKNNAYPTIKKSYNNTNQEDLLVLWGIHHP
NDEAEQTRLYQNPTTYISVGTSTLNQRLVPKIATRSKVNGQSGRMEFFWTILKSNDAINF
ESNGNFIAPENAYKIVKKGDSTIMKSELEYGNCNTKCQTPIGAINSSMPFHNIHPLTIGE
CPKYVKSNRLVLATGLRNSPQGERRRKKR
>ADM85846|A/chicken/Egypt/1050ss/2010
DQICIGYHANNSTEQVDTIMEKNITVTHAQDILEKTHNGKLCDLDGVKPLILRDCSVAGW
LLGNPMCDEFLNVSEWSYIVEKINPANDLCYPGNFNNYEELKHLLSRINRFEKIQIISKN
SWPDHEASLGVSAACPYQGGLSFYRNVVWLIEKNNTYPLIKKNYHNTNQEDLLVLWGIHH
PNDEAEQTRLYKNPTTYISVGTSTLNQRLVPKIATRPKINGQSGRVEFFWTILKSNDVIN
FESNGNFIAPENAYKIVKKGDSTIMKSDLEYGNCSTKCQTPIGAINSSMPFHNIHPLTIG
ECPKYVKSNRLVLATGLRNSPQGERRRKKR
>AEQ72841|A/chicken/Egypt/10512AG/2010
DQICIGYHANNSTEQVDTIMEKNVTVTHAQDILEKTHNGKLCDLDGVKPLILRDCSVAGW
LLGNPMCDEFPNVSEWSYIVEKINPANDLCYPGNFNNYEELKHLLSRINRFEKIKIIPKS
SWPDHEASLGVSSACPYQGGLSFYRNVVWLIKKNNTYPTIKKSYHNTNQEDLLVLWGIHH
PNDEEEQTRIYKNLNTYISVGTSTLNQRLVPKIATRSKVNGQSGRVEFFWTILKSNDTIN
FESNGNFIAPENAYKIVKKGDSTIMKSELEYGNCNTKCQTPIGAINSSMPFHNIHPLTIG
ECPKYVKSNRLVLATGLRNSPQEEGRRKKR
>AEQ72835|A/chicken/Egypt/10513S/2010
DQICIGYHANNSTEQVDTIMEKNVTVTHAQDILEKTHNGKLCNLDGVKPLILRDCSVAGW
LLGNPMCDEFLNVPEWSYIVEKINPANDLCYPGNFNDYEELKHLLSRINHFEKIQIIPKD
SWSDHEASGVSSACPYQGRSSFFRNVVWLTKKNDAYPTIKKSYNNTNQEDLLVLWGIHHP
NDAAEQTRLYQNPTTYISVGTSTLNQRLVPKIATRSKVNGQSGRMEFFWTILKSNDAINF
ESNGNFIAPENAYKIVKKGDSTIMKSELEYSNCNTKCQTPIGAINSSMPFHNIHPLTIGE
CPKYVKSNRLVLATGLRNSPQGERRRKKR
>ADM85864|A/chicken/Egypt/1052s/2010
DQICIGYHANNSTEQVDTIMEKNVTVTHAQDILEKTHNGKLCDLDGVKPLILRDCSVAGW
LLGNPMCDEFPNVSEWSYIVEKTNPANDLCYPGNFNNYEELKHLLSRINRFEKIKIIPKS
SWPDHEASLGVSSACPYQGGPSFYRNVVWLIKKNNTYPTIKESYHNTNQEDLLVLWGIHH
PNDEEEQTRIYKNPTTYISVGTSTLNQRLVPKIATRSKVNGQSGRVEFFWTILKSNDTIN
FESNGNFIAPENAYKIVKKGDSTIMKSELEYGNCSTKCQTPVGAINSSMPFHNIHPLTIG
ECPKYVKSNRLVLATGLRNSPQGEGRRKKR
>ADM85859|A/chicken/Egypt/1055/2010
DQICIGYHANNSTEQVDTIMEKNVTVTHAQDILEKTHNGKLCDLDGVKPLILRDCSVAGW
LLGNPMCDEFLNVSEWSYIVEKINPANDLCYPGYFNNYEELKHLLSRINRFEKIQIISKN
SWPDHEASLGVSAACPYQGGLSFYRNVVWLIEKNNTYPLIKKSYHNTNQEDLLVLWGIHH
PNDEAEQTRLYKNPTTYISVGTSTLNQRLVPKIATRSKVNGQSGRVEFFWTILKSNDVIN
FESNGNFIAPENAYKIVKKGDSTIMKSELEYGNCNTKCQTPIGAINSSMPFHNIHPLTIG
ECPKYVKSNKLVLATGLRNSPQGERRRKKR
>ADM85885|A/chicken/Egypt/1058sf/2010
DQICIGYHANNSTEQVDTIMEKNVTVTHAQDILEKTHNGKLCNLDGVKPLILRDCSVAGW
LLGNPMCDEFLNVPEWSYIVEKINPANDLCYPGNFNDYEELKHLLSRINHFEKIQIIPKN
SWSDHEASGVSSACPYQGRSSFFRNVVWLTKKDNAYPTIKRSYNNTNQEDLLVLWGIHHP
NDAAEQTRLYQNPTTYISVGTSTLNQRLAPKIATRSKVNGQSGRMEFFWTILKSNDAINF
ESNGNFIAPENAYKIVKKGDSTIMKSELEYSNCNTKCQTPIGAINSSMPFHNIHPLTIGE
CPKYVKSNRLVLATGLRNSPQGERRRKKR
>ADM85860|A/chicken/Egypt/1063/2010
DQICIGYHANNSTEQVDTIMEKNVTVTHAQDILEKTHNGKLCDLDGVKPLILRDCSVAGW
LLGNPMCDEFPNVSEWSYIVEKTNPANDLCYPGNFNNYEELKHLLSRINRFEKIKIIPKS
SWPDHEASLGVSSACPYQGGSSFYRNVVWLIKKNNTYPTIKESYHNTNQEDLLVLWGIHH
PNDEEEQTRIYKNPTTYISVGTSTLNQRLVPKIATRSKVNGQSGRVEFFWTILKSNDTIN
FESNGNFIAPENAYKIVKKGDSTIMKSELEYGNCSTKCQTPVGAINSSMPFHNIHPLTIG
ECPKYVKSNRLVLATGLRNSPQGEGRRKKR
>ADM85869|A/chicken/Egypt/1071g/2010
DQICIGYHANNSTEQVDTIMEKNVTVTHAQDILEKTHNGKLCDLDGVKPLILRDCSVAGW
LLGNPMCDEFPNVSEWSYIVEKINPANDLCYPGNFNNYEEMKHLLSRINRFEKIQIIPKS
SWPDHEASLGVSSACPYQGGPSFYRNVVWLIKKNDTYPTIKKSYHNTNQEDLLVLWGIHH
PNDEEEQKRIYKNPTTYVSVGTSTLNQRLVPKIATRSKVNGQSGRVEFFWTILKSNDTIN
FESNGNFIAPENAYKIVKKGDSTIMKSELEYGNCSTKCQTPIGAINTSMPFHNIHPLTIG
ECPKYVKSNRLVLATGLRNSPQGEGRRKKR
>ABN70706|A/chicken/Egypt/1078-NAMRU3/2006
DQICIGYHANNSTEQVDTIMEKNVTVTHAQDILEKTHNGKLCDLDGVKPLILRDCSVAGW
LLGNPMCDEFLNVPEWSYIVEKINPANDLCYPGNFNDYEELKHLLSRINHFEKIQIIPKS
SWSDHEASSGVSSACPYQGRSSFFRNVVWLIKKDNAYPTIKRSYNNTNQEDLLVLWGIHH
PNDAAEQTRLYQNPTTYISVGTSTLNQRLVPKIATRSKVNGQSGRMEFFWTILKSNDAIN
FESNGNFIAPEYAYKIVKKGDSTIMKSELEYGNCNTKCQTPIGAINSSMPFHNIHPLTIG
ECPKYVKSNRLILATGLRNSPQGERRRKKR
>ABN70707|A/chicken/Egypt/1079-NAMRU3/2007
DQICIGYHANNSTEQVDTIMEKNVTVTHAQDILEKTHNGKLCDLDGVKPLILRNCSVAGW
LLGNPMCDEFLNVPEWSYIVEKINPANDLCYPGNFNDYEELKHLLSRINHFEKIQIIPKS
SWSDHEASSGVSSACPYQGRSSFFRNVVWLIKKDNAYPTIKRSYNNTNQEDLLVLWGIHH
PNDAAEQTRLYQNPTTYISVGTSTLNQRLVPKIATRSKVNGQSGRIEFFWTILKSNDAIN
FESNGNFIAPENAYKIVKKGDSTIMKSELEYGNCNTKCQTPIGAINSSMPFHNIHPLTIG
ECPKYVKSNRLVLATGLRNSPQGERRRKKR
>ABN70708|A/chicken/Egypt/1080-NAMRU3/2006
DQICIGYHANNSTEQVDTIMEKNVTVTHAQDILEKTHNGKLCDLDGVKPLILRDCSVAGW
LLGNPMCDEFLNVPEWSYIVEKINPANDLCYPGNFNDYEELKHLLSRINHFEKIQIIPKS
SWSDHEASSGVSSACPYQGRSSFFRNVVWLIKKDNAYPTIKRSYNNTNQEDLLVLWGIHH
PNDAAEQTRLYQNPTTYISVGTSTLNQRLVPKIATRSKVNGQSGRIEFFWTILKSNDAIN
FESNGNFIAPENAYKIVKKGDSTIMKSELEYGNCNTKCQTPIGAINSSMPFHNIHPLTIG
ECPKYVKSNRLVLATGLRNSPQGEKRRKKR
>ABN70709|A/chicken/Egypt/1081-NAMRU3/2006
DQICIGYHANNSTEQVDTIMEKNVTVTHAQDILEKTHNGKLCDLDGVKPLILRDCSVAGW
LLGNPMCDEFLNVPEWSYIVEKINPANDLCYPGNFNDYEELKHLLSRINHFEKIQIIPKS
SWSDHEASSGVSSACPYQGRSSFFRNVVWLIKKDNAYPTIKRSYNNTNQEDLLVLWGIHH
PNDAAEQTRLYQNPTTYISVGTSTLNQRLVPKIATRSKVNGQSGRIEFFWTILKSNDAIN
FESNGNFIAPENAYKIVKKGDSTIMKSELEYGNCNTKCQTPIGAINSSMPFHNIHPLTIG
ECPKYVKSNRLVLATGLRNSPQGERRRKKR
>AEQ72814|A/chicken/Egypt/1085/2010
DQICIGYHANNSTEQVDTIMEKNVTVTHAQDILEKTHNGKLCDLDGVKPLILRDCSVAGW
LLGNPMCDEFPNVSEWSYIVEKINPANDLCYPGNFNNYEELKHLLSRKNGFEKIKIIPKS
SWPDHEASLGVSSACPYQRGPSFYRNVVWLIKKNNTYPTIKKSYHNTNQEDLLVLWGIHH
PNDEEEQTRIYKNPTTYISVGTSTLNQRLVPKIATRSKVNGQSGRVEFFWTILKSNDTIN
FESNGNFIAPENAYKIVKKGDSTIMKSELEYGNCNTKCQTPIGAINSSMPFHNIHPLTIG
ECPKYVKSNRLVLATGLRNSPQGEGRRRKKR
>AEQ72816|A/chicken/Egypt/1090/2010
DQICIGYHANNSTEQVDTIMEKNVTVTHAQDILEKTHNGKLCNLDGVKPLILRDCSVAGW
LLGNPMCDEFLNVPEWSYIVEKINPANDLCYPGNFNDYEELKHLLSRINHFEKIQIIPKN
SWSDHEASGVSSACPYQGRSSFFRNVVWLTKKNNAYPTIKRSYNNTNQEDLLVLWGIHHP
NDAAEQTKLYQNPTTYISVGTSTLNQRLVPKIATRSKVNGQSGRMEFFWTILKSNDAINF
ESNGNFIAPENAYKIVKKGDSTIMKSELEYGNCNTKCQNPIGAINSSMPFHNIHPLTIGE
CPKYVKSNRLVLATGLRNSPQGERRRKKR
>AEQ72811|A/chicken/Egypt/10909V/2010
DQICIGYHANNSTEQVDTIMEKNITVTHAQDILEKTHNGKLCDLDGVKPLILRDCSVAGW
LLGNPMCDEFLNVSEWSYIVEKINPANDLCYPGNFNNYEELKHLLSRINRFEKIQIISKN
SWPDHEASLGVSAACPYQGGLSFYRNVVWLIEKNNTYPLIKKNYHNTNQEDLLVLWGIHH
PNDEAEQTRLYKNSTTYISVGTSTLNQRLVPKIATRPKVNGQSGRVEFFWTILKSNDVIN
FESNGNFIAPENAYKIVKKGDSTIMKSDLEYGNCSTKCQTPIGAINSSMPFHNIHPLTIG
ECPKYVKSNRLVLATGLRNSPQGERRRKKR
>AEQ72823|A/chicken/Egypt/1098/2010
DQICIGYHANNSTEQVDTIMEKNVTVTHAQDILEKTHNGKLCDLDGVKPLILRDCSVAGW
LLGNPMCDEFPNVSEWSYIVEKTNPANDLCYPGNFNNYEELKHLLSRINRFEKIKIIPKS
SWPDHEASLGVSSACPYQGRPSFYRNVVWLIKKNNTYPTIKESYHNTNQEDLLVLWGIHH
PNDEEEQTRIYKNPTTYISVGTSTLNQRLVPKIATRSKVNGQSGRVEFFWTILKSNDTIN
FESNGNFIAPENAYKIVKKGDSTIMKSELEYGNCSTKCQTPVGAINSSMPFHNIHPLTIG
ECPKYVKSNRLVLATGLRNSPQGERRRKKR
>ACM68976|A/chicken/Egypt/10NLQP-CLEVB299/2008
DQICIGYHANNSTEQVDTIMEKNVTVTHAQDILEKTHNGKLCDLDGVKPLILRDCSVAGW
LLGNPMCDEFLNVSEWSYIVEKINPANDLCYPGNFNNYEELKHLLSRINRFEKIQIIPKS
SWPDHEASSGVSSACPYQGGPSFYRNVVWLIKKDNAYPTIKKSYHNTNQEDLLVLWGIHH
PNDEEEQTRLYQNPTTYISVGTSTLNQRLVPKIATRSKVNGQSGRVEFFWTILKSNDAIN
FESNGNFIAPENAYKIVKKGDSTIMKSELEYGNCNTKCQTPIGAINSSMPFHNIHPLTIG
ECPKYVKSNRLVLATGLRNSPQGERRRKKR
>AEQ72869|A/chicken/Egypt/111127V/2011
DQICIGYHANNSTEQVDTIMEKNVTVTHAQDILEKAHNGKLCNLDGVKPLILRDCSVAGW
LLGNPMCDEFLNVPEWSYIVEKINPANDLCYPGNFNDYEELKHLLSRINHFEKIQIIPKD
SWSDHEASGVSSACPHQGRSSFFRNVVWLTKKNDAYPTIKKSYNNTNQEDLLVLWGIHHP
NDAAEQIRLYQNPTTYISVGTSTLNQRLVPKIATRSKVNGQSGRMEFFWTILKSNDAINF
ESNGNFIAPENAYKIVKKGDSTIMKSELEYSNCNTKCQTPIGAINSSMPFHNIHPLTIGE
CPKYVKSNRLVLATGLRNSPQGEKRRKKR
>AEQ72850|A/chicken/Egypt/1112/2011
DQICIGYHANNSTEQVDTIMEKNVTVTHAQDILEKTHNGKLCNLDGVKPLILRDCSVAGW
LLGNPMCDEFLNVPEWSYIVEKINPANDLCYPGNFNDYEELKHLLSRINHFEKIQIIPKD
SWSDHEASGVSSACPHQGRSSFFRNVVWLTKKNDAYPTIKKSYNNTNQEDLLVLWGIHHP
NDAAEQTRLYQNPTTYISVGTSTLNQRLVPKIATRSKVNGQSGRMEFFWTILKSNDAINF
ESNGNFIAPENAYKIVKKGDSTIMKSELEYSNCNTKCQTPIGAINSSMPFHNIHPLTIGE
CPKYVKSNRLVLATGLRNSPQGEKRRKKR
>AEQ72893|A/chicken/Egypt/11124SF/2011
DQICIGYHANNSTEQVDTIMEKNVTVTHAQDILEKTHNGKLCNLDGVKPLILRDCSVAGW
LLGNPMCDEFLNVPEWSYIVEKINPANDLCYPGNFNDYEELKHLLSRINHFEKIQFIPKD
FWSDHETSGVSSACPYQGRSSFCRNVVWLTKKNDAYPTIKKSYNNTNQEDLLVLWGIHHP
NDGAEQTRLYQNPTTYVSVGTSTLNQRLVPKIATRSKVNGQSGRMEFFWTILKSNDAINF
ESNGNFIAPENAYKIVKKGDSTIMKSELEYSNCNTKCQTPIGAINSSMPFHNIHPLTIGE
CPKYVKSNRLVLATGLRNSPQGEKRRKKR
>AEQ72885|A/chicken/Egypt/1112AF/2011
DQICIGYHANNSTEQVDTIMEKNVTVTHAQDILEKTHNGKLCNLDGVKPLILRDCSVAGW
LLGNPMCDEFLNVPEWSYIVEKINPANDLCYPGNFNDYEELKHLLSRINHFEKIQIIPKD
SWSDHEASGVSSACPYQGRSSFFRNVVWLTKKNDAYPTIKKSYNNTNQEDLLVLWGIHHP
NDAAEQTRLYQNPTTYISVGTSTLNQRLVPKIATRSKVNGQSGRMEFFWTILKSNDAINF
ESNGNFIAPENAYKIVKKGDSTIMKSELEYSNCNTKCQTPIGAINSSMPFHNIHPLTIGE
CPKYVKSNRLVLATGLRNSPQGEKRRKKR
>AEQ72851|A/chicken/Egypt/1113/2011
DQICIGYHANNSTEQVDTIMEKNVTVTHAQDILEKTHNGKLCNLDGVKPLILRDCSVAGW
LLGNPMCDEFLNVPEWSYIVEKINPANDLCYPGNFNDYEELKHLLSRINHFEKIQIIPKD
SWSDHEASGVSSACPYQGRSSFFRNVVWLTKKNDAYPTIKKSYNNTNQEDLLVLWGIHHP
NDAAEQTRLYQNPTTYISVGTSTLNQRLVPKIATRSKVNGQSGRMEFFWTILKSNDAINF
ESNGNFIAPENAYKIVKKGDSTIMKSELEYSNCNTKCQTPIGAINSSMPFHNIHPLTIGE
CPKYVKSNRLVLATGLRNSPQGEKRRKKR
>AEQ72846|A/chicken/Egypt/1115S/2011
DQICIGYHANNSTEQVDTIMEKNVTVTHAQDILEKTHNGKLCNLDGVKPLILRDCSVAGW
LLGNPMCDEFLNVPEWSYIVEKINPANDLCYPGNFNEYEELKHLLSRINHFEKIQIIPKN
SWSDHEASGVSSACPYQGRPSFFRNVVWLTKKNNAYPTIKKSYNNTNQEDLLVLWGIHHP
NDEAEQTRLYQNPTTYISVGTSTLNQRLVPKIATRSKVNGQSGRIEFFWTILKSNDAISF
ESNGNFIAPENAYKIVKKGDSTIMKSELEYGNCNTKCQTPIGAINSSMPFHNIHPLTIGE
CPKYVKSNRLVLATGLRNSPQGERRRKKR
>AEQ72877|A/chicken/Egypt/111640V/2011
DQICIGYHANNSTEQVDTIMEKNVTVTHAQDILEKTHNGKLCNLDGVKPLILRDCSVAGW
LLGNPMCDEFLNVPEWSYIVEKINPANDLCYPGNFNDYEELKHLLSRINHFEKIQIIPKD
SWSDHEASGVSSACPYQGRSSFFRNVVWLTKKNNAYPTIKKSYNNTNQEDLLVLWGIHHP
NDAAEQTRLYQNPTTYISVGTSTLNQRLVPKIATRSKVNGQSGRMEFFWTILKSNDAINF
ESNGNFIAPENAYKIVKKGDSTIMKSELEYSNCNTKCQTPIGAINSSMPFHNIHPLTIGE
CPKYVKSNRLVLATGLRNSPQGEKRRKKR
>AEQ72855|A/chicken/Egypt/1117/2011
DQICIGYHANNSTEQVDTIMEKNVTVTHAQDILEKTHNGKLCNLDGVKPLILRDCSVAGW
LLGNPMCDEFLNVPEWSYIVEKINPANDLCYPGNFNDYEELKHLLSRINHFEKIQIIPKD
SWSDHEASGVSSACPYQGRSSFFRNVVWLTKKNDAYPTIKKSYNNTNQEDLLVLWGIHHP
NDAAEQTRLYQNPTTYISVGTSTLNQRLVPKIATRSKVNGQSGRMEFFWTILKSNDAINF
ESNGNFIAPENAYKIVKKGDSTIMKSELEYSNCNTKCQTPIGAINSSMPFHNIHPLTIGE
CPKYVKSNRLVLATGLRNSPQGEKRRKKR
>AEQ72883|A/chicken/Egypt/111766V/2011
DQICIGYHANNSTEQVDTIMEKNVTVTHAQDILEKTHNGKLCNLDGVKPLILRDCSVAGW
LLGNPMCDEFLNVPEWSYIVEKINPANDLCYPGNFNDYEELKHLLSRINHFEKIQIIPKD
SWSDHETSGVSSACPYQGRSSFFRNVVWLTKKNDAYPTIKKSYNNTNQEDLLVLWGIHHP
NDAAEQTRLYQNPTTYISVGTSTLNQRLVPKIATRSKVNGQSGRMEFFWTILKSNDAINF
ESNGNFIAPENAYKIVKKGDSTIMKSELEYSNCNTKCQTPIGAINSSMPFHNIHPLTIGE
CPKYVKSNRLVLATGLRNSPQGEKRRKKR
>AEQ72896|A/chicken/Egypt/1117AF/2011
DQICIGYHANNSTEQVDTIMEKNVTVTHAQDILEKTHNGKLCNLDGVKPLILRDCSVAGW
LLGNPMCDEFLNVPEWSYIVEKINPANDLCYPGNLNDYEELKHLLSRINHFEKIQIIPKD
SWSDHEASGVSSACPYQGRSSFFRNVVWLTKKNAAYPTIKKSYNNTNQEDLLVLWGIHHP
NDAAEQTRLYQNPTTYISVGTSTLNQRLVPKIATRSKVNGQSGRMEFFWTILKSNDAINF
ESNGNFIAPENAYKIVKKGDSTIMKSELEYSNCNTKCQTPIGAINSSMPFHNIHPLTIGE
CPKYVKSNRLVLATGLRNSPQEERRRKKR
>AEQ72879|A/chicken/Egypt/11184S/2011
DQICIGYHANNSTEQVDTIMEKNVTVTHAQDILEKTHNGKLCNLDGVKPLILRDCSVAGW
LLGNPMCDEFLNVPEWSYIVEKINPANDLCYPGNFNDYEELKHLLSRINHFEKIQIIPKD
SWSDHEASGVSSACPYQGRSSFFRNVVWLTKKNDAYPTIKKSYNNTNQEDLLVLWGIHHP
NDAAEQTRLYQNPTTYISVGTSTLNQRLVPKIATRSKVNGQSGRMEFFWTILKSNDAINF
ESNGNFIAPENAYKIVKKGDSTIMKSELEYSNCNTKCQTPIGAINSSMPFHNIHPLTIGE
CPKYVKSNRLVLATGLRNSPQGEKRRKKR
>AEQ72901|A/chicken/Egypt/1118AF/2011
DQICIGYHANNSTEQVDTIMEKNVTVTHAQDILEKTHNGKLCNLDGVKPLILRDCSVAGW
LLGNPMCDEFLNVPEWSYIVEKINPANDLCYPGNFNDYEELKHLLSRINHFEKIQIIPKD
SWSDHEASGVSSACPYQGRSSFFRNVVWLTKKNDAYPTIKKSYNNTNQEDLLVLWGIHHP
NDAAEQTRLYQNPTTYISVGTSTLNQRLVPKIATRSKVNGQSGRMEFFWTILKSNDAINF
ESNGNFIAPENAYKIVKKGDSTIMKSELEYSNCNTKCQTPIGAINSSMPFHNIHPLTIGE
CPKYVKSNRLVLATGLRNSPQGEKRRKKR
>AEQ72890|A/chicken/Egypt/111945V/2011
DQICIGYHANNSTEQVDTIMEKNVTVTHAQDILEKTHNGKLCNLDGVKPLILRDCSVAGW
LLGNPMCDEFLNVPEWSYIVEKINPANDLCYPGNFNDYEELKHLLSRINHFEKIQIIPKD
SWSDHEASGVSSACPYQGRSSFFRNVVWLTKKNDAYPTIKKSYNNTNQEDLLVLWGIHHP
NDAAEQTRLYQNPTTYISVGTSTLNQRLVPKIATRSKVNGQSGRMEFFWTILKSNDAINF
ESNGNFIAPENAYKIVKKGDSTIMKSELEYSNCNTKCQTPIGAINSSMPFHNIHPLTIGE
CPKYVKSNRLVLATGLRNSPQGEKRRKKR
>AEQ72859|A/chicken/Egypt/111AF/2011
DQICIGYHANNSTEQVDTIMEKNVTVTHAQDILEKTHNGKLCNLDGVKPLILRDCSVAGW
LLGNPMCDEFLNVPEWSYIVEKINPANDLCYPGNFNDYEELKHLLSRINHFEKIQIIPKD
SWSDHEASGVSSACPYQGRSSFFRNVVWLTKKNDAYPTIKKSYNNTNQEDLLILWGIHHP
NDAAEQTRLYQNPTTYISVGTSTLNQRLVPKIATRSKVNGQSGRMEFFWTILKSNDAINF
ESNGNFIAPENAYKIVKKGDSTIMKSELEYSNCNTKCQTPIGAINSSMPFHNIHPLTIGK
CPKYVKSNRLVLATGLRNSPQGEKRRKKR
>AEQ72903|A/chicken/Egypt/1123AL/2011
DQICIGYHANNSTEQVDTIMEKNVTVTHAQDILEKTHNGKLCNLDGVKPLILRDCSVAGW
LLGNPMCDEFLNVPEWSYIVEKINPANDLCYPGNFNDYEELKHLLSRINHFEKIQIIPKS
SWSDHEASGVSSACPYQGRSSFFRNVVWLTKKDNAYPTIKRSYNNTNQEDLLVLWGIHHP
NDAAEQTRLYQNPTTYISVGTSTLNQRLVPKIATRSKVNGQSGRMEFFWTILKSNDAINF
ESNGNFIAPENAYKIVKKGDSTIMKSELEYGNCNTKCQTPIGAINSSMPFHNIHPLTIGE
CPKYVKSNRLVLATGLRNSPQGERRRKKR
>AEQ72864|A/chicken/Egypt/1128/2011
DQICIGYHANNSTEQVDTIMEKNVTVTHAQDILEKTHNGKLCNLDGVKPLILRDCSVAGW
LLGNPMCDEFLNVPEWSYIVEKINPANDLCYPGNFNDYEELKHLLSRINHFEKIQIIPKD
SWSDHEASGVSSACPYQGRSSFFRNVVWLTKKNDAYPTIKKSYNNTNQEDLLVLWGIHHP
NDAAEQTRLYQNPTTYISVGTSTLNQRLVPKIATRSKVNGQSGRMEFFWTILKSNDAINF
ESNGNFIAPENAYKIVKKGDSTIMKSELEYSNCNTKCQTPIGAINSSMPFHNIHPLTIGE
CPKYVKSNRLVLATGLRNSPQGEKRRKKR
>ABO64687|A/chicken/Egypt/1129N3-HK9/2007
DQICIGYHANNSTEQVDTIMEKNVTVTHAQDILEKTHNGKLCDLDGVKPLILRDCSVAGW
LLGNPMCDEFLNVPEWSYIVEKINPANDLCYPGNFNDYEELKHLLSRINHFEKIQIIPKS
SWSDHEASSGVSSACPYQGRSSFFRNVVWLIKKDNAYPTIKRSYNNTNQEDLLVLWGIHH
PNDAAEQTRLYQNPTTYISVGTSTLNQRLVPKIATRSKVNGQSGRIEFFWTILKSNDAIN
FESNGNFIAPENAYKIVKKGDSTIMKSELEYGNCNTKCQTPIGAINSSMPFHNIHPLTIG
ECPKYVKSNRLVLATGLRNSPQGERRRKKR
>AEQ72860|A/chicken/Egypt/112AF/2011
DQICIGYHANNSTEQVDTIMEKNVTVTHAQDILEKTHNGKLCNLDGVKPLILRDCSVAGW
LLGNPMCDEFLNVPEWSYIVEKINPANDLCYPGNFNDYEELKHLLSRINHFEKIQIIPKD
SWSDHEASGVSSACPYQGRSSFFRNVVWLTKKNDAYPTIKKSYNNTNQEDLLILWGIHHP
NDAAEQTRLYQNPTTYISVGTSTLNQRLVPKIATRSKVNGQSGRMEFFWTILKSNDAINF
ESNGNFIAPENAYKIVKKGDSTIMKSELEYSNCNTKCQTPIGAINSSMPFHNIHPLTIGK
CPKYVKSNRLVLATGLRNSPQGEKRRKKR
>AEQ72845|A/chicken/Egypt/112SG/2011
DQICIGYHANNSTEQVDTIMEKNVTVTHAQDILEKTHNGKLCNLDGVKPLILRDCSVAGW
LLGNPMCDEFLNVPEWSYIVEKINPANDLCYPGNFNDYEELKHLLSRINHFEKIQIIPKD
SWSDHEASGVSSACPYQGRSSFFRNVVWLTKKNDAYPTIKKSYNNTNQEDLLVLWGIHHP
NDAAEQTRLYQNPTTYISVGTSTLNQRLVPKIATRSKVNGQSGRMEFFWTILKSNDAINF
ESNGNFIAPENAYKIVKKGDSTIMKSELEYSNCNTKCQTPIGAINSSMPFHNIHPLTIGE
CPKYVKSNRLVLATGLRNNPQGEKRRKKR
>AEQ72884|A/chicken/Egypt/1134SD/2011
DQICIGYHANNSTEQVDTIMEKNVTVTHAQDILEKTHNGKLCNLDGVKPLILRDCSVAGW
LLGNPMCDEFLNVPEWSYIVEKINPANDLCYPGNFNDYEELKHLLSRINHFEKIQIIPKD
SWSDHEASGVSSACPYQGRSSFFRNVVWLTKKNNAYPTIKKSYNNTNQEDLLVLWGIHHP
KDAAEQTRVYQNPTTYISVGTSTLNQRLVPKIATRSKVNGQSGRMEFFWTILKSNDAINF
ESNGNFIAPENAYKIVKKGDSTIMKSELEYSNCNTKCQTPIGAINSSMPFHNIHPLTIGE
CPKYVKSNRLVLATGLRNSPQGEKRRKKR
>AEQ72861|A/chicken/Egypt/113AF/2011
DQICIGYHANNSTEQVDTIMEKNVTVTHAQDILEKTHNGKLCNLDGVKPLILRDCSVAGW
LLGNPMCDEFLNVPEWSYIVEKINPANDLCYPGNFNDYEELKHLLSRINHFEKIQIIPKD
SWSDHEASGVSSACPYQGRSSFFRNVVWLTKKNDAYPTIKKSYNNTNQEDLLILWGIHHP
NDAAEQTRLYQNPTTYISVGTSTLNQRLVPKIATRSKVNGQSGRMEFFWTILKSNDAINF
ESNGNFIAPENAYKIVKKGDSTIMKSELEYSNCNTKCQTPIGAINSSMPFHNIHPLTIGK
CPKYVKSNRLVLATGLRNSPQGEKRRKKR
>AEQ72865|A/chicken/Egypt/1146SF/2011
DQICIGYHANNSTEQVDTIMEKNVTVTHAQDILEKTHNGKLCNLDGVKPLILRDCSVAGW
LLGNPMCDEFLNVPEWSYIVEKINPANDLCYPGNFNDYEELKHLLSRINHFEKIQIIPKD
SWSDHEASGVSSACPYQGRSSFFRNVVWLTKKNDAYPTIKKSYNNTNQEDLLILWGIHHP
NDAAEQTRLYQNPTTYISVGTSTLNQRLVPKIATRSKVNGQSGRMEFFWTILKSNDAINF
ESNGNFIAPENAYKIVKKGDSTIMKSELEYSNCNTKCQTPIGAINSSMPFHNIHPLTIGK
CPKYVKSNRLVLATGLRNSPQGEKRRKKR
>AEQ72862|A/chicken/Egypt/114AF/2011
DQICIGYHANNSTEQVDTIMEKNVTVTHAQDILEKTHNGKLCNLDGVKPLILRDCSVAGW
LLGNPMCDEFLNVPEWSYIVEKINPANDLCYPGNFNDYEELKHLLSRINHFEKIQIIPKD
SWSDHEASGVSSACPYQGRSSFFRNVVWLTKKNDAYPTIKKSYNNTNQEDLLILWGIHHP
NDAAEQTRLYQNPTTYISVGTSTLNQRLVPKIATRSKVNGQSGRMEFFWTILKSNDAINF
ESNGNFIAPENAYKIVKKGDSTIMKSELEYSNCNTKCQTPIGAINSSMPFHNIHPLTIGK
CPKYVKSNRLVLATGLRNSPQGEKRRKKR
>AEQ72847|A/chicken/Egypt/115/2011
DQICIGYHANNSTEQVDTIMEKNVTVTHAQDILEKTHNGKLCNLDGVKPLILRDCSVAGW
LLGNPMCDEFLNVPEWSYIVEKINPANDLCYPGNFNDYEELKHLLSRINHFEKIQIIPKN
SWSDHEASGVSSACPYQGRSSFFRNVVWLTKKNNAYPTIKKSYNNTNQEDLLVLWGIHHP
NDEAEQTRLYQNPTTYISVGTSTLNQRLVPKIATRSKVNGQSGRMEFFWTILKSNDAINF
ESNGNFIAPENAYKIVKKGDSTIMKSELEYGNCNTKCQTPIGAINSSMPFHNIHPLTIGE
CPKYVKSNRLVLATGLRNSPQGERRRKKR
>AEQ72905|A/chicken/Egypt/11529S/2011
DQICIGYHANNSTEQVDTIMEKNVTVTHAQDILEKTHNGKLCNLDGVKPLILRDCSVAGW
LLGNPMCDEFLDVPEWSYIVEKINPANDLCYPGNFNDYEELKHLLSRINHFEKIQIIPKN
YWSDHEASGVSSACPYQGRPSFFRNVVWLTKKNDAYPTIKKSYNNTNQEDLLVLWGIHHP
NDAAEQTRLYQNPTTYISVGTSTLNQRLVPKIATRSKVNGQSGRIEFFWTILKSNDAINF
ESNGNFIAPENAYKIVKKGDSTIMKSELEYSNCNTKCQTPIGAINSSMPFHNIHPLTIGE
CPKYVKSNRLVLATGLRNSPQGEKRRKKR
>AEQ72894|A/chicken/Egypt/1155/2011
DQICIGYHANNSTEQVDTIMEKNVTVTHAQDILEKTHNGKLCNLDGVKPLILRDCSVAGW
LLGNPMCDEFLNVPEWSYIVEKINPANDLCYPGNFNDYEELKHLLSRINHFEKIQIIPKD
SWSDHEASGVSSACPYQGRSSFFRNVVWLTKKNDAYPTIKKSYNNTNQEDLLVLWGIHHP
NDAAEQTRLYQNPTTYISVGTSTLNQRLVPKIATRSKVNGQSGRMEFFWTILKPNDAINF
ESNGNFIAPENAYKIVKKGDSTIMKSELEYSNCNTKCQTPIGAINSSMPFHNIHPLTIGE
CPKYVKSNRLVLATGLRNSPQGEKRRKKR
>AEQ72858|A/chicken/Egypt/1155AG/2011
DQICIGYHANNSTEQVDTIMEKNVTVTHAQDILEKTHNGKLCNLDGVKPLILRDCSVAGW
LLGNPMCDEFLNVPEWSYIVEKINPANDLCYPGNFNDYEELKHLLSRINHFEKIQIIPKD
SWSDHEASGVSSACPYQGRSSFFRNVVWLTKKNDAYPTIKKSYNNTNQEDLLVLWGIHHP
NDAAEQTRLYQNPTTYISVGTSTLNQRLVPKIATRSKVNGQSGRMEFFWTILKSNDAINF
ESNGNFIAPENAYKIVKKGDSTIMKSELEYSNCNTKCQTPIGAINSSMPFHNIHPLTIGE
CPKYVKSNRLVLATGLRNSPQGEKRRKKR
>AEQ72856|A/chicken/Egypt/1156S/2011
DQICIGYHANNSTEQVDTIMEKNVTVTHAQDILEKTHNGKLCNLDGVKPLILRDCSVAGW
LLGNPMCDEFLNVPEWSYIVEKINPANDLCYPGNFNDYEELKHLLSRINHFEKIQIIPKN
SWSDHEASGVSSACSYQGRSSFFRNVVWLTKKNNAYPTIKKSYNNTNQEDLLVLWGIHHP
NDEAEQTRLYQNPTTYISVGTSTLNQRLVPKIATRSKVNGQSGRMEFFWTILKSNDAINF
ESNGNFIAPENAYKIVKKGDSTIMKSELEYGNCNTKCHTPIGAINSSMPFHNIHPLTIGE
CPKYVKSNRLVLATGLRNSPQGERRRKKR
>AEQ72868|A/chicken/Egypt/1158SF/2011
DQICIGYHANNSTEQVDTIMEKNVTVTHAQDILEKTHNGKLCNLDGVKPLILRDCSVAGW
LLGNPMCDEFLNVPEWSYIVEKINPANDLCYPGNFNDYEELKHLLSRINHFEKIQIIPKD
SWSDHEASGGVSSACPYQGRSSFFRNVVWLTKKNDAYPTIKKSYNNTNQEDLLVLWGIHH
PNDAAEQTRLYQNPTTYISVGTSTLNQRLIPKIATRSKVNGQSGRMEFFWTILKSNDAIN
FESNGNFIAPENAYKIVKKGDSTIMKSELEYSNCNTKCQTPIGAINSSMPFHNIHPLTIG
ECPKYVKSNRLVLATGLRNSPQGEKRRKKR
>AEQ72878|A/chicken/Egypt/115AD/2011
DQICIGYHANNSTEQVDPIIEKNVTVTHAQDILEKTHNGKLCDLDGVKPLILRDCSVAGW
LLGNPMCDEFPNVSEWSYIVEKINPANDLCYPGNFNNYEELKHLLSRINRFDKIKIIPKS
SWPDHEASLGVSSACPYQGGPSFYRNVVWLTKKNNTYPTIKKSYHNINKEDLLVLWGIHH
PNDEEEQIRIYKNPTTYISVGTSTLNQRLVPKIATRSKVNGQSGRVEFFWTILKSNDTIN
FESNGNFIAPENAYKIVKKGDSTIMKSELEYGNCNTKCQTPIGAINSSMPFHNIHPLTIG
ECPKYVKSNRLVLATGLRNSPQGEGRRKKR
>AEQ72863|A/chicken/Egypt/115AF/2011
DQICIGYHANNSTEQVDTIMEKNVTVTHAQDILEKTHNGKLCNLDGVKPLILRDCSVAGW
LLGNPMCDEFLNVPEWSYIVEKINPANDLCYPGNFNDYEELKHLLSRINHFEKIQIIPKD
SWSDHEASGVSSACPYQGRSSFFRNVVWLTKKNAAYPTIKKSYNNTNQEDLLVLWGIHHP
NDAAEQTRLYQNPTTYISVGTSTLNQRLVPKIATRSKVNGQSGRMEFFWTILKSNDAINF
ESNGNFIAPENAYKIVKKGDSTIMKSELEYSNCNTKCQTPIGAINSSMPFHNIHPLTIGE
CPKYVKSNRLVLATGLRNSPQGERRRKKR
>AEQ72881|A/chicken/Egypt/116AD/2011
DQICIGYHANNSTEQVDTIMEKNVTVTHAQDILEKTHNGKLCDLDGVKPLILRDCSVAGW
LLGNPMCDEFPNVSEWSYIVEKINPANDLCYPGNFNNYEELKHLLSRINRFEKIKIIPKS
SWPDHEASLGVSSACPYQGGPSFYRNVVWLTKKNNTYPTIKKSYHNINKEDLLVLWGIHH
PNDEEEQIRIYKNPTTYISVGTSTLNQRLVPKIATRSKVNGQSGRVEFFWTILKSNDTIN
FESNGNFIAPENAYKIVKKGDSTIMKSELEYGNCNTKCQTPIGAINSSMPFHNIHPLTIG
ECPKYVKSNRLVLATGLRNSPQGEGRRKKR
>AEQ72870|A/chicken/Egypt/116AF/2011
DQICIGYHANNSTEQVDTIMEKNVTVTHAQDILEKTHNGKLCNLDGVKPLILRDCSVAGW
LLGNPMCDEFLNVPEWSYIVEKINPANDLCYPGNFNDYEELKHLLSRINHFEKIQIIPKD
SWSDHETSGVSSACPYQGRSSFFRNVVWLTKKNDAYPTIKKSYNNTNQEDLLVLWGIHHP
NDAAEQTRLYQNPTTYVSIGTSTLNQRLVPKIATRSKVNGQSGRMEFFWTILKSNDAINF
ESNGNFIAPENAYKIVKKGDSTIMKSELEYSNCNTKCQTPIGAINSSMPFHNIHPLTIGE
CPKYVKSNRLVLATGLRNSPQGEKRRKKR
>AEQ72857|A/chicken/Egypt/1174S/2011
DQICIGYHANNSTEQVDTIMEKNVTVTHAQDILEKTHNGKLCNLDGVKPLILRDCSVAGW
LLGNPMCDEFLNVPEWSYIVEKINPANDLCYPGNFNDYEELKHLLSRINHFEKIQIIPKD
SWSDHETSGVSSACPYQGRSSFFRNVVWLTKKNDAYPTIKKSYNNTNQEDLLVLWGIHHP
NDAAEQTRLYQNPTTYISVGTSTLNQRLVPKIATRSKVNGQSGRMEFFWTILKSNDAINF
ESNGNFIAPENAYKIVKKGDSTIMKSDLEYSNCNTKCQTPIGAINSSMPFHNIHPLTIGE
CPKYVKSNRLVLATGLRNSPQGERRRKKR
>AEQ72882|A/chicken/Egypt/117AD/2011
DQICIGYHANNSTEQVDTIMEKNVTVTHAQDILEKTHNGKLCNLDGVKPLILRDCSVAGW
LLGNPMCDEFLNVPEWSYIVEKINPANDLCYPGNFNDYEELKHLLSRINHFEKIQIIPKD
SWSDHEASGVSSACPYQGRSSFFRNVVWLTKKNNAYPTIKKSYNNTNQEDLLVLWGIHHP
NDAAEQTRLYQNPTTYISVGTSTLNQRLVPKIATRSKVNGQSGRMEFFWTILKSNDAINF
ESNGNFIAPENAYKIVKKGDSTIMKSELEYSNCNTKCQTPIGAINSSMPFHNIHPLTIGE
CPKYVKSNRLVLATGLRNSPQGEKRRKKR
>AEQ72872|A/chicken/Egypt/117AF/2011
DQICIGYHANNSTEQVDTIMEKNVTVTHAQDILEKTHNGKLCNLDGVKPLILRDCSVAGW
LLGNPMCDEFLNVPEWSYIVEKINPANDLCYPGNLNDYEELKHLLSRINHFEKIQIIPKD
SWSDHEASGVSSACPYQGRSSFFRNVVWLTKKNAAYPTIKKSYNNTNQEDLLVLWGIHHP
NDAAEQTRLYQNPTTYISVGTSTLNQRLVPKIATRSKVNGQSGRMEFFWTILKSNDAINF
ESNGNFIAPENAYKIVKKGDSTIMKSELEYSNCNTKCQTPIGAINSSMPFHNIHPLTIGE
CPKYVKSNRLVLATGLRNSPQGERRRKKR
>AEQ72873|A/chicken/Egypt/118AF/2011
DQICIGYHANNSTEQVDTIMEKNVTVTHAQDILEKTHNGKLCNLDGVKPLILRDCSVAGW
LLGNPMCDEFLNVPEWSYIVEKINPANDLCYPGNLNDYEELKHLLSRINHFEKIQIIPKD
SWSDHEASGVSSACPYQGRSSFFRNVVWLTKKNAAYPTIKKSYNNTNQEDLLVLWGIHHP
NDAAEQTRLYQNPTTYISVGTSTLNQRLVPKIATRSKVNGQSGRMEFFWTILKSNDAINF
ESNGNFIAPENAYKIVKKGDSTIMKSELEYSNCNTKCQTPIGAINSSMPFHNIHPLTIGE
CPKYVKSNRLVLATGLRNSPQGERRRKKR
>AEQ72874|A/chicken/Egypt/1197AG/2011
DQICIGYHANNSTEQVDTIMEKNVTVTHAQDILEKTHNGKLCNLDGVKPLILRDCSVAGW
LLGNPMCDEFLNVPEWSYIVEKINPANDLCYPGNFNDYEELKHLLSRINHFEKIQIIPKN
SWSDHEASGVSSACPYQGRSSFFRNVVWLTKKNNAYPTIKKSYNNTNQEDLLVLWGIHHP
NDEAEQTRLYQNPTTYISVGTSTLNQRLVPKIATRSKVNGQSGRMEFFWTILKSNNAINF
ESNGNFIAPENAYKIVKKGDSTIMKSELEYGNCNTKCQTPIGAINSSMPFHNIHPLTIGE
CPKYVKSNRLVLATGLRNSPQGERRRKKR
>AEQ72875|A/chicken/Egypt/119AF/2011
DQICIGYHANNSTEQVDTIMEKNVTVTHAQDILEKTHNGKLCNLDGVKPLILRDCSVAGW
LLGNPMCDEFLNVPEWSYIVEKINPANDLCYPGNLNDYEELKHLLSRINHFEKIQIIPKD
SWSDHEASGVSSACPYQGRSSFFRNVVWLTKKNAAYPTIKKSYNNTNQEDLLVLWGIHHP
NDAAEQTRLYQNPTTYISVGTSTLNQRLVPKIATRSKVNGQSGRMEFFWTILKSNDAINF
ESNGNFIAPENAYKIVKKGDSTIMKSELEYSNCNTKCQTPIGAINSSMPFHNIHPLTIGE
CPKYVKSNRLVLATGLRNSPQGERRRKKR
>AEQ72844|A/chicken/Egypt/119S/2011
DQICIGYHANNSTEQVDTIMEKNVTVTHAQDILEKTHNGKLCNLDGVKPLILRDCSVAGW
LLGNPMCDEFLNVPEWSYIVEKINPANDLCYPGNFNEYEELKHLLSRINHFEKIQIIPKN
SWSDHEASGVSSACPYQGRPSFFRNVVWLTKKNNAYPTIKKSYNNTNQEDLLVLWGIHHP
NDEAEQTRLYQNPTTYISVGTSTLNQRLVPKIATRSKVNGQSGRIEFFWTILKSNDAISF
ESNGNFIAPENAYKIVKKGDSTIMKSELEYGNCNTKCQTPIGAINSSMPFHNIHPLTIGE
CPKYVKSNRLVLATGLRNSPQGERRRKKR
>ABO64688|A/chicken/Egypt/12378N3-CLEVB/2006
DQICIGYHANNSTEQVDTIMEKNVTVTHAQDILEKTHNGKLCDLDGVKPLILRDCSVAGW
LLGNPMCDEFLNVPEWSYIVEKINPANDLCYPGNFNDYEELKHLLSRINHFEKIQIIPKS
SWSDHEASSGVSSACPYQGRSSFFRNVVWLIKKDNAYPTIKRSYNNTNQEDLLVLWGIHH
PNDAAEQTRLYQNPTTYISVGTSTLNQRLVPKIATRSKVNGQSGRMEFFWTILKSNDAIN
FESNGNFIAPENAYKIVKKGDSTIMKSELGYGNCNTKCQTPIGAINSSMPFHNIHPLTIG
ECPKYVKSNRLVLATGLRNSPQGERRRKKR
>ABO64689|A/chicken/Egypt/12379N3-CLEVB/2006
DQICIGYHANNSTEQVDTIMEKNVNVTHAQDILEKTHNGKLCDLDGVKPLILRDCSVAGW
LLGNPMCDEFLNVPEWSYIVEKINPANDLCYPGNFNDYEELKHLLSRINHFEKIQIIPKS
SWSDHEASSGVSSACPYQGRSSFFRNVVWLIKKDNAYPTIKRSYNNTNQEDLLVLWGIHH
PNDAAEQTRLYQNPTTYISVGTSTLNQRLVPKIATRSKVNGQSGRMEFFWTILKSNDAIN
FESNGNFIAPENAYKIVKKGDSTIMKSELEYGNCNTKCQTPIGAINSSMPFHNIHPLTIG
ECPKYVKSNRLVLATGLRNSPQGERRRKKR
>ABN70710|A/chicken/Egypt/1300-NAMRU3/2007
DQICIGYHANNSTEQVDTIMEKNVTVTHAQDILEKTHNGKLCDLDGVKPLILRDCSVAGW
LLGNPMCDEFLNVPEWSYIVEKINPANDLCYPGNFNDYEELKHLLSRINHFEKIQIIPKS
SWSDHEASSGVSSACPHQGRSSFFRNVVWLIKKNNAYPTIKRSYNNTNQEDLLVLWGIHH
PNDAAEQTRLYQNPTTYISVGTSTLNQRLVPKIATRSKVNGQSGRMEFFWTILKSNDAIN
FESNGNFIAPENAYKIVKKGDSTIMKSELEYGNCNTKCQTPIGAINSSMPFHNIHPLTIG
ECPKYVKSNRLVLATGLRNSPQGERRRKKR
>ACM68977|A/chicken/Egypt/13NLQP-CLEVB261/2008
DQICIGYHANNSTEQVDTIMEKNVTVTHAQDILEKTHNGKLCDLDGVKPLILRDCSVAGW
LLGNPMCDEFLNVSEWSYIVEKINPANDLCYPGNFNNYEELKHLLSRINRFEKIQIIPKS
SWPDHEASSGVSSACPYQGGPSFYRNVVWLIKKDNAYPTIKKNYHNTNQEDLLVLWGIHH
PNDEAEQTRLYQNPTTYISVGTSTLNQRLVPKIATRSKVNGQSGRVEFFWTILKSNDTIN
FESNGNFIAPENAYKIVKKGDSTIMKSELEYGNCNTKCQTPIGAINSSMPFHNIHPLTIG
ECPKYVKSNRLVLATGLRNSPQGERRRKKR
>ACM68978|A/chicken/Egypt/14NLQP-CLEVB255/2008
DQICIGYHANNSTEQVDTIMEKNVTVTHAQDILEKTHNGKLCDLDGVKPLILRDCSVAGW
LLGNPMCDEFLNVSEWSYIVEKINPANDLCYPGNFNNYEELKHLLSRINRFEKIQIISKS
SWPDHEASSGVSSACSYQGGPSFYRNVVWLIKKDNAYPTIKKSYHNTNQEDLLVLWGIHH
PNDETEQTRLYQNPTTYISVGTSTLNQRLVPKIATRSKVNGQSGRVEFFWTILKSNDAIN
FESNGNFIAPENAYKIVKKGDSTIMKSELEYGNCNTKCQTPIGAINSSMPFHNIHPLTIG
ECPKYVKSNRLVLATGLRNSPQGERRRKKR
>ACM68980|A/chicken/Egypt/16NLQP-CLEVB242/2008
DQICIGYHANNSTEQVDTIMEKNVTVTHAQDILEKTHNGKLCDLDGVKPLILRDCSVAGW
LLGNPMCDEFLNVSEWSYIVEKINPANDLCYPGNFNNYEELKHLLSRINRFEKIQIIPKS
SWPDHEASSGVSSACPYQGGPSFYRNVVWLIKKDNAYPTIKKSYHNTNQEDLLVLWGIHH
PNDEAEQTRLYQNPTTYISVGTSTLNQRLVPKIATRSKVNGQSGRVEFFWTILKSNDAIN
FESNGNFIAPENAYKIVKKGDSTIMKSELEYGNCNTKCQTPIGAINSSMPFHNIHPLTIG
ECPKYVKSNRLVLATGLRNSPQGERRRKKR
>ACD64996|A/chicken/Egypt/1709-1VIR08/2007
DQICIGYHANNSTEQVDTIMEKNVTVTHAQDILEKTHNGKLCDLDGVKPLILRDCSVAGW
LLGNPMCDEFLNVPEWSYIVEKINPANDLCYPGNFNNYEELKHLLSRINHFEKIQIIPKN
SWSDHEASSGVSSACPYQGRSSFFRNVVWLIKKDNAYPTIKRSYNNTNQEDLLVLWGIHH
PNDAAEQTRLYQNPTTYISVGTSTLNQRLVPKIATRSKVNGQSGRMEFFWTILKSNDAIN
FESNGNFIAPENAYKIVKKGDSTIMKSELEYGNCNTKCQTPIGAINSSMPFHNIHPLTIG
ECPKYVKSNRLVLATGLRNSPQGERRRKKR
>ACD64999|A/chicken/Egypt/1709-5/2008
DQICIGYHANNSTEQVDTIMEKNVTVTHAQDILEKTHNGKLCDLDGVKPLILRDCSVAGW
LLGNPMCDEFLNVSEWSYIVEKINPANDLCYPGNFNNYEELKHLLSRINRFEKIQIIPKS
SWPDHEASSGVSSACPYQGGPSFYRNVVWLIKKDNAYPTIKKSYHNTNQEDLLVLWGIHH
PNDEAEQTRLYQNPTTYISVGTSTLNQRLVPKIATRSKVNGQSGRVEFFWTILKSNDAIN
FESNGNFIAPENAYKIVKKGDSTIMKSELEYGNCNTKCQTPIGAINSSMPFHNIHPLTIG
ECPKYVKSNRLVLATGLRNSPQGERRRKKR
>ACD65000|A/chicken/Egypt/1709-6/2008
DQICIGYHANNSTEQVDTIMEKNVTVTHAQDILEKTHNGKLCDLDGVKPLILRDCSVAGW
LLGNPMCDEFLNVSEWSYIVEKINPANDLCYPGNFNNYEELKHLLSRINRFEKIQIIPKS
SWPDHEASSGVSSACPYQGGPSFYRNVVWLIKKDNAYPTIKKSYHNTNQEDLLVLWGIHH
PNDEAEQTRLYQNPTTYISVGTSTLNQRLVPKIATRSKVNGQSGRVEFFWTILKSNDAIN
FESNGNFIAPENAYKIVKKGDSTIMKSELEYGNCNTKCQTPIGAINSSMPFHNIHPLTIG
ECPKYVKSNRLVLATGLRNSPQGERRRKKR
>ACM68981|A/chicken/Egypt/17NLQP-CLEVB241/2008
DQICIGYHANNSTEQVDTIMEKNVTVTHAQDILEKTHNGKLCDLDGVKPLILRDCSVAGW
LLGNPMCDEFLNVSEWSYIVEKINPANDLCYPGNFNNYEELKHLLSRINRFEKIQIIPKS
YWPDHEASLGVSSACQYQGGPSFYRNVVWLIKKDNAYPTIKKSYHNTNQEDLLVLWGIHH
PNDEEEQTRLYQNPTTYISVGTSTLNQRLVPKIATRSKVNGQSGRVEFFWTILKSNDAIN
FESNGNFIAPENAYKIVKKGDSTIMKSELEYGNCNTKCQTPIGAINSSMPFHNIHPLTIG
ECPKYVKSNRLVLATGLRNSPQGERRRKKR
>ADG28676|A/chicken/Egypt/18-H/2009
DQICIGYHANNSTEQVDTIMEKNVTVTHAQDILEKTHNGKLCDLDGVKPLILRDCSVAGW
LLGNPMCDEFPNVSEWSYIVEKISPANDLCYPGNFNNYEELKHLLSRINRFEKIQIIPKS
SWSNHEASLGVSSACPYHGRTSFYRNVVWLIKKNNTYPIIKESYHNTNQEDLLVLWGIHH
PNDEEEQTRIYKNPTTYISVGTSTLNQRLVPKIATRSKVNGQSGRVEFFWTILKSNDTIN
FESNGNFIAPENAYKIVKKGDSTIMKSELEYGNCSTKCQTPIGAINSSMPFHNIHPLTIG
ECPKYVKSNRLVLATGLRNSPQGEGRRKKR
>ABO64690|A/chicken/Egypt/1889N3-SM26/2007
DQICIGYHANNSTEQVDTIMEKNVTVTHAQDILEKTHNGKLCDLDGVKPLILRDCSVAGW
LLGNPMCDEFLNVPEWSYIVEKINPANDLCYPGNFNDYEELKHLLSRINHFEKIQIIPKS
SWSDHEASSGVSSACPYQGRSSFFRNVVWLIKKDNAYPTIKRSYNNTNQEDLLVLWGIHH
PNDAAEQTRLYQNPTTYISVGTSTLNQRLVPKIATRSKVNGQSGRIEFFWTILKSNDAIN
FESNGNFIAPENAYKIVKKGDSTIMKSELEYGNCNTKCQTPIGAINSSMPFHNIHPLTIG
ECPKYVKSNRLVLATGLRNSPQGERRRKKR
>ABO64691|A/chicken/Egypt/1890N3-HK45/2007
DQICIGYHANNSTEQVDTIMEKNVTVTHAQDILEKTHNGKLCDLDGVKPLILRDCSVAGW
LLGNPMCDEFLNVPEWSYIVEKINPANDLCYPGNFNDYEELKHLLSRINHFEKIQIIPKS
SWSNHEASSGVSSACPYQGRSSFFRNVVWLIKKDNAYPTIKISYNNTNQEDLLVLWGIHH
PNDAAEQTRLYQNPTTYISVGTSTLNQRLVPKIATRSKVNGQSGRMEFFWTILKSNDAIN
FESNGNFIAPENAYKIVKKGDSTIMKSELEYGNCNTKCQTPIGAINSSMPFHNIHPLTIG
ECPKYVKSNRLVLATGLRNSPQGERRRKKR
>ABO64696|A/chicken/Egypt/1891N3-CLEVB/2007
DQICIGYHANNSTEQVDTIMEKNVTVTHAQDILEKTHNGKLCDLDGVKPLILRDCSVAGW
LLGNPMCDEFLNVPEWSYIVEKINPANDLCYPGNFNDYEELKHLLSRINHFEKIQIIPKS
SWSNHEASSGVSSACPYQGRSSFFRNVVWLIKKDNAYPTIKISYNNTNQEDLLVLWGIHH
PNDAAEQTRLYQNPTTYISVGTSTLNQRLVPKIATRSKVNGQSGRMEFFWTILKSNDAIN
FESNGNFIAPENAYKIVKKGDSTIMKSELEYGNCNTKCQTPIGAINSSMPFHNIHPLTIG
ECPKYVKSNRLVLATGLRNSPQGERRRKKR
>ACM68982|A/chicken/Egypt/18NLQP-CLEVB240/2008
DQICIGYHANNSTEQVDTIMEKNVTVTHAQDILEKTHNGKLCDLDGVKPLILRDCSVAGW
LLGNPMCDEFLNVSEWSYIVEKINPANDLCYPGNFNNYEELKHLLSRINRFEKIQIIPKS
SWPDHEASSGVSSACPYQGGPSFYRNVVWLIKKDNAYPTIKKSYHNTNQEDLLVLWGIHH
PNDEAEQTRLYQNPTTYISVGTSTLNQRLVPKIATRSKVNGQSGRVEFFWTILKSNDAIN
FESNGNFIAPENAYKIVKKGDSTIMKSELEYGNCTTKCQTPIGAINSSMPFHNIHPLTIG
ECPKYVKSNRLVLATGLRNSPQGERRRKKR
>ACM68968|A/chicken/Egypt/1NLQP-CLEVB331/2008
DQICIGYHANNSTEQVDTIMEKNVTVTHAQDILEKTHNGKLCDLDGVKPLILRDCSVAGW
LLGNPMCDEFPNVSEWSYIVEKINPANDLCYPGNFNNYEELKHLLSRINRFEKIQIIPKS
SWPDHEASLGVSSACPYQGGPSFYRNVVWLIKKNNTYPTIKESYHNTNPEDLLVLWGIHH
PNNEAEQTSIYKNSNTYISVGTSTLNQRLVPKIATRSKVNGQSGRVEFFWTILKSNDTIN
FESNGNFIAPENAYKIVKKGDSTIMKSELEYGNCNTKCQTPIGAINSSMPFHNIHPLTIG
ECPKYVKSNRLVLATGLRNSPQGERRRKKR
>ABV23936|A/chicken/Egypt/2/2006
DQICIGYHANNSTEQVDTIMEKNVTVTHAQDILEKTHNGKLCDLDGVKPLILRDCSVAGW
LLGNPMCDEFLNVPEWSYIVEKINPANDLCYPGNFNDYEELKHLLSRINHFEKIQIIPKS
SWSDHEASSGVSSACPYQGRSSFFRNVVWLIKKDNAYPTIKRSYNNTNQEDLLVLWGIHH
PNDAAEQTRLYQNPTTYISVGTSTLNQRLVPKIATRSKVNGQSGRMEFFWTILKSNDAIN
FESNGNFIAPENAYKIVKKGDSTIMKSELEYGNCNTKCQTPIGAINSSMPFHNIHPLTIG
ECPKYVKSNRLILATGLRNSPQGERRRKKR
>ADG28677|A/chicken/Egypt/20-16/2009
DQICIGYHANNSTEQVDTIMEKNVTVTHAQDILEKTHNGKLCDLDGVKPLILRDCSVAGW
LLGNPMCDEFPNVSEWSYIVEKSNPANDLCYPGNFNNYEELKHLLSRINRFEKIQIIPKS
SWSNHEASLGVSSACPYHGRTSFYRNVVWLIKKNNTYPTIKKSYHNTNQEDLLVLWGIHH
PNDEEEQKRIYKNPTTYISVGTSTLNQRLVPKIATRSKVNGQSGRVEFFWTILKSNDTIN
FESNGNFIAPENAYKIVKKGDSTIMKSELEYGNCSTKCQTPIGAINSSMPFHNIHPLTIG
ECPKYVKSNRLVLATGLRNSPQGEGRRKKR
>ACM68983|A/chicken/Egypt/20NLQP-CLEVB238/2008
DQICIGYHANNSTEQVDTIMEKNVTVTHAQDILEKTHNGKLCDLDGVKPLILRDCSVAGW
LLGNPMCDEFLNVSEWSYIVEKINPANDLCYPGNFNNYEELKHLLSRINRFEKIQIIPKS
SWPDHEASSGVSSACPYQGGPSFYRNVVWLIKKDNAYPTIKKSYHNTNQEDLLVLWGIHH
PNDEAEQTRLYQNPTTYISVGTSTLNQRLVPKIATRSKVNGQSGRVEFFWTILKSNDAIN
FESNGNFIAPENAYKIVKKGDSTIMKSELEYGNCNTKCQTPIGAINSSMPFHNIHPLTIG
ECPKYVKSNRLVLATGLRNSPQGERRRKKR
>ABG81039|A/chicken/Egypt/2253-1/2006
DQICIGYHANNSTEQVDTIMEKNVTVTHAQDILEKTHNGKLCDLDGVKPLILRDCSVAGW
LLGNPMCDEFLNVPEWSYIVEKINPANDLCYPGNFNDYEELKHLLSRINHFEKIQIIPKS
SWSDHEASSGVSSACPYQGRSSFFRNVVWLIKKDNAYPTIKRSYNNTNQEDLLVLWGIHH
PNDAAEQTRLYQNPTTYISVGTSTLNQRLVPKIATRSKVNGQSGRMEFFWTILKSNDAIN
FESNGNFIAPENAYKIVKKGDSTIMKSELEYGNCNTKCQTPIGAINSSMPFHNIHPLTIG
ECPKYVKSNRLVLATGLRNSPQGERRRKKR
>ABO44233|A/chicken/Egypt/2253-1/2006
DQICIGYHANNSTEQVDTIMEKNVTVTHAQDILEKTHNGKLCDLDGVKPLILRDCSVAGW
LLGNPMCDEFLNVPEWSYIVEKINPANDLCYPGNFNDYEELKHLLSRINHFEKIQIIPKS
SWSDHEASSGVSSACPYQGRSSFFRNVVWLIKKDNAYPTIKRSYNNTNQEDLLVLWGIHH
PNDAAEQTRLYQNPTTYISVGTSTLNQRLVPKIATRSKVNGQSGRMEFFWTILKSNDAIN
FESNGNFIAPENAYKIVKKGDSTIMKSELEYGNCNTKCQTPIGAINSSMPFHNIHPLTIG
ECPKYVKSNRLVLATGLRNSPQGERRRKKR
>ACM68984|A/chicken/Egypt/22NLQP-CLEVB232/2008
DQICIGYHANNSTEQVDTIMEKNVTVTHAQDILEKTHNGKLCDLNGVKPLILRDCSVAGW
LLGNPMCDEFLNVPEWSYIVEKINPANDLCYPGNFNDYEELKHLLSRINHFEKIQIFPKS
SWSDHEASSGVSSACPYQGRSSFFRNVVWLIKKDNAYPTIKRSYNNTNQEDLLVLWGIHH
PNDAAEQTRLYQNPTTYISVGTSTLNQRLVPKIATRSKVNGQSGRIEFFWTILKSNDAIN
FESNGNFIAPENAYKIVKKGDSTIMKSELEYGNCNTKCQTPIGAINSSMPFHNIHPLTIG
ECPKYVKSNRLVLATGLRNSPQGERRRKKR
>ACM68985|A/chicken/Egypt/23NLQP-CLEVB231/2008
DQICIGYHANNSTEQVDTIMEKNVTVTHAQDILEKTHNGKLCDLDGVKPLILRDCSVAGW
LLGNPMCDEFLNVSEWSYIVEKINPANDLCYPGNFNNYEELKHLLSRINRFEKIQIIPKS
SWPDHEASSGVSSACPYQGGPSFYRNVVWLIKKDNAYPTIKKSYHNTNQEDLLVLWGIHH
PNDEAEQTRLYQNPTTYISVGTSTLNQRLVPKIATRSKVNGQSGRVEFFWTILKSNDAIN
FESNGNFIAPENAYKIVKKGDSTIMKSELEYGNCNTKCQTPIGAINSSMPFHNIHPLTIG
ECPKYVKSNRLVLATGLRNSPQGERRRKKR
>ACM68986|A/chicken/Egypt/24NLQP-CLEVB227/2008
DQICIGYHANNSTEQVDTIMEKNVTVTHAQDILEKTHNGKLCDLDGVKPLILRDCSVAGW
LLGNPMCDEFLNVSEWSYIVEKINPANDLCYPGNFNNYEELKHLLSRINRFEKIQIIPKS
SWPDHEASSGVSSACPYQGGPSFYRNVVWLIKKDNAYPTIKKSYHNTNQEDLLVLWGIHH
PNDEAEQTRLYQNPTTYISVGTSTLNQRLVPKIATRSKVNGQSGRVEFFWTILKSNDAIN
FESNGNFIAPENAYKIVKKGDSTIMKSELEYGNCNTKCQTPIGAINSSMPFHNIHPLTIG
ECPKYVKSNRLVLATGLRNSPQGERRRKKR
>ABY79832|A/chicken/Egypt/2628-1/2007
DQICIGYHANNSTEQVDTIMEKNVTVTHAQDILEKTHNGKLCDLDGVKPLILRDCSVAGW
LLGNPMCDEFLNVPEWSYIVEKINPANDLCYPGNFNDYEELKHLLSRINHFEKIQIFPKS
SWSDHEASSGVSSACPYQGRSSFFRNVVWLIKKDNAYPTIKRSYNNTNQEDLLVLWGIHH
PNDAAEQTRLYQNPTTYISVGTSTLNQRLVPKIATRSKVNGQSGRIEFFWTILKSNDAIN
FESNGNFIAPENAYKIVKKGDSTIMKSELEYGNCNTKCQTPIGAINSSMPFHNIHPLTIG
ECPKYVKSNRLVLATGLRNSPQGERRRKKR
>ACM68969|A/chicken/Egypt/2NLQP-CLEVB330/2008
DQICIGYHANNSTEQVDTIMEKNVTVTHAQDILEKTHNGKLCDLDGVKPLILRDCSVAGW
LLGNPMCDEFPNVSEWSYIVEKINPANDLCYPGNFNNYEELKHLLSRINRFEKIQIIPKS
SWPDHEASLGVSSACPYQGGPSFYRNVVWLIKKNNTYPTIKESYHNTNQEDLLVLWGIHH
PNDEAEQTRIYKNPTTYISVGTSTLNQRLVPKIATRSKVNGQSGRVEFFWTILKSNDTIN
FESNGNFIAPENAYKIVKKGDSTIMKSELEYGNCNTKCQTPIGAINSSMPFHNIHPLTIG
ECPKYVKSNRLVLATGLRNSPQGERRRKKR
>ABV24031|A/chicken/Egypt/3/2006
DQICIGYHANNSTEQVDTIMEKNVTVTHAQDILEKTHNGKLCDLDGVKPLILRDCSVAGW
LLGNPMCDEFLNVPEWSYIVEKINPANDLCYPGNFNDYEELKHLLSRINHFEKIQIIPKS
SWSDHEASSGVSSACPYQGRSSFFRNVVWLIKKDNAYPTIKRSYNNTNQEDLLVLWGIHH
PNDAAEQTRLYQNPTTYISVGTSTLNQRLVPKIATRSKVNGQSGRMEFFWTILKSNDAIN
FESNGNFIAPENAYKIVKKGDSTIMKSELEYGNCNTKCQTPIGAINSSMPFHNIHPLTIG
ECPKYVKSNRLVLATGLRNSPQGERRRKKR
>ABY79009|A/chicken/Egypt/3044NAMRU3-CLEVB59/2007
DQICIGYHANNSTEQVDTIMEKNVTVTHAQDILEKTHNGKLCDLDGVKPLILRDCSVAGW
LLGNPMCDKFLNVPEWSYIVEKINPANDLCYPGNFNDYEELKHLLSRINHFEKIQIIPKS
SWSNHEASLGVSSACPYQGRSSFFRNVVWLIKKDNAYPTIKISYNNTNQEDLLVLWGIHH
PNDAAEQTRLYQNPTTYISVGTSTLNQRLVPKIATRSKVNGQSGRMEFFWTILKSNDAIN
FESNGNFIAPENAYKIVKKGDSTIMKSELEYGNCNTKCQTPIGAINSSMPFHNIHPLTIG
ECPQYVKSNRLVLATGLRNSPQGERRRKKR
>ABY79010|A/chicken/Egypt/3045NAMRU3-CLEVB60/2007
DQICIGYHANNSTEQVDTIMEKNVTVTHAQDILEKTHNGKLCDLDGVKPLILRDCSVAGW
LLGNPMCDEFLNVPEWSYIVEKINPANDLCYPGNFNDYEEMKHLLSRINHFEKIQIIPKS
SWSNHEASLGVSSACPYQGRSSFFRNVVWLIKKDNAYPTIKISYNNTNQEDLLVLWGIHH
PNDAAEQTRLYQNPTTYISVGTSTLNQRLVPKIATRSKVNGQSGRMEFFWTILKSNDAIN
FESNGNFIAPENAYKIVKKGDSTIMKSELEYGNCNTKCQTPIGAINSSMPFHNIHPLTIG
ECPKYVKSNRLVLATGLRNSPQGERRRKKR
>ABY79011|A/chicken/Egypt/3046NAMRU3-CLEVB62/2007
DQICIGYHANNSTEQVDTIMEKNVTVTHAQDILEKTHNGKLCDLDGVKPLILRDCSVAGW
LLGNPMCDEFLNVPEWSYIVEKINPANDLCYPGNFNDYEELKHLLSRINHFEEIQIIPKS
SWSNHEASLGVSSACPYQGRSSFFRNVVWLIKKDNAYPTIKISYNNTNQEDLLVLWGIHH
PNDAAEQTRLYQNPTTYISVGTSTLNQRLVPKIATRSKVNGQSGRMEFFWTILKSNDAIN
FESNGNFIAPENAYKIVKKGDSTIMKSELEYGNCNTKCQTPIGAINSSMPFHNIHPLTIG
ECPKYVESNRLVLATGLRNSPQGERRRKKR
>ABY79014|A/chicken/Egypt/3049NAMRU3-CLEVB75/2007
DQICIGYHANNSTEQVDTIMEKNVTVTHAQDILEKTHNGKLCDLNGVKPLILRDCSVAGW
LLGNPMCDEFLNVPEWSYIVEKINPANDLCYPGNFNDYEELKHLLSRINHFEKIQIIPKS
SWSDHEASSGVSSACPYQGRSSFFRNVVWLIKKDNAYPTIKRSYNNTNQEDLLVLWGIHH
PNDAAEQTRLYQNPTTYISVGTSTLNQRLVPKIATRSKVNGQSGRIEFFWTILKSNDAIN
FESNGNFIAPENAYKIVKKGDSTIMKSELEYGNCNTKCQTPIGAINSSMPFHNIHPLTIG
ECPKYVKSNRLVLATGLRNSPQGERRRKKR
>ABY79017|A/chicken/Egypt/3052NAMRU3-CLEVB104/2007
DQICIGYHANNSTEQVDTIMEKNVTVTHAQDILEKTHNGKLCDLDGVKPLILRDCSVAGW
LLGNPMCDEFLNVPEWSYIVEKINPANDLCYPGNFNNYEELKHLLSRINHFEKIQIIPKN
SWSDHEASSGVSSACPYQGKSSFFRNVVWLIKKDNAYPTIKRSYNNTNQEDLLVLWGIHH
PNDAAEQTRLYQNPTTYISVGTSTLNQRLVPKIATRSKVNGQSGRMEFFWTILKSNDAIN
FESNGNFIAPENAYKIVKKGDSTIMKSELEYGNCNTKCQTPIGAINSSMPFHNIHPLTIG
ECPKYVKSNRLVLATGLRNSPQGERRRKKR
>ADG28678|A/chicken/Egypt/33-1/2008
DQICIGYHANNSTEQVDTIMEKNVTVTHAQDILEKTHNGKLCDLDGVKPLILRDCSVAGW
LLGNPMCDAFLNVSEWSYIVEKINPANDLCYPGNFNNYEELKHLLSRINRFEKIQIIPKS
SWSNHEASLGVSAACSYQGRTSFYRNVVWLIKKNNTYPTIKRSYNNTNQEDLLVLWGVHH
PNDAAEQTKLYKNPTTYISVGTSTLNQRLVPKIATRSKVNGQSGRVEFFWTILKSNDTIN
FESNGNFIAPENAYKIVKKGDSTIMKSELEYGNCNTKCQTPIGAINSSMPFHNIHPLTIG
ECPKYVKSNRLVLATGLRNSPQGERRRKKR
>ADG28680|A/chicken/Egypt/35-3/2008
DQICIGYHANNSTEQVDTIMEKNVTVTHAQDILEKTHNGKLCDLDGVKPLILRDCSVAGW
LLGNPMCDEFLNVSEWSYIVEKINPANDLCYPGNFNNYEELKHLLSRINRFEKIQIIPKS
SWPDHEASLGVSAACPYQGGPSFYRNVVWLIKKNNTYPTIEKSYHNTNQEDLLVLWGIHH
PNDEAEQTRIYKNPTTYISVGTSTLNQRLVPKIATRSKVNGQSGRVEFFWTILKSNDTIN
FESNGNFIAPENAYKIVKKGDSTIMKSELEYGNCNTKCQTPIGAINSSMPFHNIHPLTIG
ECPKYVKSNRLVLATGLRNSPQGERRRKKR
>ADG28682|A/chicken/Egypt/37-1/2008
DQICIGYHANNSTEQVDTIMEKNVTVTHAQDILEKTHNGRLCDLDGVKPLILRDCSVAGW
LLGNPMCDAFLNVSEWSYIVEKINPANDLCYPGDFNNYEELKHLLSRINRFEKIQIIPKS
SWSNHEASLGVSAACPYHGRTSFYRNVVWLIKKNNTYPTIEKSYHNTNQEDLLVLWGIHH
PNDEAEQTRIYKNPTTYIPVGTSTLNQRLVPKIATRSKVNGQSGRVEFFWTILKTNDTIT
FESNGNFIAPENAYKIVKKGDSTIMKSELEYGNCNTKCQTPIGAINSSMPFHNIHPLTIG
ECPKYVKSNRLVLATGLRNSPQGERRRKKR
>ACM68970|A/chicken/Egypt/3NLQP-CLEVB325/2008
DQICIGYHANNSTEQVDTIMEKNVTVTHAQDILEKTHNGKLCDLDGVKPLILRDCSVAGW
LLGNPMCDEFPNVSEWSYIVEKINPANDLCYPGNFNNYEELKHLLSRINRFEKIQIIPKS
SWPDHEASLGVSSACPYQGEPSFYRNVVWLIKKNNTYPTIKESYHNTNQEDLLVLWGIHH
PNDEAEQTRIYKNPTTYISVGTSTLNQRLVPKIATRSKVNGQSGRVEFFWTILKSNDTIN
FESNGNFIAPENAYKIVKKGDSTIMKSELEYGNCNTKCQTPIGAINSSMPFHNIHPLTIG
ECPKYVKSNRLVLATGLRNSPQGERRRKKR
>ACX55926|A/chicken/Egypt/488N3-CLEVB/2008
DQICIGYHANNSTEQVDTIMEKNVTVTHAQDILEKTHNGKLCDLDGVKPLILRDCSVAGW
LLGNPMCDEFLNVSEWSYIVEKINPANDLCYPGNFNNYEELKHLLSRINRFEKIQIIPKS
SWPDHEASSGVSSACPYQGGPSFYRNVVWLIKKDNAYPTIKKSYHNTNQEDLLVLWGIHH
PNDEAEQTRLYQNPTTYISVGTSTLNQRLVPKIATRSKVNGQSGRVEFFWTILKSNDAIN
FESNGNFIAPENAYKIVKKGDSTIMKSELEYGNCNTKCQTPIGAINSSMPFHNIHPLTIG
ECPKYVKSNRLVLATGLRNSPQGERRRKKR
>ACX55927|A/chicken/Egypt/489N3-CLEVB/2008
DQICIGYHANNSTEQVDTIMEKNVTVTHAQDILEKTHNGKLCDLDGVKPLILRDCSVAGW
LLGNPMCDEFLNVSEWSYIVEKINPANDLCYPGNFNNYEELKHLLSRINRFEKIQIIPKS
SWPDHEASSGVSSACPYQGGPSFYRNVVWLIKKDNAYPTIKKSYHNTNQEDLLVLWGIHH
PNDEAEQTRLYQNPTTYISVGTSTLNQRLVPKIATRSKVNGQSGRVEFFWTILKSNDAIN
FESNGNFIAPENAYKIVKKGDSTIMKSELEYGNCNTKCQTPIGAINSSMPFHNIHPLTIG
ECPKYVKSNRLVLATGLRNSPQGERRRKKR
>ACX55929|A/chicken/Egypt/492N3-CLEVB/2008
DQICIGYHANNSTEQVDTIMEKNVTVTHAQDILEKTHNGKLCDLDGVKPLILRDCSVAGW
LLGNPMCDEFLNVSEWSYIVEKINPANDLCYPGNFNNYEELKHLLSRINRFEKIQIIPKS
SWPDHEASSGVSSACPYQGGPSFYRNVVWLIKKDNAYPTIKKSYHNTNQEDLLVLWGIHH
PNDEAEQTRLYQNPTTYISVGTSTLNQRLVPKIATRSKVNGQSGRVEFFWTILKSNDAIN
FESNGNFIAPENAYKIVKKGDSTIMKSELEYGNCNTKCQTPIGAINSSMPFHNIHPLTIG
ECPKYVKSNRLVLATGLRNSPQGERRRKKR
>ACX55930|A/chicken/Egypt/495N3-CLEVB/2008
DQICIGYHANNSTEQVDTIMEKNVTVTHAQDILEKTHNGKLCDLDGVKPLILRDCSVAGW
LLGNPMCDEFLNVSEWSYIVEKINPANDLCYPGNFNNYEELKHLLSRINRFEKIQIIPKS
SWPDHEASSGVSSACPYQGGPSFYRNVVWLIKKDNAYPTIKKSYHNTNQEDLLVLWGIHH
PNDEAEQTRLYQNPTTYISVGTSTLNQRLVPKIATRSKVNGQSGRVEFFWTILKSNDAIN
FESNGNFIAPENAYKIVKKGDSTIMKSELEYGNCNTKCQTPIGAINSSMPFHNIHPLTIG
ECPKYVKSNRLVLATGLRNSPQGERRRKKR
>ACX55931|A/chicken/Egypt/496N3-CLEVB/2008
DQICIGYHANNSTEQVDTIMEKNVTVTHAQDILEKTHNGKLCDLDGVKPLILRDCSVAGW
LLGNPMCDEFLNVSEWSYIVEKINPANDLCYPGNFNNYEELKHLLSRINRFEKIQIIPKS
SWPDHEASSGVSSACPYQGGPSFYRNVVWLIKKDNAYPTIKKSYHNTNQEDLLVLWGIHH
PNDEAEQTRLYQNPTTYISVGTSTLNQRLVPKIATRSKVNGQSGRVEFFWTILKSNDAIN
FESNGNFIAPENAYKIVKKGDSTIMKSELEYGNCNTKCQTPIGAINSSMPFHNIHPLTIG
ECPKYVKSNRLVLATGLRNSPQGERRRKKR
>ACM68971|A/chicken/Egypt/4NLQP-CLEVB308/2008
DQICIGYHANNSTEQVDTIMEKNVTVTHAQDILEKTHNGKLCDLDGVKPLILRDCSVAGW
LLGNPMCDEFLNVSEWSYIVEKINPANDLCYPGNFNNYEELKHLLSRINRFEKIQIIPKS
SWPDHEASSGVSSACPYQGGPSFYRNVVWLIKKDNAYPTITKSYHNTNQEDLLVLWGIHH
PNDEAEQARLYQNPTTYISVGTSTLNQRLVPKIATRSKVNGQSGRVEFFWTILKSNDAIN
FESNGNFIAPENAYKIVKKGDSTIMKSELEYGNCNTKCQTPIGAINSSMPFHNIHPLTIG
ECPKYVKSNRLVLATGLRNSPQGERRRKKR
>ACM68972|A/chicken/Egypt/5NLQP-CLEVB307/2008
DQICIGYHANNSTEQVDTIMEKNVTVTHAQDILEKTHNGKLCDLDGVKPLILRDCSVAGW
LLGNPMCDEFLNVSEWSYIVEKINPANDLCYPGNFNNYEELKHLLSRINRFEKIQIIPKS
SWPDHEASLGVSSACQYQGGPSFYRNVVWLIKKDNAYPTIKKRYHNTNQEDLLVLWGIHH
PNDEEEQTRLYQNPTTYISVGTSTLNQRLVPKIATRSKVNGQSGRVEFFWTILKSNDAIN
FESNGNFIAPENAYKIVKKGDSTIMKSELEYGNCNTKCQTPIGAINSSMPFHNIHPLTIG
ECPKYVKSNRLVLATGLRNSPQGERRRKKR
>ADG28684|A/chicken/Egypt/6-A/2010
DQICIGYHANNSTEQVDTIMEKNVTVTHAQDILEKTHNGKLCDLDGVKPLILRGCSVAGW
LLGNPMCDEFPNVSEWSYIVEKINPANDLCYPGNFNNYEELKHLLSRINRFEKIQIIPKS
SWSNHEASLGVSSACPYHGRPSFYRNVVWLIKKNNTYPTIKESYHNTNQEDLLVLWGIHH
PNDEEEQKRIYKNPTTYISVGTSTLNQRLVPKIATRPKVNGQSGRVEFFWTILKSNDTIN
FESNGNFIAPKNAYKIVKKGSSTIMKSELEYGNCSTKCQTPIGAINSSMPFHNIHPLTIG
ECPKYVKSNRLVLATGLRNSPQGEGRRKKR
>ACM68973|A/chicken/Egypt/6NLQP-CLEVB306/2008
DQICIGYHANNSTEQVDTIMEKNVTVTHAQDILEKTHNGKLCDLDGVKPLILRDCSVAGW
LLGNPMCDEFLNVSEWSYIVEKINPANDLCYPGNFNNYEELKHLLSRINRFEKIQIIPKS
SWPDHEASLGVSAACPYQGGPSFYRNVVWLIKKNNTYPTIEKSYHNTNQEDLLVLWGIHH
PNDEAEQTRIYKNPTTYISVGTSTLNQRLVPKIATRSKVNGQSGRVEFFWTILKSNDTIN
FESNGNFIAPENAYKIVKKGDSTIMKSELEYGNCNTKCQTPIGAINSSMPFHNIHPLTIG
ECPKYVKSNRLVLATGLRNSPQGERRRKKR
>ACM68974|A/chicken/Egypt/7NLQP-CLEVB305/2008
DQICIGYHANNSTEQVDTIMEKNVTVTHAQDILEKTHNGKLCDLDGVKPLILRDCSVAGW
LLGNPMCDEFLNVSEWSYIVEKINPANDLCYPGNFNNYEELKHLLSRINRFEKIQIIPKS
SWPDHEASLGVSSACPYQGGPSFYRNVVWLIKKNNTYPTIKKSYHNTNQEDLLVLWGIHH
PNDEAEQTRIYKNPTTYISVGTSTLNQRLVPKIATRSKVNGQSGRVEFFWTILKSNDTIN
FESNGNFIAPENAYKIVKKGDSTIMKSELEYGNCNTKCQTPIGAINSSMPFHNIHPLTIG
ECPKYVKSNRLVLATGLRNSPQGERRRKKR
>ADG28685|A/chicken/Egypt/8-C/2010
DQICIGYHANNSTEQVDTIMEKNVTVTHAQDILEKTHNGKLCDLDGVKPLILRDCSVAGW
LLGNPMCDEFPNVSEWSYIVEKINPANDLCYPGNFNNYEELKHLLSRINRFEKIKIIPKS
SWPDHEASLGVSSACPYQGRTSFYRNVVWLIKKNNTYPTIKKSYHNTNQEDLLVLWGIHH
PNDEEEQTRIYKNPTTYISVGTSTLNQRLVPKIATRSKVNGQSGRVEFFWTILKSNDTIN
FESNGNFIAPENAYKIVKKGDSTIMKSELEHGNCNTKCQTPIGAINSSMPFHNIHPLTIG
ECPKYVKSNRLVLATGLRNSPQGEGRRKKR
>ACM68975|A/chicken/Egypt/8NLQP-CLEVB304/2008
DQICIGYHANNSTEQVDTIMEKNVTVTHAQDILEKTHNGKLCDLDGVKPLILRDCSVAGW
LLGNPMCDEFLNVSEWSYIVEKINPANDLCYPGNFNNYEELKHLLSRINRFEKIQIIPKS
SWPDHEASSGVSSACPYQGGPSFYRNVVWLIKKGNAYPTIKKNYHNTNQEDLLVLWGIHH
PNDEAEQTRLYQNPTTYISVGTSTLNQRLVPKIATRSKVNGQSGRVEFFWTILKSNDTIN
FESNGNFIAPENAYKIVKKGDSTIMKSELEYGNCNTKCQTPIGAINSSMPFHNIHPLTIG
ECPKYVKSNRLVLATGLRNSPQGERRRKKR
>ABY79020|A/chicken/Egypt/9384NAMRU3-CLEVB118/2007
DQICIGYHANNSTEQVDTIMEKNVTVTHAQDILEKTHNGKLCDLDGVKPLILRDCSVAGW
LLGNPMCDEFLNVPEWSYIVEKINPANDLCYPGNFNDYEELKHLLSRINHFEKIQIIPKS
SWSNHEASLGVSSACPYLGRSSFFRNVVWLIKKDNAYPTIKISYNNTNQEDLLVLWGIHH
PNDAAEQTRLYQNPTTYISVGTSTLNQRLVPKIATRSKVNGQSGRMEFFWTILKSNDAIN
FESNGNFIAPENAYKIVKKGDSTIMKSELEYGNCNTKCQTPIGAINSSMPFHNIHPLTIG
ECPKYVKSNRLVLATGLRNSPQGERRRKKR
>ABY79021|A/chicken/Egypt/9385NAMRU3-CLEVB125/2007
DQICIGYHANNSTEQVDTIMEKNVTVTHAQDILEKTHNGKLCDLDGVKPLILKDCSVAGW
LLGNPMCDEFLDVPEWSYIVEKINPANDLCYPGNFNDYEELKHLLSRINHFEKIQIIPNS
SWSDHEASSGVSSACPYQGRPSFFRNVVWLIKKDNAYPTIKKSYHNTNQEDLLVLWGIHH
PNDAAEQTRLYQNPTTYISVGTSTLNQRLVPKIATRSKINGQSGRIEFFWTILKSNDAIN
FESNGNFIAPKNAYKIVKKGDSTIMKSELEYGDCNTKCQTPIGAINSSMPFHNIHPLTIG
ECPKYVKSNRLVLATGLRNSPQRERRRKKR
>ABY79022|A/chicken/Egypt/9386NAMRU3-CLEVB136/2007
DQICIGYHANNSTEQVDTIMEKNVTVTHAQDILEKTHNGKLCDLDGVKPLILKDCSVAGW
LLGNPMCDEFLDVPEWSYIVEKINPANDLCYPGNFNDYEELKHLLSRINHFEKIQIIPNS
SWSDHEASSGVSSACPYQGRPSFFRNVVWLIKKDNAYPTIKKSYNNTNQEDLLVLWGIHH
PNDAAEQTRLYQNPTTYISVGTSTLNQRLVPKIATRSKINGQSGRIEFFWTILKSNDAIN
FESNGNFIAPKNAYKIVKKGDSTIMKSELEYGDCNTKCQTPIGAINSSMPFHNIHPLTIG
ECPKYVKSNRLVLATGLRNSPQRERRRKKR
>ABY79023|A/chicken/Egypt/9387NAMRU3-CLEVB148/2007
DQICIGYHANNSTEQVDTIMEKNVTVTHAQDILEKTHNGKLCDLDGVKPLILKDCSVAGW
LLGNPMCDEFLDVPEWSYIVEKINPANDLCYPGNFNDYEELKHLLSRINHFEKIQIIPNS
SWSDHEASSGVSSACPYQGSPSFFRNVVWLIKKDNAYPTIKKSYNNTNQEDLLVLWGIHH
PNNAEEQTMLYQNPTTYISVGTSTLNQRLVPKIATRSKINGQSGRIEFFWTILKSNDAIN
FESNGNFIAPENAYKIVKKGDSTIMKSELEYGDCNTKCQTPIGAINSSMPFHNIHPLTIG
ECPKYVKSNRLVLATGLRNSPQRERRRKKR
>ABY79024|A/chicken/Egypt/9388NAMRU3-CLEVB149/2007
DQICIGYHANNSTEQVDTIMEKNVTVTHAQDILEKTHNGKLCDLDGVKPLILRDCSVAGW
LLGNPMCDEFLNVPEWSYIVEKINPANDLCYPGNFNDYEELKHLLSRINHFEKIQIIPKS
SWSDHEASSGVSSACPYQGRSSFFRNMVWLIKKNNAYPTIKISYNNTNQEDLLVLWGIHH
PNDAAEQTRLYQNPTTYISVGTSTLNQRLVPKIATRSKVNGQSGRMEFFWTILKSNDAIN
FESNGNFIAPENAYKIVKKGDSTIMKSELEYGNCNTKCQTPIGAINSSMPFHNIHPLTIG
ECPKYVKSNRLVLATGLRNSPQGERRRKKR
>ABY79025|A/chicken/Egypt/9389NAMRU3-CLEVB150/2007
DQICIGYHANNSTEQVDTIMEKNVTVTHAQDILEKTHNGKLCDLDGVKPLILRDCSVAGW
LLGNPMCDEFLNVPEWSYIVEKINPANDLCYPGNFNDYEELKHLLSRINHFEKIQIIPKS
SWSNHEASSGVSSACPYQGRSSFFRNVVWLIKKDNAYPTIKISYNNTNQEDLLVLWGIHH
PNDAAEQTRLYQNPTTYISVGTSTLNQRLVPKIATRSKVNGQSGRMEFFWTILKSNDAIN
FESNGNFIAPENAYKIVKKGDSTIMKSELEYGNCNTKCQTPIGAINSSMPFHNIHPLTIG
ECPKYVKSNRLVLATGLRNSPQGERRRKKR
>ABY79026|A/chicken/Egypt/9390NAMRU3-CLEVB157/2007
DQICIGYHANNSTEQVDTIMEKNVTVTHAQDILEKTHNGKLCDLDGVKPLILKDCSVAGW
LLGNPMCDEFLDVPEWSYIVEKINPANDLCYPGNFNDYEELKHLLSRINHFEKIQIIPNS
SWSDHEASSGVSSACPYQGIPSFFRNVVWLIKKDNAYPTIKKSYNNTNQEDLLVLWGIHH
PNDAEEQTRLYQNPTTYISVGTSTLNQRLVPKIATRSKINGQSGRIEFFWTILKSNDAIN
FESNGNFIAPENAYKIVKKGDSTIMKSELEYGDCNTKCQTPIGAINSSMPFHNIHPLTIG
ECPKYVKSNRLVLATGLRNSPQRERRRKKR
>ABY79027|A/chicken/Egypt/9391NAMRU3-CLEVB158/2007
DQICIGYHANNSTEQVDTIMEKNVTVTHAQDILEKTHNGKLCDLDGVKPLILKDCSVAGW
LLGNPMCDEFLDVPEWSYIVEKINPANDLCYPGNFNDYEELKHLLSRINHFEKIQIIPNS
SWSDHEASSGVSSACPYQGIPSFFRNVVWLIKKDNAYPTIKKSYNNTNQEDLLVLWGIHH
PNDAEEQTRLYQNPTTYISVGTSTLNQRLVPKIATRSKINGQSGRIEFFWTILKSNDAIN
FESNGNFIAPKNAYKIVKKGDSTIMKSELEYGDCNTKCQTPIGAINSSMPFHNIHPLTIG
ECPKYVKSNRLVLATGLRNSPQRERRRKKR
>ABY79028|A/chicken/Egypt/9392NAMRU3-CLEVB167/2007
DQICIGYHANNSTEQVDTIMEKNVTVTHAQDILEKTHNGKLCDLDGVKPLILKDCSVAGW
LLGNPMCDEFLDVPEWSYIVEKINPANDLCYPGNFNDYEELKHLLSRINHFEKIQIIPNS
SWSDHEASSGVSSACPYQGIPSFFRNVVWLIKKDNAYPTIKKSYNNTNQEDLLVLWGIHH
PNDAEEQTRLYQNPTTYISVGTSTLNQRLVPKIATRSKINGQSGRIEFFWTILKSNDAIN
FESNGNFIAPENAYKIVKKGDSTIMKSELEYGDCNTKCQTPIGAINSSMPFHNIHPLTIG
ECPKYVKSNRLVLATGLRNSPQRERRRKKR
>ABY79029|A/chicken/Egypt/9396NAMRU3-CLEVB187/2007
DQICIGYHANNSTEQVDTIMEKNVTVTHAQDILEKTHNGKLCDLDGVKPLILRDCSVAGW
LLGNPMCDEFLNVPEWSYIVEKINPANDLCYPGNFNDYEELKHLLSRINHFEKIQIIPKS
SWSDHEASSGVSSACPYQGRSSFFRNVVWLIKKDNAYPTIKRSYNNTNQEDLLVLWGIHH
PNDAAEQTRLYQNPTTYISVGTSTLNQRLVPKIATRSKVNGQSGRMEFFWTILKSNDAIN
FESNGNFIAPENAYKIVKKGDSTIMKSELEYGNCNTKCQTPIGAINSSMPFHNIHPLTIG
ECPKYVKSNRLVLATGLRNSPQGERRRKKR
>ABY79030|A/chicken/Egypt/9397NAMRU3-CLEVB188/2007
DQICIGYHANNSTEQVDTIMEKNVTVTHAQDILEKTHNGKLCDLDGVKPLILRDCSVAGW
LLGNPMCDEFLNVPEWSYIVEKINPANDLCYPGNFNDYEELKHLLSRINHFEKIQIIPKS
SWSDHEASSGVSSACPYQGRSSFFRNVVWLIKKDNAYPTIKRSYNNTNQEDLLVLWGIHH
PNDAAEQTRLYQNPTTYISVGTSTLNQRLVPKIATRSKVNGQSGRMEFFWTILKSNDAIN
FESNGNFIAPENAYKIVKKGDSTIMKSELEYGNCNTKCQTPIGAINSSMPFHNIHPLTIG
ECPKYVKSNRLVLATGLRNSPQGERRRKKR
>ABY79033|A/chicken/Egypt/9400NAMRU3-CLEVB211/2007
DQICIGYHANNSTEQVDTIMEKNVTVTHAQDILEKTHNGKLCNLDGVKPLILRDCSVAGW
LLGNPMCDEFLNVPEWSYIVEKINPANDLCYPGNFNDYEELKHLLSRINHFEKIKIIPKN
SWSDHEASGVSSACPYQGRSSFFRNVVWLTKKDNAYPTIKRSYNNTNQEDLLVLWGIHHP
NDAAEQTRLYQNPTTYISVGTSTLNQRLVPKIATRSKVNGQSGRMEFFWTILKSNDAINF
ESNGNFIAPENAYKIVKKGDSTIMKSELEYGNCNTKCQTPIGAINSSMPFHNIHPLTIGE
CPKYVKSNRLVLATGLRNSPQGERRRKKR
>ACC85599|A/chicken/Egypt/9402NAMRU3-CLEVB213/2007
DQICIGYHANNSTEQVDTIMEKNVTVTHAQDILEKTHNGKLCDLDGVKPLILRDCSVAGW
LLGNPMCDEFLNVSEWSYIVEKINPANDLCYPGNFNNYEELKHLLSRINRFEKIQIIPKS
SWPDHEASSGVSSACPYQGGPSFYRNVVWLIKKDNAYPTIKKSYHNTNQEDLLVLWGIHH
PNDEAEQTRLYQNPTTYISVGTSTLNQRLVPKIATRSKVNGQSGRVEFFWTILKSNDAIN
FESNGNFIAPENAYKIVKKGDSTIMKSELEYGNCNTKCQTPIGAINSSMPFHNIHPLTIG
ECPKYVKSNRLVLATGLRNSPQGERRRKKR
>ACC85600|A/chicken/Egypt/9403NAMRU3-CLEVB214/2007
DQICIGYHANNSTEQVDTIMEKNVTVTHAQDILEKTHNGKLCDLDGVKPLILRDCSVAGW
LLGNPMCDEFLNVSEWSYIVEKINPANDLCYPGNFNNYEELKHLLSRINRFEKIQIIPKS
SWPDHEASSGVSSACPYQGGPSFYRNVVWLIKKDNAYPTIKKSYHNTNQEDLLVLWGIHH
PNDETEQTRLYQNPTTYISVGTSTLNQRLVPKIATRSKVNGQSGRVEFFWTILKSNDAIN
FESNGNFIAPENAYKIVKKGDSTIMKSELEYGNCNTKCQTPIGAINSSMPFHNIHPLTIG
ECPKYVKSNRLVLATGLRNSPQGERRRKKR
>ABD85144|A/chicken/Egypt/960N3-004/2006
DQICIGYHANNSTEQVDTIMEKNVTVTHAQDILEKTHNGKLCDLDGVKPLILRDCSVAGW
LLGNPMCDEFLNVPEWSYIVEKINPANDLCYPGNFNDYEELKHLLSRINHFEKIQIIPKS
SWSDHEASSGVSSACPYQGRSSFFRNVVWLIKKDNAYPTIKRSYNNTNQEDLLVLWGIHH
PNDAAEQTRLYQNPTTYISVGTSTLNQRLVPKIATRSKVNGQSGRMEFFWTILKSNDAIN
FESNGNFIAPENAYKIVKKGDSTIMKSELEYGNCNTKCQTPIGAINSSMPFHNIHPLTIG
ECPKYVKSNRLVLATGLRNSPQGERRRKKR
>BAJ07739|A/chicken/Egypt/C1Li9/2007
DQICIGYHANNSTEQVDTIMEKNVTVTHAQDILEKTHNGKLCDLDGVKPLILRDCSVAGW
LLGNPMCDEFLNVPEWSYIVEKINPANDLCYPGNFNNYEELKHLLSRINHFEKIQIIPKN
SWSDHEASSGVSSACPYQGKSSFFRNVVWLIKKDNAYPTIKRSYNNTNQEDLLVLWGIHH
PNDAAEQTRLYQNPTTYISVGTSTLNQRLVPKIATRSKVNGQSGRMEFFWTILKSNDAIN
FESNGNFIAPENAYKIVKKGDSTIMKSELEYGNCNTKCQTPIGAINSSMPFHNIHPLTIG
ECPKYVKSNRLVLATGLRNSPQGERRRKKR
>BAJ07738|A/chicken/Egypt/C1Lu2/2007
DQICIGYHANNSTEQVDTIMEKNVTVTHAQDILEKTHNGKLCDLDGVKPLILRDCSVAGW
LLGNPMCDEFLNVPEWSYIVEKINPANDLCYPGNFNNYEELKHLLSRINHFEKIQIIPKN
SWSDHEASSGVSSACPYQGKSSFFRNVVWLIKKDNAYPTIKRSYNNTNQEDLLVLWGIHH
PNDAAEQTRLYQNPTTYISVGTSTLNQRLVPKIATRSKVNGQSGRMEFFWTILKSNDAIN
FESNGNFIAPENAYKIVKKGDSTIMKSELEYGNCNTKCQTPIGAINSSMPFHNIHPLTIG
ECPKYVKSNRLVLATGLRNSPQGERRRKKR
>BAJ07737|A/chicken/Egypt/C1Tr13/2007
DQICIGYHANNSTEQVDTIMEKNVTVTHAQDILEKTHNGKLCDLDGVKPLILRDCSVAGW
LLGNPMCDEFLNVPEWSYIVEKINPANDLCYPGNFNNYEELKHLLSRINHFEKIQIIPKN
SWSDHEASSGVSSACPYQGKSSFFRNVVWLIKKDNAYPTIKRSYNNTNQEDLLVLWGIHH
PNDAAEQTRLYQNPTTYISVGTSTLNQRLVPKIATRSKVNGQSGRMEFFWTILKSNDAIN
FESNGNFIAPENAYKIVKKGDSTIMKSELEYGNCNTKCQTPIGAINSSMPFHNIHPLTIG
ECPKYVKSNRLVLATGLRNSPQGERRRKKR
>BAJ11930|A/chicken/Egypt/C3Br11/2007
DQICIGYHANNSTEQVDTIMEKNVTVTHAQDILEKTHNGKLCDLDGVKPLILRDCSVAGW
LLGNPMCDEFLNVPEWSYIVEKINPANDLCYPGNFNNYEELKHLLSRINHFEKIQIIPKN
SWSDHEASSGVSSACPYQGKSSFFRNVVWLIKKDNAYPTIKRSYNNTNQEDLLVLWGIHH
PNDAAEQTRLYQNPTTYISVGTSTLNQRLVPKIATRSKVNGQSGRMEFFWTILKSNDAIN
FESNGNFIAPENAYKIVKKGDSTIMKSELEYGNCNTKCQTPIGAINSSMPFHNIHPLTIG
ECPKYVKSNRLVLATGLRNSPQGERRRKKR
>BAK08620|A/chicken/Egypt/CL6/2007
DQICIGYHANNSTEQVDTIMEKNVTVTHAQDILEKTHNGKLCDLDGVKPLILRDCSVAGW
LLGNPMCDEFLNVPEWSYIVEKINPANDLCYPGNFNNYEELKHLLSRINHFEKIQIIPKN
SWSDHEASSGVSSACPYQGKSSFFRNVVWLIKKDNAYPTIKRSYNNTNQEDLLVLWGIHH
PNDAAEQTRLYQNPTTYISVGTSTLNQRLVPKIATRSKVNGQSGRMEFFWTILKSNDAIN
FESNGNFIAPENAYKIVKKGDSTIMKSELEYGNCNTKCQTPIGAINSSMPFHNIHPLTIG
ECPKYVKSNRLVLATGLRNSPQGERRRKKR
>ADY16733|A/chicken/Egypt/F10/2009
DQICIGYHANNSTEQVDTIMEKNVTVTHAQDILEKTHNGKLCDLDGVKPLILRDCSVAGW
LLGNPMCDEFPNVSEWSYIVEKINPANDLCYPGNFNNYEELKHLLSRINRFEKIQIIPKS
SWPDHEASLGVSSACPYQGGPSFYRNVVWLIKKNNTYPTIKESYHNTNQEDLLVLWGIHH
PNDEEEQTRIYKNPTTYISVGTSTLNQRLVPKIATRSKVNGQSGRVEFFWTILKSNDTIN
FESNGNFIAPENAYKIVKKGDSTIMKSELEYGNCSTKCQTPIGAINSSMPFHNIHPLTIG
ECPKYVKSNRLVLATGLRNSPQGEGRRKKR
>ABW37427|A/chicken/Egypt/F3/2006
DQICIGYHANNSTEQVDTIMEKNVTVTHAQDILEKTHNGKLCDLDGVKPLILRDCSVAGW
LLGNPMCDEFLNVPEWSYIVEKINPANDLCYPGNFNDYEELKHLLSRINHFEKIQIIPKS
SWSDHEASSGVSSACPYQGRSSFFRNVVWLIKKDNAYPTIKRSYNNTNQEDLLVLWGIHH
PNDAAEQTRLYQNPTTYISVGTSTLNQRLVPKIATRSKVNGQSGRMEFFWTILKSNDAIN
FESNGNFIAPENAYKIVKKGDSTIMKSELEYGNCNTKCQTPIGAINSSMPFHNIHPLTIG
ECPKYVKSNRLVLATGLRNSPQGERRRKKR
>ABW37428|A/chicken/Egypt/F4/2006
DQICIGYHANNSTEQVDTIMEKNVTVTHAQDILEKTHNGKLCDLDGVKPLILRDCSVAGW
LLGNPMCDEFLNVPEWSYIVEKINPANDLCYPGNFNDYEELKHLLSRINHFEKIQIIPKS
SWSDHEASSGVSSACPYQGRSSFFRNVVWLIKKDNAYPTIKRSYNNTNQEDLLVLWGIHH
PNDAAEQTRLYQNPTTYISVGTSTLNQRLVPKIATRSKVNGQSGRMEFFWTILKSNDAIN
FESNGNFIAPENAYKIVKKGDSTIMKSELEYGNCNTKCQTPIGAINSSMPFHNIHPLTIG
ECPKYVKSNRLVLATGLRNSPQGERRRKKR
>ABW37430|A/chicken/Egypt/F6/2007
DQICIGYHANNSTEQVDTIMEKNVTVTHAQDILEKTHNGKLCDLDGVKPLILRDCSVAGW
LLGNPMCDEFLNVPEWSYIVEKINPANDLCYPGNFNDYEELKHLLSRINHFEKIQIIPKS
SWSDHETSSGVSSACPYQGRSSFFRNVVWLIKKDNAYPTIKRSYNNTNQEDLLVLWGIHH
PNDAAEQIRLYQNPTTYISVGTSTLNQRLVPKIATRSKINGQSGRIEFFWTILKSNDAIN
FESNGNFIAPENAYKIVKKGDSTIMKSDLEYGNCNTKCQTPIGAINSSMPFHNIHPLTIG
ECPKYVKSNRLVLATGLRNSPQGERRRKKR
>ADY16730|A/chicken/Egypt/F7/2009
DQICIGYHANNSTEQVDTIMEKNVTVTHAQDILEKTHNGKLCNLDGVKPLILRDCSVAGW
LLGNPMCDEFLNVPEWSYIVEKINPANDLCYPGNFNDYEELKHLLSRINHFEKIQIIPKN
SWSDHEASGVSSACPYQGRSSFFRNVVWLTKKDNAYPTIKRSYNNTNQEDLLVLWGIHHP
NDATEQTRLYQNPTTYISVGTSTLNQRLVPKIATRSKVNGQSGRMEFFWTILKSNDAINF
ESNGNFIAPENAYKIVKKGDSTIMKSELEYGNCNTKCQTPIGAINSSMPFHNIHPLTIGE
CPKYVKSNRLVLATGLRNSPQGERRRKKR
>ADY16731|A/chicken/Egypt/F8/2009
DQICIGYHANNSTEQVDTIMEKNVTVTHAQDILEKTHNGKLCNLDGVKPLILRDCSVAGW
LLGNPMCDEFLNVPEWSYIVEKINPANDLCYPGNFNDYEELKHLLSRINHFEKIQIIPKN
SWSDHEASGVSSACPYQGRSSFFRNVVWLTKKDNAYPTIKRSYNNTNQEDLLVLWGIHHP
NDATEQTRLYQNPTTYISVGTSTLNQRLVPKIATRSKVNGQSGRMEFFWTILKSNDAINF
ESNGNFIAPENAYKIVKKGDSTIMKSELEYGNCNTKCQTPIGAINSSMPFHNIHPLTIGE
CPKYVKSNRLVLATGLRNSPQGERRRKKR
>AEA92630|A/chicken/Egypt/G3H4-NLQP/2008
DQICIGYHANNSTEQVDTIMEKNVTVTHAQDILEKTHNGKLCDLDGVKPLILRDCSVAGW
LLGNPMCDEFLNVSEWSYIVEKINPANDLCYPGNFNNYEELKHLLSRINRFEKIQIIPKS
SWPDHEASLGVSSACPYQGGPSFYRNVVWLIKKNNTYPTIKKSYHNTNQEDLLVLWGIHH
PNDEAEQTRIYKNPTTYISVGTSTLNQRLVPKIATRSKVNGQSGRVEFFWTILKSNDAIN
FESNGNFIAPENAYKIVKKGDSTIMKSELEYGNCNTKCQTPIGAINSSMPFHNIHPLTIG
ECPKYVKSNRLVLATGLRNSPQGERRRKKR
>AEP37319|A/chicken/Egypt/M2773A/2011
DQICIGYHANNSTEQVDTIMEKNVTVTHAQDILEKTHNGKLCNLDGVKPLILRDCSVAGW
LLGNPMCDEFLNVPEWSYIVEKINPANDLCYPGNFNDYEELKHLLSRINHFEKIQIIPKD
SWSDHEASGVSSACPYQGRSSFFRNVVWLTKKNDAYPTIKKSYNNTNQEDLLVLWGIHHP
NDAAEQTRLYQNPTAYISVGTSTLNQRLVPKIATRSKVNGQSGRMEFFWTILKSNDAINF
ESNGNFIAPENAYKIVKKGDSTIMKSELEYSNCNTKCQTPIGAINSSMPFHNIHPLTIGE
CPKYVKSNRLVLATGLRNSPQGEKRRKKR
>CBW54816|A/chicken/Egypt/Q1011/2010
DQICIGYHANNSTEQVDTIMEKNVTVTHAQDILEKTHNGKLCDLDGVKPLILRDCSVAGW
LLGNPMCDEFPNVSEWSYIVEKINPANDLCYPGNFNNYEELKHLLSRINRFEKIQIIPKS
SWPDHEASLGVSSACPYQRGPSFYRNVVWLIKKNDTYPTIKESYHNTNQEDLLVLWGIHH
PNDEEEQKRIYKNPTTYISVGTSTLNQRLVPKIATRSKVNGQSGRVEFFWTILKSNDTIN
FESNGNFIAPENAYKIVKKGDSTIMKSELEYGNCSTKCQTPIGAINTSMPFHNIHPLTIG
ECPKYVKSNRLVLATGLRNSPQGEGRRKKR
>CBW54818|A/chicken/Egypt/Q1182/2010
DQICIGYHANNSTEQVDTIMEKNVTVTHAQDILEKTHNGKLCDLDGVKPLILRDCSVAGW
LLGNPMCDEFPNVSEWSYIVEKTNPANDLCYPGNFNNYEELKHLLSRINRFEKIKIIPKS
SWPDHEASLGVSSACPYQGGPSFYRNVVWLIKKNNTYPTIKESYHNTNQEDLLVLWGIHH
PNDEEEQTRIYKNPTTYISVGTSTLNQRLVPKIATRSKVNGQSGRVEFFWTILKSNDTIN
FESNGNFIAPENAYKIVKKGDSTIMKSELEYGNCSTKCQTPVGAINSSMPFHNIHPLTIG
ECPKYVKSNRLVLATGLRNSPQGEGRRKKR
>CBW54817|A/chicken/Egypt/Q1185/2010
DQICIGYHANNSTEQVDTIMEKNVTVTHAQDILEKTHNGKLCDLDGVKPLILRDCSVAGW
LLGNPMCDEFPNVSEWSYIVEKINPANDLCYPGNFNNYEELKHLLSRINRFEKIQIIPKS
SWPDHEASLGVSSACPYQRGPSFYRNVVWLIKKNDTYPTIKESYHNTNQEDLLVLWGIHH
PNDEEEQKRIYKNPTTYISVGTSTLNQRLVPKIATRSKVNGQSGRVEFFWTILKSNDTIN
FESNGNFIAPENAYKIVKKGDSTIMKSELEYGNCSTKCQTPIGAINTSMPFHNIHPLTIG
ECPKYVKSNRLVLATGLRNSPQGEGRRKKR
>AEP37316|A/chicken/Egypt/Q1995D/2010
DQICIGYHANNSTEQVDTIMEKNVTVTHAQDILEKTHNGKLCDLDGVKPLILRDCSVAGW
LLGNPMCDEFPNVSEWSYIVERTNPANDLCYPGNFNNYEELKHLLSRIKRFEKIKIIPKS
SWPDHEASLGVSSACPYQGGPSFYRNVVWLIKKNNTYPTIKESYHNTNQEDLLVLWGIHH
PNDEEEQTRIYKNPTTYISVGTSTLNQRLVPKIATRSKVNGQSGRVEFFWTILKSNDTIN
FESNGNFIAPENAYKIVKKGDSTIMKSELEYSNCSTKCQTPVGAINSSMPFHNIHPLTIG
ECPKYVKSNRLVLATGLRNSPQGEGRRKKR
>ABW37431|A/chicken/Egypt/R1/2006
DQICIGYHANNSTEQVDTIMEKNVTVTHAQDILEKTHNGKLCDLDGVKPLILRDCSVAGW
LLGNPMCDEFLNVPEWSYIVEKINPANDLCYPGNFNDYEELKHLLSRINHFEKIQIIPKS
SWSDHEASSGVSSACPYQGRSSFFRNVVWLIKKNNAYPTIKRSYNNTNQEDLLVLWGIHH
PNDAAEQTRLYQNPTTYISVGTSTLNQRLVPKIATRSKVNGQSGRMEFFWTILKSNDAIN
FESNGNFIAPEYAYKIVKKGDSTIMKSELEYGNCNTKCQTPIGAINSSMPFHNIHPLTIG
ECPKYVKSNRLVLATGLRNSPQGERRRKKR
>ABW37433|A/chicken/Egypt/R3/2007
DQICIGYHANNSTEQVDTIMEKNVTVTHAQDILEKTHNGKLCNLDGVKPLILRDCSVAGW
LLGNPMCDEFLNVPEWSYIVEKINPANDLCYPGNFNDYEELKHLLSRINHFEKIQIIPKN
SWSDHEASGVSSACPYQGRSSFFRNVVWLTKKDNAYPTIKRSYNNTNQEDLLVLWGIHHP
NDAAEQTRLYQNPTTYISVGTSTLNQRLVPKIATRSKVNGQSGRMEFFWTILKSNDAINF
ESNGNFIAPENAYKIVKKGDSTIMKSELEYGNCNTKCQTPIGAINSSMPFHNIHPLTIGE
CPKYVKSNRLVLATGLRNSPQGERRRKKR
>ABW37436|A/chicken/Egypt/R6/2007
DQICIGYHANYSTEQVDTIMEKDVIVTHAQDILEKTHNGKLCNLEGMKPLILRDCSVAGW
LLGNPMCDEFHNVPEWSYIVEKINPANDLCYPGNFDDYEELQHLFSRINHFEKIQIIPKN
CWSDHEASGVSSACPYQGRSSFFRNVVWLTKKDNAYPTIKRSYNNTNQEDLLVLWGIHHP
NDAAEQTRLYQNPTTYISVGTSTLNQRLVPKIATRSKVNGQSGRMEFFWTILKSNDAINF
ESNGNFIAPENAYKIVKKGDSTIMKSELEYGNCNTKCQTPIGAINSSMPFHNIHPLTIGE
CPKYVKSNRLVLATGLRNSPQGKRRRKKR
>BAK23398|A/chicken/Egypt/RIMD1-5/2008
DQICIGYHANNSTEQVDTIMEKNVTVTHAQDILEKTHNGKLCDLDGVKPLILRDCSVAGW
LLGNPMCDEFLNVPEWSYIVEKINPVNDLCYPGNFNDYEELKHLLSRINHFEKIQIFPKS
SWSDHEASSGVSSACPYQGRSSFFRNVVWLVKKDNAYPTIKKSYNNTNQEDLLILWGIHH
PNDAAEQTRLYQNPTTYISVGTSTLNQRLVPKIATRSKVNGQSGRIEFFWTILKSNDVIN
FESNGNFIAPENAYKIVKKGDSTIMKSELEYGNCNTKCQTPIGAINSSMPFHNIHPLTIG
ECPKYVKSNRLVLATGLRNSPRGERRRKKR
>BAK23406|A/chicken/Egypt/RIMD10-6/2008
DQICIGYHANNSTEQVDTIMEKNVTVTHAQDILEKTHNGKLCDLDGVKPLILRDCSVAGW
LLGNPMCDEFLNVPEWSYIVEKINPVNDLCYPGNFNDYEELKHLLSRINHFEKIQIFPKS
SWSDHEASSGVSSACPYQGRSSFFRNVVWLVKKDNAYPTIKKSYNNTNQEDLLILWGIHH
PNDAAEQTRLYQNPTTYISVGTSTLNQRLVPKIATRSKVNGQSGRIEFFWTILKSNDVIN
FESNGNFIAPENAYKIVKKGDSTIMKSELEYGNCNTKCQTPIGAINSSMPFHNIHPLTIG
ECPKYVKSNRLVLATGLRNSPQGERRRKKR
>BAK23400|A/chicken/Egypt/RIMD12-3/2008
DQICIGYHANNSTEQVDTIMEKNVTVTHAQDILEKTHNGKLCDLNGVKPLILRDCSVAGW
LLGNPMCDEFLNVPEWSYIVEKINPANDLCYPGDFNDYEELKHLLSRINHFEKIQIIPKS
SWSDHEASSGVSSACPYQGRSSFFRNVVWLIKKDNAYPTIKRSYNNTNQEDLLVLWGIHH
PNDAAEQTRLYHNPTTYISVGTSTLNQRLVPKIATRSKVNGQSGRMEFFWTILKPNDAIN
FESNGNFIAPENAYKIVKKGDSTIMKSELEYGNCNTKCQTPIGAINSSMPFHNIHPLTIG
ECPKYVKSSRLVLATGLRNSPQGKSRRKKR
>BAK23408|A/chicken/Egypt/RIMD13-1/2008
DQICIGYHANNSTEQVDTIMEKNVTVTHAQDILEKTHNGKLCDLDGVKPLILRDCSVAGW
LLGNPMCDEFPNVSEWSYIVEKINPANDLCYPGNFNNYEELKHLLSRINRFEKIQIIPKS
SWPDHEASLGVSSACQYQGGPSFYRNVVWLIKKDNAYPTIKKSYHNTNKEDLLVLWGIHH
PNNEEEQTKLYQNPTTYISVGTSTLNQRLVPKIATRSKVNGQSGRVEFFWTILKSNDAIN
FESNGNFIAPENAYKIVKKGDSTIMKSELEYGNYNTKCQTPIGAINSSMPFHNIHPLTIG
ECPKYVKSNRLVLATGLRNSPQGERRRKKR
>BAK23399|A/chicken/Egypt/RIMD2-6/2008
DQICIGYHANNSTEQVDTIMEKNVTVTHAQDILEKTHNGKLCDLDGVKPLILRDCSVAGW
LLGNPMCDEFLNVPEWSYIVEKINPANDLCYPGNFNDYEELKHLLSRINHFEKIQIIPKS
SWSDHEASSGVSSACPYQGRSSFFRNVVWLIKKDNAYPTIKRSYNNTNQEDLLVLWGIHH
PNDAAEQTRLYQNPTTYISVGTSTLNQRLVPKIATRSKVNGQSGRMEFFWTILKSNDAIN
FESNGNFIAPENAYKIVKKGDSTIMKSELEYGNCNTKCQTPIGAINSSMPFHNIHPLTIG
ECPKYVKSNRLVLATGLRNSPQGERRRKKR
>BAK23409|A/chicken/Egypt/RIMD21-2/2009
DQICIGYHANNSTEQVDTIMEKNVTVTHAQDILEKTHNGKLCDLDGVKPLILRDCSVAGW
LLGNPMCDEFLNVSEWSYIVEKINPANDLCYPGNFNNYEELKHLLSRINRFEKIQIIPKS
SWPDHEASLGVSSACQYQGGPSFYRNVVWLIKKDNTYPTIKKSYHNTNKEDLLVLWGIHH
PNNEEEQTKLYQNPTTYISVGTSTLNQRLVPKIATRSKVNGQSGRVEFFWTILKSNDAIN
FESNGNFIAPENAYKIVKKGDSTIMKSELEYGNCNTKCQTPIGAINSSMPFHNIHPLTIG
ECPKYVKSNRLVLATGLRNSPQGERRRKKR
>BAK23410|A/chicken/Egypt/RIMD25-1/2009
DQICIGYHANNSTEQVDTIMEKNVTVTHAQDILEKTHNGKLCDLDGVKPLILRDCSVAGW
LLGNPMCDEFLNVSEWSYIVEKINPANDLCYPGNFNNYEELKHLLSRINRFEKIQIIPKS
SWPDHEASLGVSSACQYQGGPSFYRNVVWLIKKDNAYPTIKKSYHNTNKEDLLVLWGIHH
PNNEEEQTKLYQNPTTYISVGTSTLNQRLVPKIATRSKVNGQSGRVEFFWTILKSNDAIN
FESNGNFIAPENAYKIVKKGDSTIMKSELEYGNCNTKCQTPIGAINSSMPFHNIHPLTIG
ECPKYVKSNRLVLATGLRNSPQGERRRKKR
>BAK23411|A/chicken/Egypt/RIMD26-3/2009
DQICIGYHANNSTEQVDTIMEKNVTVTHAQDILEKTHNGKLCDLDGVKPLILRDCSVAGW
LLGNPMCDEFLNVSEWSYIVEKINPANDLCYPGNFNNYEELKHLLSRINRFEKIQIIPKS
SWPDHEASLGVSSACQYQGGPSFYRNVVWLIKKDNAYPTIKKSYHNTNKEDLLVLWGIHH
PNNEEEQTKLYQNPTTYISVGTSTLNQRLVPKIATRSKVNGQSGRVEFFWTILKSNDAIN
FESNGNFIAPENAYKIVKKGDSTIMKSELEYGNCNTKCQTPIGAINSSMPFHNIHPLTIG
ECPKYVKSNRLVLATGLRNSPQGERRRKKR
>BAK23412|A/chicken/Egypt/RIMD27-2/2009
DQICIGYHANNSTEQVDTIMEKNVTVTHAQDILEKTHKGKLCDLDGVKPLILRDCSVAGW
LLGNPMCDEFLNVSEWSYIVEKINPANDLCYPGNFNNYEELKHLLSRINRFEKIQIIPKS
SWPDHEASLGVSSACQYQGGPSFYRNVVWLIKKDNTYPTIKKSYHNTNKEDLLVLWGIHH
PNNEEEQTKLYQNPTTYISVGTSTLNQRLVPKIATRSKVNGQSGRVEFFWTILKSNDAIN
FESNGNFIAPENAYKIVKKGDSTIMKSELEYGNCNTKCQTPIGAINSSMPFHNIHPLTIG
ECPKYVKSNRLVLATGLRNSPQGERRRKKR
>BAK23413|A/chicken/Egypt/RIMD28-1/2009
DQICIGYHANNSTEQVDTIMEKNVTVTHAQDILEKTHNGKLCDLDGVKPLILRDCSVAGW
LLGNPMCDEFLNVSEWSYIVEKINPANDLCYPGNFNNYEELKHLLSRINRFEKIQIIPKS
SWPDHEASLGVSSACQYQGGPSFYRNVVWLIKKDNTYPTIKKSYHNTNKEDLLVLWGIHH
PNNEEEQTKLYQNPTTYISVGTSTLNQRLVPKIATRSKVNGQSGRVEFFWTILKSNDAIN
FESNGNFIAPENAYKIVKKGDSTIMKSELEYGNCNTKCQTPIGAINSSMPFHNIHPLTIG
ECPKYVKSNRLVLATGLRNSPQGERRRKKR
>BAK23414|A/chicken/Egypt/RIMD29-3/2009
DQICIGYHANNSTEQVDTIMEKNVTVTHAQDILEKTHNGKLCDLDGVKPLILRDCSVAGW
LLGNPMCDEFLNVSEWSYIVEKINPANDLCYPGNFNNYEELKHLLSRINRFEKIQIIPKS
SWPDHEASLGVSSACQYQGGPSFYRNVVWLIKKDNAYPTIKKSYHNTNKEDLLVLWGIHH
PNNEEEQTKLYQNPTTYISVGTSTLNQRLVPKIATRSKVNGQSGRVEFFWTILKSNDAIN
FESNGNFIAPENAYKIVKKGDSTIMKSELEYGNCNTKCQTPIGAINSSMPFHNIHPLTIG
ECPKYVKSNRLVLATGLRNSPQGERRRKKR
>BAK23401|A/chicken/Egypt/RIMD4-3/2008
DQICIGYHANNSTEQVDTIMEKNVTVTHAQDILEKTHNGKLCDLDGVKPLILRDCSVAGW
LLGNPMCDEFLNVSEWSYIVEKINPANDLCYPGNFNNYEELKHLLSRINRFEKIQIIPKS
SWPDHEASLGVSSACPYQGGPSFYRNVVWLIKKNNTYPIIKKSYHNTNQEDLLVLWGIHH
PNDEEEQTRIYKNPTTYISVGTSTLNQRLVPKIATRSKVNGQSGRVEFFWTILKSNDTIN
FESNGNFIAPENAYKIVKKGDSTIMKSELEYGNCNTKCQTPIGAINSSMPFHNIHPLTIG
ECPKYVKSNRLVLATGLRNSPQGERRRKKR
>BAK23402|A/chicken/Egypt/RIMD5-3/2008
DQICIGYHANNSTEQVDTIMEKNVTVTHAQDILEKTHNGKLCDLDGVKPLILRDCSVAGW
LLGNPMCDEFLNVPEWSYIVEKINPANDLCYPGNFNDYEELKHLLSRINHFEKIQIIPKS
SWSNHEASSGVSSACPYQGRSSFFRNVVWLIKKDNAYPTIKISYNNTNQEDLLVLWGIHH
PNDAAEQTRLYQNPTTYISVGTSTLNQRLVPKIATRSKVNGQSGRMEFFWTILKSNDAIN
FESNGNFIAPENAYKIVKKGDSTIMKSELEYGNCNTKCQTPIGAINSSMPFHNTHPLTIG
ECPKYVKSNRLVLATGLRNSPHGERRRKKR
>BAK23403|A/chicken/Egypt/RIMD7-1/2008
DQICIGYHANNSTEQVDTIMEKNVTVTHAQDILEKTHNGKLCDLDGVKPLILRDCSVAGW
LLGNPMCDEFLNVPEWSYIVEKINPANDLCYPGNFNDYEELKHLLSRINHFEKIQIIPKS
SWSNHEASSGVSSACPYQGRSSFFRNVVWLIKKDNAYPTIKISYNNTNQEDLLVLWGIHH
PNDAAEQTRLYQNPTTYISVGTSTLNQRLVPKIATRSKVNGQSGRMEFFWTILKSNDAIN
FESNGNFIAPENAYKIVKKGDSTIMKSELEYGNCNTKCQTPIGAINSSMPFHNIHPLTIG
ECPKYVKSNRLVLATGLRNSPQGERRRKKR
>BAK23404|A/chicken/Egypt/RIMD8-14/2008
DQICIGYHANNSTEQVDTIMEKNVTVTHAQDILEKTHNGKLCDLDGVKPLILRDCSVAGW
LLGNPMCDEFLNVPEWSYIVEKINPANDLCYPGNFNDYEELKHLLSRINHFEKIQIIPKS
SWSDHEASSGVSSACPYQGRSSFFRNVVWLIKKDNAYPTIKRSYNNTNQEDLLVLWGIHH
PNDAAEQTRLYQNPTTYISVGTSTLNQRLVPKIATRSKVNGQSGRMEFFWTILKSNDAIN
FESNGNFIAPENAYKIVKKGDSTIMKSELEYGNCNTKCQTPIGAINSSMPFHNIHPLTIG
ECPKYVKSNRLVLATGLRNSPQGERRRKKR
>BAK23405|A/chicken/Egypt/RIMD9-2/2008
DQICIGYHANNSTEQVDTIMEKNVTVTHAQDILEKTHNGKLCDLDGVKPLILRDCSVAGW
LLGNPMCDEFLNVPEWSYIVEKINPANDLCYPGNFNDYEELKHLLSRINHFEKIQIIPKS
SWSDHEASSGVSSACPYQGRSSFFRNVVWLIKKDNAYPTIKRSYNNTNQEDLLVLWGIHH
PNDAAEQTRLYQNPTTYISVGTSTLNQRLVPKIATRSKVNGQSGRMEFFWTILKSNDAIN
FESNGNFIAPENAYKIVKKGDSTIMKSELEYGNCNTKCQTPIGAINSSMPFHNIHPLTIG
ECPKYVKSNRLVLATGLRNSPQGERRRKKR
>AEP84526|A/chicken/Egypt/S2938A/2011
DQICIGYHANNSTEQVDTIMEKNVTVTHAQDILEKTHNGKLCNLDGVKPLILRDCSVAGW
LLGNPMCDEFLDVPEWSYIVEKINPANDLCYPGNFNDYEELKHLLSRINHFEKIQIIPKD
SWSDHEASGVSSACPYQGRSSFFRNVVWLTKKNDAYPTIKKSYNNTNQEDLLVLWGIHHP
NDAAEQTKLYQNPTTYISVGTSTLNQRLVPKIATRSKVNGQSGRMEFFWTILKSNDAINF
ESNGNFIAPENAYKIVKKGDSTIMKSELEYSNCNTKCQTPIGATNSSMPFHNIHPLTIGE
CPKYVKSNRLVLATGLRNSPQGEKRRKKR
>AEP84527|A/chicken/Egypt/S3093A/2011
DQICIGYHANNSTEQVDTIMEKNVTVTHAQDILEKTHNGKLCNLDGVKPLILRDCSVAGW
LLGNPMCDEFLNVPEWSYIVEKINPANDLCYPGNFNDYEELKHLLSRINHFEKIQIIPKD
SWSDHEASGVSSACPYQGRSSFFRNVVWLTKKNAAYPTIKKSYNNTNQEDLLVLWGIHHP
NDAAEQTRLYQNPTTYISVGTSTLNQRLVPKIATRSKVNGQSGRMEFFWTILKSNDAINF
ESNGNFIAPENAYKIVKKGDSTIMKSELEYSNCNTKCQTPIGAINSSMPFHNIHPLTIGE
CPKYVKSNRLVLATGLRNSPQGERRRKKR
>AEP37324|A/chicken/Egypt/S3280B/2011
DQICIGYHANNSTEQVDTIMEKNVTVTHAQDILEKTHNGKLCNLDGVKPLILRDCSVAGW
LLGNPMCDEFLNVPEWSYIVEKINPANDLCYPGNFNDYEELKHLLSRINHFEKIQIIPKD
SWSDHEASGVSSACPYQGRSSFFRNVIWLTKKNDAYPTIKKSYNNTNQEDLLVLWGIHHP
NDAAEQTRLYQNPTTYISVGTSTLNQRLVPKIATRSKVNGQSGRMEFFWTILKSNDAINF
ESNGNFIAPENAYKIVKKGDSTIMKSELEYSNCNTKCQTPIGAINSSMPFHNIHPLTIGE
CPKYVKSNRLVLATGLRNSPQGEKRRKKR
>AEP37325|A/chicken/Egypt/S3280D/2011
DQICIGYHANNSTEQVDTIMEKNVTVTHAQDILEKTHNGKLCNLDGVKPLILRDCSVAGW
LLGNPMCDEFLNVPEWSYIVEKINPANDLCYPGNFNDYEELKHLLSRINHFEKIQIIPKD
SWSDHEASGVSSACPYQGRSSFFRNVIWLTKKNDAYPTIKKSYNNTNQEDLLVLWGIHHP
NDAAEQTRLYQNPTTYISVGTSTLNQRLVPKIATRSKVNGQSGRMEFFWTILKSNDAINF
ESNGNFIAPENAYKIVKKGDSTIMKSELEYSNCNTKCQTPIGAINSSMPFHNIHPLTIGE
CPKYVKSNRLVLATGLRNSPQGEKRRKKR
>AEP71333|A/chicken/Egypt/VSVRI/2009
DQICIGYHANNSTEQVDAIMEKNVTVTHAQDILEKTHNGKLCDLDGVKPLILRDCSVAGW
LLGNPMCDEFPNVSEWSYIVEKINPANDLCYPGNFNNYEELKHLLSRINRFEKIKIIPKS
SWPDHEASLGVSSACPYQGGPSFYRNVVWLIKKNNTYPTIKESYHNTNQEDLLVLWGIHH
PSDEEEQTRIYKNPTTYISVGTSTLNQRLVPKIATRSKVNGQSGRVEFFWTILKSNDTIN
FESNGNFIAPENAYKIVKKGDSTIMKSELEYGNCSTKCQTPIGAINSSMPFHNIHPLTIG
ECPKYVKSNRLVLATGLRNSPQGEGRRKKR
>ADE19094|A/chicken/Gharbia/102/2006
DQICIGYHANNSTEQVDTIMEKNVTVTHAQDILEKTHNGKLCDLDGVKPLILRDCSVAGW
LLGNPMCDEFLNVPEWSYIVEKINPANDLCYPGNFNDYEELKHLLSRINHFKKIQIIPKS
SWSNHEASLGVSSACPYQGRSSFFRNVVWLIKKDNAYPTIKISYNNTNQEDLLVLWGIHH
PNDAAEQTRLYQNPTTYISVGTSTLNQRLVPKIATRSKVNGQSGRMEFFWTILKSNDAIN
FESNGNFIAPENAYKIVKKGDSTIMKSELEYGNCNTKCQTPIGAINSSMPFHNIHPLTIG
ECPKYVKSNRLVLATGLRNSPQGERRRKKR
>ADE19104|A/chicken/Gharbia/112/2007
DQICIGYHANNSTEQVDTIMEKNVTVTHAQDILEKTHNGKLCDLDGVKPLILRDCSVAGW
LLGNPMCDEFLNVPEWSYIVEKINPANDLCYPGNFNDYEELKHLLSRINHFEKIQIIPKS
SWSDHEASSGVSSACPYQGRSSFFRNVVWLIKKNNAYPTIKRSYNNTNQEDLLVLWGIHH
PNDAAEQIRLYQNPTTYISVGTSTLNQRLVPKIATRSKVNGQSGRMEFFWTILKSNDAIN
FESNGNFIAPENAYKIVKKGDSTIMKSKLEYGNCNTKCQTPIGAINSSMPFHNIHPLTIG
ECPKYVKSNRLVLATGLRNSPQGERRRKKR
>ADE19116|A/chicken/Gharbia/124/2007
DQICIGYHATNSTEQVDTIMEKNVTVTHAQDILEKTHNGKLCDLDGVKPLILRDCSVAGW
LLGNPMCDEFLNVPEWSYIVEKINPANDLCYPGNFNDYEELKHLLSRINHFEKIQIIPKS
SWSDHEASSGVSSACPYQGRPSFYRNVVWLLKKDNAYPTIKKSYNNTNQEDLLVLWGIHH
PNDEAEQTRLYQNPTTYISVGTSTLNQRLVPRIATRSKVNGQSGRIEFFWTILKSNDAIN
FESNGNFIAPENAYKIVKKGDSTIMKSELEYGNCNTKCQTPIGAINSSMPFHNIHPLTIG
ECPKYVKSNRLVLATGLRNSPQGERRRKKR
>ACJ61696|A/chicken/Qalubia/1/2006
DQICIGYHANNSTEQVDTIMEKNVTVTHAQDILEKTHNGKLCDLDGVKPLILRDCSVAGW
LLGNPMCDEFLNVPEWSYIVEKINPANDLCYPGNFNDYEELKHLLSRINHFEKIQIIPKS
SWSDHEASSGVSSACPYQGRSSFFRNVVWLIKKDNAYPTIKRSYNNTNQEDLLVLWGIHH
PNDAAEQTRLYQNPTTYISVGTSTLNQRLVPKIATRSKVNGQSGRMEFFWTILKSNDAIN
FESNGNFIAPENAYKIVKKGDSTIMKSELEYGNCNTKCQTPIGAINSSMPFHNIHPLTIG
ECPKYVKSNRLVLATGLRNSPQGERRRKKR
>ABY79018|A/crow/Egypt/9382NAMRU3-CLEVB111/2007
DQICIGYHANNSTEQVDTIMEKNVTVTHAQDILEKTHNGKLCDLDGVKPLILRDCSVAGW
LLGNPMCDEFLNVPEWSYIVEKINPANDLCYPGNFNDYEELKHLLSRINHFEKIQIIPKS
SWSNHEASLGVSSACPYLGRSSFFRNVVWLIKKDNAYPTIKISYNNTNQEDLLVLWGIHH
PNDAAEQTRLYQNPTTYISVGTSTLNQRLVPKIATRSKVNGQSGRMEFFWTILKSNDAIN
FESNGNFIAPENAYKIVKKGDSTIMKSELEYGNCNTKCQTPIGAINSSMPFHNIHPLTIG
ECPKYVKSNRLVLATGLRNSPQGERRRKKR
>ADE19115|A/duck/Dakahlia/123/2009
DQICIGYHANNSTEQVDTIMEKNVTVTHAQDILEKTHNGKLCDLDGVKPLILRDCSVAGW
LLGNPMCDEFLNVPEWSYIVEKINPANDLCYPGNFNNYEELKHLLSRINRFEKIQIIPKS
SWSDHEASSGVSSACPYQGGPSFYRNVVWLIKKDNAYPTIKKSYNNTNQEDLLVLWGIHH
PNDEAEQTRIYKNPTTYISVGTSTLNQRLVPKIATRSKVNGQSGRVEFFWTILKSNDTIN
FESNGNFIAPENAYKIVKKGDSTIMKSELEYGNCNTKCQTPIGAINSSMPFHNIHPLTIG
ECPKYVKSNRLVLATGLRNSPQGERRRKKR
>ACA29674|A/duck/Egypt/07264S-NLQP/2007
DQICIGYHANNSTEQVDTIMEKNVTVTHAQDILEKTHNGKLCDLNGVKPLILRDCSVAGW
LLGNPMCDEFLNVPEWSYIVEKVNPANDLCYPGNFNDYEELKHLLSRINHFEKIQIIPKS
SWSDHEASSGVSSACPYQGKSSFFRNVVWLIKKDNVYPTIKRSYNNTNQEDLLVLWGIHH
PNDAAEQTRLYQNPTTYISVGTSTLNQRLVPKIATRSKVNGQSGRIEFFWTILKSNDAIN
FESNGNFIAPENAYKIVKKGDSTIMKSELEYGNCNTKCQTPIGAINSSMPFHNIHPLTIG
ECPKYVKSNRLVLATGLRNSPQGERRRKKR
>ACA29675|A/duck/Egypt/07322S-NLQP/2007
DQICIGYHANNSTEQVDTIMEKNVTVTHAQDILEKTHNGKLCDLDGVKPLILRDCSVAGW
LLGNPLCDEFLNVPEWSYIVEKINPANDLCYPGDFNDYEELKHLLSRINHFEKIQIIPKS
SWSDHEASSGVSSACPYQGRSSFFRNVVWLIKKDNAYPTIKRSYNNTNQEDLLVLWGIHH
PNDAAEQTRLYQNPTTYISVGTSTLNQRLVPKIATRSKVNGQSGRMEFFWTILKSNDAIN
FESNGNFIAPENAYKIVKKGDSTIMKSELEYGNCNTKCQTPIGAINSSMPFHNIHPLTIG
ECPKYVKSNRLVLATGLRNSPQGERRRKKR
>ACR56248|A/duck/Egypt/0821S-NLQP/2008
DQICIGYHANNSTEQVDTIMEKNVTVTHAQDILEKTHNGKLCNLDGVKPLILRDCSVAGW
LLGNPMCDEFLNVPEWSYIVEKINPANDLCYPGNFNDYEELKHLLSRINHFEKIQIIPKN
SWSDHEASGVSSACPYQGRSSFFRNVVWLTKKDNAYPTIKRSYNNTNQEDLLVLWGIHHP
NDAAEQTRLYQNPTTYISVGTSTLNQRLVPKIATRSKVNGQSGRMEFFWTILKSNDAINF
ESNGNFIAPENAYKIVKKGDSTIMKSELEYSNCNTKCQTPIGAINSSMPFHNIHPLTIGE
CPKYVKSNRLVLATGLRNSPQGERRRKKR
>ADD21351|A/duck/Egypt/08355S-NLQP/2008
DQICIGYHANNSTEKVDTIMEKNVTVTHAQDILEKTHNGKLCDLNGVKPLILRDCSVAGW
LLGNPMCDEFLNVPEWSYIVEKINPANDLCYPGNFNDYEELKHLLSRINHFEKIQIIPKS
SWSDHEASSGVSSACPYQGRSSFFRNVVWLIKKDNAYPTIKRSYNNTNQEDLLVLWGIHH
PNDAAEQTRLYQNPTTYISVGTSTLNQRLVPKIATRSKVNGQSGRIEFFWTILKSNDSIN
FESNGNFIAPENAYKIVKKGDSTIMKSELEYGNCNTKCQTPIGAIHSSMPFHNIHPLTIG
ECPKYVKSNRLVLATGLRNSPQGERRRKKR
>ACR56255|A/duck/Egypt/08425S-NLQP/2008
DQICIGYHANNSTEQVDTIMEKNVTVTHAQDILEKTHNGKLCDLDGVKPLILRDCSVAGW
LLGNPMCDEFLNVPEWSYIVEKINPANDLCYPGDFNDYEELKHLLSRINHFEKIQIIPKS
SWSDHEASSGVSSACPYQGRSSFFRNVVWLIKKENAYPTIKRSYNNTNQEDLLVLWGIHH
PNDAAEQTRLYQNPTTYISVGTSTLNQRLVPKIATRSKVNGQSGRMEFFWTILKPNDAIN
FESNGNFIAPENAYKIVKKGDSTIMKSELEYGNCNTKCQTPIGAINSSMPFHNIHPLTIG
ECPKYVKSNRLVLATGLRNSPQGERRRKKR
>ACR56249|A/duck/Egypt/0845S-NLQP/2008
DQICIGYHANNSTEQVDTIMEKNVTVTHAQDILEKTHNGKLCDLDGVKPLILRDCSVAGW
LLGNPMCDEFLNVPEWSYIVEKINPANDLCYPGNFNDYEELKHLLSRINHFEKIQIIPKS
SWSNHEASSGVSSACPYQGRSSFFRNVVWLIKKDNAYPTIKISYNNTNQEDLLVLWGIHH
PNDAAEQTRLYQNPTTYISVGTSTLNQRLVPKIATRSKVNGQSGRMEFFWTILKSNDAIN
FESNGNFIAPENAYKIVKKGDSTIMKSELEYGNCNTKCQTPIGAINSSMPFHNIHPLTIG
ECPKYVKSNRLVLATGLRNSPQGERRRKKR
>ADD21352|A/duck/Egypt/08561S-NLQP/2008
DQICIGYHANNSTEQVDTIMEKNVTVTHAQDILEKTHNGKLCDLNGVKPLILRDCSVAGW
LLGNPMCDEFLNVPEWSYIVEKINPANDLCYPGNFNDYEELKHLLSRINHFEKIQIIPKS
SWSNHEASSGVSSACPYQGRSSFFRNVVWLIKKGNAYPTIKISYNNTNQEDLLVLWGIHH
PNDAAEQTRLYQNPTTYISVGTSTLNQRLVPKIATRCKVNGQSGRMEFFWTILKSNEAIN
FESNGNFIAPENAYKIVKKGDSTIMKSELEYGNCNTKCQTPIGAINSSMPFHNIHPLTIG
ECPKYVKSNRLVLATGLRNSPQGERRRKKR
>ADD21347|A/duck/Egypt/0867-NLQP/2008
DQICIGYHANNSTEQVDTIMEKNVTVTHAQDILEKTHNGKLCDLDGVKPLILRDCSVAGW
LLGNPMCDEFLNVPEWSYIVEKINPANDLCYPGNFNDYEELKHLLSRINHFEKIQIIPKS
SWSNHEASSGVSSACPYQGRSSFFRNVVWLIKKDNAYPTIKISYNNTNQEDLLVLWGIHH
PNDAAEQTRLYQNPTTYISVGTSTLNQRLVPKIATRSKVNGQSGRMEFFWTILKSNDAIN
FESNGNFIAPENAYKIVKKGDSTIMKSELEYGNCNTKCQTPIGAINSSMPFHNIHPLTIG
ECPKYVKSNRLVLATGLRNSPQGERRRKKR
>ACU16727|A/duck/Egypt/0871/2008
DQICIGYHANNSTEQVDTIMEKNVTVTHAQDILEKTHNGKLCDLDGVKPLILRDCSVAGW
LLGNPMCDEFLNVPEWSYIVEKINPANDLCYPGNFNDYEELKHLLSRINHFEKIQIIPKS
SWSNHEASSGVSSACPYQGRSSFFRNVVWLIKKDNAYPTIKISYNNTNQEDLLVLWGIHH
PNDAAEQTRLYQNPTTYISVGTSTLNQRLVPKIATRSKVNGQSGRMEFFWTILKSNDAIN
FESNGNFIAPENAYKIVKKGDSTIMKSELEYGNCNTKCQTPIGAINSSMPFHNIHPLTIG
ECPKYVKSNRLVLATGLRNSPQGEKRRKKR
>ACR56240|A/duck/Egypt/0875-NLQP/2008
DQICIGYHANNSTEQVDTIMEKNVTVTHAQDILEKTHNGKLCDLEGVKPLILRDCSVAGW
LLGNPMCDEFLNVPEWSYIVEKINPANDLCYPGNFNDYEELKHLLSRINHFEKIQIIPKS
SWSNHEASSGVSSACPYQGRSSFFRNVVWLIKKDNAYPTIKISYNNTNQEDLLVLWGIHH
PNDAAEQTRLYQNPTTYISVGTSTLNQRLVPKIATRSKVNGQSGRMEFFWTILKSNDAIN
FESNGNFIAPENAYKIVKKGDSTIMKSELEYGNCNTKCQTPIGAINSSMPFHNIHPLTIG
ECPKYVKSNRLVLATGLRNSPQGERRRKKR
>ACR56242|A/duck/Egypt/0877-NLQP/2008
DQICIGYHANNSTEQVDTIMEKNVTVTHAQDILEKTHNGKLCDLDGVKPLILRDCSVAGW
LLGNPMCDEFFNVPEWSYIVEKINPANDLCYPGNFNDYEELKHLLSRINHFEKIQIFPKS
SWSDHEASSGVSSACPYQGRSSFFRNVVWLIKKDNAYPTIKRSYNNTNQEDLLVLWGIHH
PNDAAEQTRLYQNPTTYISVGTSTLNQRLVPKIATRSKVNGQSGRIEFFWTILKSNDAIN
FESNGNFIAPENAYKIVKKGDSTIMKSELEYGNCSTKCQTPIGAINSSMPFHNIHPLTIG
KCPKYVKSNRLVLATGLRNSPQGERRRKKR
>ACR56245|A/duck/Egypt/0891-NLQP/2008
DQICIGYHANNSTEQVDTIMEKNVTVTHAKDILEKTHNGKLCDLNGVKPLILRDCSVAGW
LLGNPMCDEFLNVPEWSYIVEKINPANDLCYPGNFNDYEELKHLLSRINHFEKIQIFPKS
SWSDHEASSGVSSACPYQGRSSFFRNVVWLIKKDNAYPTIKISYNNTNQEDLLVLWGIHH
PNDAAEQTRLYQNPTTYISVGTSTLNQRLVPKIATRSKVNGQSGRIEFFWTILKSNDAIN
FESNGNFIAPENAYKIVKKGDSTIMKSELEYGNCNTKCQTPIGAINSSMPFHNIHPLTIG
ECPKYVKSNRLVLATGLRNSPQGERRRKKR
>ADD21369|A/duck/Egypt/09118sm-NLQP/2009
DQICIGYHANNSTEQVDTIMEKNVTVTHAQDILEKTHNGKLCDLDGVKPLILRDCSVAGW
LLGNPMCDEFLNVPEWSYIVEKINPANDLCYPGNFNDYEELKHLLSRINHFEKIQIIPKS
SWSDHEASSGVSSACPYQGRPSFFRNVVWLLKKDNAYPTIKRSYNNTNQEDLLVLWGIHH
PNDAAEQTRLYQNPATYISVGTSTLNQRLVPRIATRSKVNGQSGRIEFFWTILKSNDAIN
FESNGNFIAPENAYKIVKKGDSTIMKSELEYGNCNTKFQTPIGAINSSMPFHNIHPLTIG
ECPKYVKSNRLVLATGLRNSPQGERRRKKR
>ADD21354|A/duck/Egypt/0912-NLQP/2009
DQICIGYHANNSTEQVDTIMEKNVTVTHAQDILEKTHNGKLCNLDGVKPLILRDCSVAGW
LLGNPMCDEFLNVPEWSYIVEKINPANDLCYPGNFNDYEELKHLLSRINHFEKIQIIPKN
SWSDHEASGVSSACPYQGRSSFFRNVVWLTKKDNAYPTIKRSYNNTNQEDLLVLWGIHHP
NDAAEQTRLYQNPTTYISVGTSTLNQRLIPKIATRSKVNGQSGRMEFFWTILKSNDAINF
ESNGNFIAPENAYKIVKKGDSTIMKSELEYGNCNTKCQTPIGAINSSMPFHNIHPLTIGE
CPKYVKSNRLVLATGLRNSPQGERRRKKR
>ACX31967|A/duck/Egypt/0918-NLQP/2009
DQICIGYHANNSTEQVDTIMEKNVTVTHAQDILEKTHNGKLCNLDGVKPLILRDCSVAGW
LLGNPMCDEFLNVPEWSYIVEKINPANDLCYPGNFNDYEELKHLLSRINHFEKIQIIPKN
SWSDHEASGVSSACPYQGRSSFFRNVVWLTKKDNAYPTIKRSYNNTNQEDLLVLWGIHHP
NDAAEQTRLYQNPTTYISVGTSTLNQRLVPKIATRSKVNGQSGRMEFFWTILKSNDAINF
ESNGNFIAPENAYKIVKKGDSTIMKSELEYGNCNTKCQTPIGAINSSMPFHNIHPLTIGE
CPKYVKSNRLVLATGLRNSPQGERRRKKR
>ACX31979|A/duck/Egypt/09224F-NLQP/2009
DQICIGYHANNSTEQVDTIMEKNVTVTHAQDILEKTHNGKLCDLDGVKPLILRDCSVAGW
LLGNPMCDEFPNVSEWSYIVEKINPANDLCYPGNFNNYEELKHLLSRINRFEKIQIIPKS
SWPDHEASLGVSSACPYQGGPSFYRNVVWLIKKNNTYPTIKKSYHNTNQEDLLVLWGIHH
PNDEEEQTRIYKNPTTYISVGTSTLNQRLVPKIATRSKVNGQSGRVEFFWTILKSNDTIN
FESNGNFIAPENAYKIVKKGDSTIMKSELEYGNCSTKCQTPIGAINSSMPFHNIHPLTIG
ECPKYVKSNRLVLATGLRNSPQGEGRRKKR
>ACX31968|A/duck/Egypt/0923-NLQP/2009
DQICIGYHANNSTEQVDTIMEKNVTVTHAQDILEKTHNGKLCDLDGVKPLILRDCSVAGW
LLGNPMCDEFLNVPEWSYIVEKINPVNDLCYPGNFNDYEELKHLLSRINHFEKIQIFPKS
SWSDHEASSGVSSACPYQGRSSFFRNVVWLVKKDNAYPTIKKSYNNTNQEDLLILWGIHH
PNDAAEQTRLYQNPTTYISVGTSTLNQRLVPKIATRSKVNGQSGRIEFFWTILKSNDVIN
FESNGNFIAPENAYKIVKKGDSTIMKSELEYGNCNTKCQTPIGAINSSMPFHNIHPLTIG
ECPKYVKSNRLVLATGLRNSPQGERRRKKR
>ADD21371|A/duck/Egypt/09238sm-NLQP/2009
DQICIGYHANNSTEQVDTIMEKNVTVTHAQDILEKTHNGKLCNLDGVKPLILRDCSVAGW
LLGNPMCDEFLNVPEWSYIVEKINPANDLCYPGNFNDYEELKHLLSRINHFEKIQIIPKN
SWSDHEASGVSSACPYQGISSFFRNVVWLTKKDNAYPTIKRSYNNTNQEDLLVLWGIHHP
NDAAEQTRLYQNPTTYISVGTSTLNQRLVPKIATRSKVNGQSGRMEFFWTILKSNDAINF
ESNGNFIAPENAYKIVKKGDSTIMKSELEYSNCNTKCQTPIGAINSSMPFHNIHPITIGE
CPKYVKSNRLVLATGLRNSPQGERRRKKR
>ACX31969|A/duck/Egypt/0926-NLQP/2009
DQICIGYHANNSTEQVDTIMEKNVTVTHAQDILEKTHNGKLCNLDGVKPLILRDCSVAGW
LLGNPMCDEFLNVPEWSYIVEKINPANDLCYPGNFNDYEELKHLLSRINHFEKIQIIPKN
SWSDHEASGVSSACPYQGRSSFFRNVVWLTKKDNAYPTIKRSYNNTNQEDLLVLWGIHHP
NDAAEQTRLYQNPTTYISVGTSTLNQRLVPKIATRSKVNGQSGRMEFFWTILKSNDAINF
ESNGNFIAPENAYKIVKKGDSTIMKSELEYGNCNTKCQTPIGAINSSMPFHNIHPLTIGE
CPKYVKSNRLVLATGLRNSPQGERRRKKR
>ADD21372|A/duck/Egypt/09274sm-NLQP/2009
DQICIGYHANNSTEQVDTIMEKNVTVTHAQDILEKTHNGKLCNLDGVKPLILRDCSVAGW
LLGNPMCDEFLNVPEWSYIVEKINPANDLCYPGNFNDYEELKHLLSRINHFEKIQIIPKN
SWSDHEASGVSSACPYQGRSSFFRNVVWLTKKDNAYPTIKRSYNNTNQEDLLVLWGIHHP
NDAAEQTRLYQNPTTYISVGTSTLNQRLVPKIATRSKVNGQSGRMEFFWTILKSNDAINF
ESNGNFIAPENAYKIVKKGDSTIMKSELEYVNCNTKCQTPIGAINSSMPFHNIHPLTIGE
CPKYVKSNRLVLATGLRNSPQGERRRKKR
>ACX31992|A/duck/Egypt/093-NLQP/2009
DQICIGYHANNSTEQVDTIMEKNVTVTHAQDILEKTHNGKLCNLDGVKPLILRDCSVAGW
LLGNPMCDEFLNVPEWSYIVEKINPANDLCYPGNFNDYEELKHLLSRINHFEKIQIIPKN
SWSDHEASGVSSACPYQGRPSFFRNVVWLTKKDNAYPTIKRSYNNTNQEDLLVLWGIHHP
NDAAEQTRLYQNPTTYISVGTSTLNQRLVPKIATRSKVNGQSGRMEFFWTILKSNDAINF
ESNGNFIAPENAYKIVKKGDSTIMKSELEYGNCNTKCQTPIGAINSSMPFHNIHPLTIGE
CPKYVKSNRLVLATGLRNSPQGERRRKKR
>ADD21380|A/duck/Egypt/0930smL-NLQP/2009
DQICIGYHANNSTEQVDTIMEKNVTVTHAQDILEKTHNGKLCNLDGVKPLILRDCSVAGW
LLGNPMCDEFLNVPEWSYIVEKINPANDLCYPGNFNDYEELKHLLSRINHFEKIQIIPKN
SWSDHEASGVSSACPYQGRSSFFRNVVWITKKDNAYPTIRRSYNNTNQEDLLVLWGIHHP
NDAAEQTRLYQNPTTYISVGTSTLNQRLIPKIATRSKVNGQSGRMEFFWTILKSNDAINF
ESNGNFIAPENAYKIVKKGDSTIMKSELEYGNCNTKCQTPIGAINSSMPFHNIHPLTIGE
CPKYVKSNRLVLATGLRNSPQGERRRKKR
>ADD21364|A/duck/Egypt/09315s-NLQP/2009
DQICIGYHANNSTEQVDTIMEKNVTVTHAQDILEKTHNGKLCNLDGVKPLILRDCSVAGW
LLGNPMCDEFLNVPEWSYIVEKINPANDLCYPGNFNDYEELKHLLSRINHFEKIQIIPKN
SWSDHEASGVSSACPYQGRSSFFRNVVWLTKKDNAYPTIKKSYNNTNQEDLLILWGIHHP
NDAAEQTRLYQNPTTYISVGTSTLNQRLVPKIATRSKVNGQSGRMEFFWTILKSNDAINF
ESNGNFIAPENAYKIVKKGDSTIMKSELEYGNCNTKCQTPIGAINSSMPFHNIHPLTIGE
CPKYVKSNRLVLATGLRNSPQGERRRKKR
>ADD21374|A/duck/Egypt/09332sm-NLQP/2009
DQICIGYHANNSTEQVDTIMEKNVTVTHAQDILEKTHNGKLCNLDGVKPLILRDCSVAGW
LLGNPMCDEFLNVPEWSYIVEKINPANDLCYPGNFNDYEELKHLLSRINHFEKIQIIPRN
SWSDHEASGVSSACQYQGRSSFFRNVVWLTKKDNAYPTIKRSYNNTNQEDLLVLWGIHHP
NDAAEQTRLYQNPTTYISVGTSTLNQRLVPKIATRSKVNGQSGRMEFFWTILKSNDAINF
ESNGNFIAPENAYKIVKKGDSTIMKSELEYGNCNTKCQTPIGAINSSMPFHNIHPLTIGE
CPKYVKSNRLVLATGLRNSPQGERRRKKR
>ACX31997|A/duck/Egypt/09339S-NLQP/2009
DQICIGYHANNSTEQVDTIMEKNVTVTHAQDILEKTHNGKLCNLDGVKPLILRDCSVAGW
LLGNPMCDEFLNVPEWSYIVEKINPANDLCYPGNFNDYEELKHLLSRINHFEKIQIIPKN
YWSDHEASGVSSACPYQGRSSFFRNVVWLTKKNNAYPTIKRSYNNTNQEDLLVLWGIHHP
NDAEEQTRLYQNPTTYISVGTSTLNQRLVPKIATRSKVNGQSGRMEFFWTILKSNDAINF
ESNGNFIAPENAYKIVKKGDSTIMKSELEYGNCNTKCQTPIGAINSSMPFHNIHPLTIGE
CPKYVKSNRLVLATGLRNSPQGERRRKKR
>ADD21368|A/duck/Egypt/0934sm-NLQP/2009
DQICIGYHANNSTEQVDTIMEKNVTVTHAQDILEKTHNGKLCDLDGVKPLILRDCSVAGW
LLGNPMCDEFLNVPEWSYIVEKINPANDLCYPGNFNDYEELKHLLSRINHFEKIQIIPKS
SWSDHEASSGVSSACPYQGRPSFFRNVVWLLKKDNAYPTIKRSYNNTNQEDLLVLWGIHH
PNDAAEQTRLYQNPTTYISVGTSTLNQRLVPRIATRSKVNGQSGRIEFFWTILKSNDAIN
FESNGNFIAPENAYKIVKKGDSTIMKSELEYGNCNTKCQTPIGAINSSMPFHNIHPLTIG
ECPKYVKSNRLVLATGLRNSPQGERRRKKR
>ACX31978|A/duck/Egypt/093L-NLQP/2009
DQICIGYHANNSTEQVDTIMEKNVTVTHAQDILEKTHNGKLCNLDGVKPLILRDCSVAGW
LLGNPMCDEFLNVPEWSYIVEKINPANDLCYPGNFNDYEELKHLLSRINHFEKIQIIPKN
SWSDHEASGVSSACPYQGRSSFFRNVVWLTKKDNAYPTIKRSYNNTNQEDLLVLWGIHHP
NDAAEQTRLYQNPTTYISVGTSTLNQRLIPKIATRSKVNGQSGRMEFFWTILKSNDAINF
ESNGNFIAPENAYKIVKKGDSTIMKSELEYGNCNTKCQTPIGAINSSMPFHNIHPLTIGE
CPKYVKSNRLVLATGLRNSPQGERRRKKR
>ADD21375|A/duck/Egypt/0945smf-NLQP/2009
DQICIGYHANNSTEQVDTIMEKNVTVTHAQDILEKTHNGKLCNLDGVKPLILRDCSVAGW
LLGNPMCDEFLNVPEWSYIVEKINPANDLCYPGNFNDYEELKHLLSRINHFEKIQIIPKN
SWSDHEASGVSSACPYQGRSSFFRNVVWLTKKDNAYPTIKRSYNNTNQEDLLVLWGIHHP
NDATEQTRLYQNPTTYISVGTSTLNQRLVPKIATRSKVNGQSGRMEFFWTILKSNDAINF
ESNGNFIAPENAYKIVKKGDSTIMKSELEYGNCNTKCQTPIGAINSSMPFHNIHPLTIGE
CPKYVKSNRLVLATGLRNSPQGERRRKKR
>ACX31971|A/duck/Egypt/0955-NLQP/2009
DQICIGYHANNSTEQVDTIMEKNVTVTHAQDILEKTHNGKLCDLDGVKPLILRDCSVAGW
LLGNPMCDEFPNVSEWSYIVEKINPANDLCYPGNFNNYEELKHLLSRINRFEKIQIIPKS
SWPDHEASLGVSSACPYQGGPSFYRNVVWLIKKNNTYPTIKESYHNTNQEDLLVLWGIHH
PNDEEEQTRIYKNPTTYISVGTSTLNQRLVPKIATRSKVNGQSGRVEFFWTILKSNDTIN
FESNGNFIAPENAYKIVKKGDSTIMKSELEYGNCSTKCQTPIGAINSSMPFHNIHPLTIG
ECPKYVKSNRLVLATGLRNSPQGEGRRKKR
>ACX31974|A/duck/Egypt/0964-NLQP/2009
DQICIGYHANNSTEQVDTIMEKNVTVTHAQDILEKTHNGKLCDLDGVKPLILRDCSVAGW
LLGNPMCDEFLNVPEWSYIVEKINPANDLCYPGNFNDYEELKHLLSRINHFEKIQIIPKS
SWSDHEASSGVSSACPYQGRPSFFRNVVWLLKKDNAYPTIKRSYNNTNQEDLLVLWGIHH
PNDAAEQTRLYQNPTTYISVGTSTLNQRLVPRIATRSKVNGQSGRIEFFWTILKSNDVIN
FESNGNFIAPENAYKIVKKGDSTIMKSELEYSNCNTKCQTPIGAINSSMPFHNIHPLTIG
ECPKYVKSNRLVLATGLRNSPQGERRRKKR
>ADD21376|A/duck/Egypt/0967smf-NLQP/2009
DQICIGYHANNSTEQVDTIMEKNVTVTHAQDILEKTHNGKLCNLDGVKPLILRDCSVAGW
LLGNPMCDEFLNVPEWSYIVEKINPVNDLCYPGNFNDYEELKHLLSRINHFEKIQIIPKN
SWSDHEASGVSSACPYQGRSSFFRNVVWLTKKDNAYPTIKRSYNNTNQEDLLVLWGIHHP
NDAAEQTRLYQNPTTYISVGTSTLNQRLVPKIATRSKVNGQSGRMEFFWTILRSNDAINF
ESNGNFIAPENAYKIVKKGDSTIMKSELEYGNCNTKCQTPIGAINSSMPFHNIHPLTIGE
CPKYVKSNRLVLATGLRNSPQGERRRKKR
>ADD21382|A/duck/Egypt/0969smL-NLQP/2009
DQICIGYHANNSTEQVDTIMEKNVTVTHAQDILEKTHNGKLCNLDGVKPLILRDCSVAGW
LLGNPMCDEFLNVPEWSYIVEKINPANDLCYPGNFNDYEELKHLLSRINHFEKIQIIPKN
SWSDHEASGVSSACPYQGRSSFFRNVVWLTKKDNAYPTIKRSYNNTNQEDLLVLWGIHHP
NDATEQTRLYQNPTTYISVGTSTLNQRLIPKIATRSKVNGQSGRMEFFWTILKSNDAINF
ESNGNFIAPENAYKIVKKGDSTIMKSELEYGNCNTKCQTPIGAINSSMPFHNIHPLTIGE
CPKYVKSNRLVLATGLRNSPQEERRRKKR
>ADD21359|A/duck/Egypt/0970-NLQP/2009
DQICIGYHANNSTEQVDTIMEKNVTVTHAQDILEKTHNGKLCNLDGVKPLILRDCSVAGW
LLGNPMCDEFLNVPEWSYIVEKINPANDLCYPGNFNDYEELKHLLSRINHFEKIQIIPKN
SWSDHEASGVSSACPYQGRSSFFRNVVWLTKKNNAYPTIKRSYNNTNQEDLLVLWGIHHP
NDAAEQTRLYQNPTTYISVGTSTLNQRLIPKIATRSKVNGQSGRMEFFWTILKSNDAINF
ESNGNFIAPENAYKIVKKGDSTIMKSELEYGNCNTKCQTPIGAINSSMPFHNIHPLTIGE
CPKYVKSNRLVLATGLRNSPQGERRRKKR
>ACX31990|A/duck/Egypt/0971SM-NLQP/2009
DQICIGYHANNSTEQVDTIMEKNVTVTHAQDILEKTHNGKLCDLDGVKPLILRDCSVAGW
LLGNPMCDEFLNVPEWSYIVEKINPVNDLCYPGNFNDYEELKHLLSRINHFEKIQIFPKS
SWSDHEASSGVSSACPYQGRSSFFRNVVWLVKKGNAYPTIKKSYNNTNQEDLLILWGIHH
PNDAAEQTRLYQNPTTYISVGTSTLNQRLVPKIATRSKVNGQSGRIEFFWTILKSNDVIN
FESNGNFIAPENAYKIVKKGDSTIMKSELEYGNCNTKCQTPIGAINSSMPFHNIHPLTIG
ECPKYVKSNRLVLATGLRNSPQGERRRKKR
>ACX31975|A/duck/Egypt/0972-NLQP/2009
DQICIGYHANNSTEQVDTIMEKNVTVTHAQDILEKTHNGKLCNLDGVKPLILRDCSVAGW
LLGNPMCDEFLNVPEWSYIVEKINPANDLCYPGNFNDYEELKHLLSRINHFEKIQIIPKN
SWSDHEASGVSSACPYQGRSSFFRNVVWLTKKDNAYPTIKRSYNNTNQEDLLVLWGIHHP
NDAAEQTRLYQNPTTYISVGTSTLNQRLVPKIATRSKVNGQSGRMEFFWTILKSNDAINF
ESNGNFIAPENAYKIVKKGDSTIMKSELEYGNCNTKCQTPIGAINSSMPFHNIHPLTIGE
CPKYVKSNRLVLATGLRNSPQGERRRKKR
>ADD21360|A/duck/Egypt/0982-NLQP/2009
DQICIGYHANNSTEQVDTIMEKNVTVTHAQDILEKTHNGKLCDLDGVKPLILRDCSVAGW
LLGNPMCDEFLNVPEWSYIVEKINPANDLCYPGDFNDYEELKHLLSRINHFEKIQIIPKS
SWSDHEASSGVSSACPYQGRSSFFRNVVWLIKKNNAYPTIKRSYNNTNQEDLLVLWGIHH
PNDAAEQTRLYHNPTTYISVGTSTLNQRLVPKIATRSKVNGQSGRMEFFWTILKPNDSIN
FESNGNFIAPENAYKIVKKGDSTIMKSELEYGNCNTKCQTPIGAINSSMPFHNIHPLTIG
ECPKYVKSSRLVLATGLRNSPQGKSRRKKR
>ADI23976|A/duck/Egypt/0984smf-NLQP/2009
DQICIGYHANNSTEQVDTIMEKNVTVTHAQDILEKTHNGKLCNLDGVKPLILRDCSVAGW
LLGNPMCDEFLNVPEWSYIVEKINPANDLCYPGNFNDYEELKHLLSRINHFEKIQIIPKN
SWSDHEASGVSSACPYQGRSSFFRNVVWLTKKDNAYPTIKRSYNNTNQEDLLVLWGIHHP
NDAAEQTRLYQNPTTYISVGTSTLNQRLVPKIATRSKVNGQSGRMEFFWTILKSNDAINF
ESNGNFIAPENAYKIVKKGDSTIMKSELEYGNCNTKCQTPIGAINSSMPFHNIHPLTIGE
CPKYVKSNRLVLATGLRNSPQGERRRKKR
>ACX31966|A/duck/Egypt/099-NLQP/2009
DQICIGYHANNSTEQVDTIMEKNVTVTHAQDILEKTHNGKLCDLDGVKPLILRDCSVAGW
LLGNPMCDEFLNVPEWSYIVEKINPANDLCYPGDFNDYEELKHLLSRINHFEKIQIIPKS
SWSDHEASSGVSSACPYQGRSSFFRNVVWLIKKDNAYPTIKRSYNNTNQEDLLVLWGIHH
PNDAAEQTRLYHNPTTYISVGTSTLNQRLVPKIATRSKVNGQSGRMEFFWTILKPNDAIN
FESNGNFIAPENAYKIVKKGDSTIMKSELEYGNCNTKCQTPIGAINSSMPFHNIHPLTIG
ECPKYVKSSRLVLATGLRNSPQGKSRRKKR
>ACX31989|A/duck/Egypt/0990SM-NLQP/2009
DQICIGYHANNSTEQVDTIMEKNVTVTHAQDILEKTHNGKLCNLDGVKPLILRDCSVAGW
LLGNPMCDEFLNVPEWSYIVEKINPANDLCYPGNFNDYEELKHLLSRINHFEKIQIIPKN
SWSDHEASGVSSACPYQGRSSFFRNVVWLTKKNSAYPTIKRSYNNTNQEDLLVLWGIHHP
NDAAEQTRLYQNPTTYISVGTSTLNQRLVPKIATRSKVNGQSGRMEFFWTILKSNDAINF
ESNGNFIAPENAYKIVKKGDSTIMKSELEYSNCNTKCQTPIGAINSSMPFHNIHPLTIGE
CPKYVKSNRLVLATGLRNSPQGERRRKKR
>AEQ72832|A/duck/Egypt/10118/2010
DQICIGYHANNSTEQVDTIMEKNVTVTHAQDILEKTHNGKLCNLDGVKPLILRDCSVDGW
LLGNPMCDEFLNVPEWSYIVEKINPANDLCYPGNFNDYEEVKHLLSRINHFEKIQIIPKD
SWSDHEASGVSSACPYQGRSSFFRNVVWLTKKNDAYPTIKKSYNNTNQEDLLVLWGIHHP
NDAAEQTRLYQNPTTYISVGTSTLNQRLVPKIATRSKVNGQSGRMEFFWTILKSNDAINF
ESNGNFIAPENAYKIVKKGDSTIMKSELEYSNCNTKCQTPIGAINSSMPFHNIHPLTIGE
CPKYVKSNRLVLATGLRNSPQGEKRRKKR
>ADM85862|A/duck/Egypt/1011d/2010
DQICIGYHANNSTEQVDTIMEKNVTVTHAQDILEKTHNGKLCNLDGVKPLILRDCSVAGW
LLGNPMCDEFLNVPEWSYIVEKINPTNDLCYPGNFNDYEELKHLLSRINHFEKIQIIPKN
SWSDHEASGVSSACPYQGRSSFFRNVVWLTKKNNAYPTIKKSYNNTNQEDLLVLWGIHHP
NDAAEQTRLYQNPTTYISVGTSTLNQRLVPKIATRSKVNGQSGRMEFFWTILKSNDAINF
ESNGNFIAPENAYKIVKKGDSTIMKSELEYGNCNTKCQTPIGAINSSMPFHNIHPLTIGE
CPKYVKSNRLVLATGLRNSPQGERRRKKR
>AEQ72838|A/duck/Egypt/10131/2010
DQICIGYHANNSTEQVDTIMEKNVTVTHAQDILEKTHNGKLCNLDGVKPLILRDCSVAGW
LLGNPMCDEFLNVPEWSYIVEKINPANDLCYPGNFNDYEELKHLLSRINHFEKIQIIPKN
SWSDHEASGVSSACPYQGRSSFFRNVVWLTKKDNAYPTIKRSYNNTNQEDLLVLWGIHHP
NDATEQTRLYQNPTTYISVGTSTLNQRLVPKIATRSKVNGQSGKMEFFWTILKSNDAINF
ESNGNFIAPENAYKIVKKGDSTIMKSELEYGDCNTKCQTPIGAINSSMPFHNIHPLTIGE
CPKYVKSNRLVLATGLRNSPQGERRRKKR
>ADM85863|A/duck/Egypt/101565v/2010
DQICIGYHANNSTEQVDTIMEKNVTVTHAQDILEKTHNGKLCNLDGVKPLILRDCSVAGW
LLGNPMCDEFLNVPEWSYIVEKINPANDLCYPGNFNDYEELKHLLSRINHFEKIQIIPKN
SWSDHEASGVSSACPYQGRSSFFRNVVWLTKKDNAYPTIKRSYNNTNQEDLLVLWGIHHP
NDATEQTRLYQNPTTYISVGTSTLNQRLVPKIATRSKVNGQSGRMEFFWTILKSNDAINF
ESNGNFIAPENAYKIVKKGDSTIMKSELEYGNCNTKCQTPIGAINSSMPFHNIHPLTIGE
CPKYVKSNRLVLATGLRNSPQGDRRRKKR
>ADM85882|A/duck/Egypt/10157s/2010
DQICIGYHANNSTEQVDTIMEKNVTVTHAQDILEKTHNGKLCNLDGVKPLILRDCSVAGW
LLGNPMCDEFLNVPEWSYIVEKINPANDLCYPGNFNDYEELKHLLSRINHFEKIQIIPKN
SWSDHEASGVSSACPYQGRSSFFRNVVWLTKKNNAYPTIKKSYNNTNQEDLLVLWGVHHP
NDAAEQTRLYQNPTTYISVGTSTLNQRLVPKIATRSKVNGQSGRMEFFWTILKSNDVINF
ESNGNFIAPENAYKIVKKGDSTIMKSELEYGNCNTKCQTPIGAINSSMPFHNIHPLTIGE
CPKYVKSNRLVLATGLRNSPQGERRRKKR
>ADM85850|A/duck/Egypt/1017/2010
DQICIGYHANNSTEQVDTIMEKNVTVTHAQDILEKTHNGKLCDLDGVKPLILRDCSVAGW
LLGNPMCDEFPNVSEWSYIVEKINPANDLCYPGNFNNYEELKHLLSRINRFEKIKITPKS
SCPNHEASLGVSSACPSKGRPSFYRNVVWLIKKNNTYPTIKKSYHNTNQEDLLVLWGIHH
PNDEEEQTRIYKNPTTYISVGTSTLNQRLVPKIATRSKVNGQSGRVEFFWTILKSNDTIN
FESNGNFIAPENAYKIVKKGDSTIMKSELEYGNCNTKCQTPIGAINSSMPFHNIHPLTIG
ECPKYVKSNRLVLATGLRNSPQGEGRRRKKR
>AEQ72818|A/duck/Egypt/10185SS/2010
DQICIGYHANNSTEQVDTIMEKNVTVTHAQDILEKTHNGKLCNLDGVKPLILRDCSVAGW
LLGNPMCDEFLNVPEWSYIVEKINPANDLCYPGNFNDYEELKHLLSRINHFEKIQITPKN
SWSDHEASGVSSACPYQGRSSFFRNVVWLTKKDNAYPTIKRSYNNTNQEDLLVLWGIHHP
NDATEQTRLYQNPTTYISVGTSTLNQKLVPKIATRSKVKGQSGRMEFFWTILKSNDAINF
ESNGNFIAPENAYKIVKKGDSTIMKSELEYGDCNTKCQTPIGAINSSMPFHNIHPLTIGE
CPKYVKSNRLVLATGLRNSPQGERRRKKR
>ADM85870|A/duck/Egypt/1020sd/2010
DQICIGYHANNSTEQVDTIMEKNVTVTHAQDILEKTHNGKLCNLDGVKPLILRDCSVAGW
LLGNPMCDEFLNVPEWSYIVEKINPANDLCYPGNFNDYEELKHLLSRINHFEKIQIIPKN
SWSDHEASGVSSACPYQGRSSFFRNVVWLTKKNNAYPTIKKSYNNTNQEDLLVLWGIHHP
NDAVEQTRLYQNPTTYISVGTSTLNQRLVPKIATRSKVNGQSGRMEFFWTILKSNDAINF
ESNGNFIAPENAYKIVKKGDSTIMKSELEYGNCNTKCQTPIGAINSSMPFHNIHPLTIGE
CPKYVKSNRLVLATGLRNSPQGERRRKKR
>ADM85851|A/duck/Egypt/1022/2010
DQICIGYHANNSTEQVDTIMEKNVTVTHAQDILEKTHNGKLCNLDGVKPLILRDCSVAGW
LLGNPMCDEFLNVPEWSYIVEKINPANDLCYPGNFNDYEELKHLLSRINHFEKIQIIPKN
SWSDHEASGVSSACPYQGRSSFFRNVVWLTKKDNAYPTIKRSYNNTNQEDLLVLWGIHHP
NDAAEQTRLYQNPTTYISVGTSTLNQRLVPKIATRSKVNGQSGRMEFFWTILKSNDAINF
ESNGNFIAPEYAYKIVKKGDSTIMKSELEYGNCNTKCQTPIGAINSSMPFHNIHPLTIGE
CPKYVKSNRLILATGLRNSPQGERRRKKR
>AEQ72821|A/duck/Egypt/10228SF/2010
DQICIGYHANNSTEQVDTIMEKNVTVTHAQDILEKTHNGKLCNLDGVKPLILRDCSVAGW
LLGNPMCDEFLNVPEWSYIVEKINPANDLCYPGNFNDYEELKHLLSRINHFEKIQIIPKN
SWSDHEASGVSSACPYQGRSSFFRNVVWLTKKNDAYPTIKKSYNNTNQEDLLVLWGIHHP
NDAAEQTRLYQNPTTYISVGTSTLNQRLVPKIATRSKVNGQSGRMEFFWTILKSNDAINF
ESNGNFIAPENAYKIVKKGDSTIMKSELEYSNCNTKCQTPIGAINSSMPFHNIHPLTIGE
CPKYVKSNRLVLATGLRNSPQGERRRKKR
>AEQ72824|A/duck/Egypt/10255AG/2010
DQICIGYHANNSTEQVDTIMEKNVTVTHAQDILEKTHNGKLCNLDGVKPLILRDCSVAGW
LLGNPMCDEFLNVPEWSYIVEKINPANDLCYPGNFNDYEELKHLLSRINHFEKIQIIPKN
SWSDHEASGVSSACPYQGRSSFFRNVVWLTKKNNTYPTIKKSYNNTNQEDLLVLWGIHHP
NDEAEQTRLYQNPTTYISVGTSTLNQRLVPKIATRSKVNGQSGRMEFFWTILKSNDAINF
ESNGNFIAPENAYKIVKKGDSTIMKSELEYGNCNTKCQTPIGAINSSMPFHNIHPLTIGE
CPKYVKSNRLVLATGLRNSPQGERRRKKR
>ADM85877|A/duck/Egypt/1025sf/2010
DQICIGYHANNSTEQVDTIMEKNVTVTHAQDILEKTHNGKLCNLDGVKPLILRDCSVAGW
LLGNPMCDEFLNVPEWSYIVEKINPANDLCYPGNFNDYEELKHLLSRINHFEKIQIIPKS
SWSDHEASGVSSACPYQGRSSFFRNVVWLTKKNNAYPTIKKSYNNTNQEDLLILWGIHHP
NDAAEQTRLYQNPTTYISVGTSTLNQRLVPKIATRSKVNGQSGRMEFFWTILKSNDAINF
ESNGNFIAPENAYKIVKKGDSTIMKSELEYGNCNTKCQTPIGAINSSMPFHNIHPLTIGE
CPKYVKSNRLVLATGLRNSPQGERRRKKR
>AEQ72833|A/duck/Egypt/10283SF/2010
DQICIGYHANNSTEQVDTIMEKNVTVTHAQDILEKTHNGKLCNLDGVKPLILRDCSVAGW
LLGNPMCDEFLNVPEWSYIVEKINPANDLCYPGNFNDYEELKHLLSRINHFEKIQIIPKN
SWSDHEASGVSSACPYQGRSSFFRNVVWLTKKNNAYPTIKKSYNNTNQEDLLVLWGIHHP
NDEAEQTRLYQNPTTYISVGTSTLNQRLVPKIATRSKVNGQSGRMEFFWTILKSNDAINF
ESNGNFIAPENAYKIVKKGDSTIMKSELEYGNCNTKCQTPIGAINSSMPFHNIHPLTIGE
CPKYVKSNRLVLATGLRNSPQGERRRKKR
>AEQ72834|A/duck/Egypt/10290SF/2010
DQICIGYHANNSTEQVDTIMEKNVTVTHAQDILEKTHNGKLCNLDGVKPLILRDCSVAGW
LLGNPMCDEFLNVPEWSYIVEKINPANDLCYPGNFNDYEELKHLLSRINHFEKIQIIPKD
SWSDHEASGVSSACPYQGRSSFFRNVVWLTKKNAAYPTIKKSYNNTNQEDLLVLWGIHHP
NDAAEQTRLYQNPTTYISVGTSTLNQRLVPKIATRSKVNGQSGRMEFFWTILKSNDAINF
ESNGNFIAPENAYKIVKKGDSTIMKSELEYSNCNTKCQTPIGAINSSMPFHNIHPLTIGE
CPKYVKSNRLVLATGLRNSPQGERRRKKR
>AEQ72836|A/duck/Egypt/10331SF/2010
DQICIGYHANNSTEQVDTIMEKNVTVTHAQDILEKTHNGKLCDLDGVKPLILRDCSVAGW
LLGNPMCDEFLNVPEWSYIVEKINPANDLCYPGNFNDYEELKHLLSRINHFEKIQIIPKD
SWSDHEASGVSSACPYQGRSSFFRNVVWLTKKNAAYPTIKKSYNNTNQEDLLVLWGIHHP
NDAAEQTRLYQNPTTYISVGTSTLNQRLVPKIATRSKVNGQSGRMEFFWTILKSNDAINF
ESNGNFIAPENAYKIVKKGDSTIMKSELEYSNCNTKCQTPIGAINSSMPFHNIHPLTIGE
CPKYVKSNRLVLATGLRNSPQGERRRKKR
>AEQ72837|A/duck/Egypt/10336SF/2010
DQICIGYHANNSTEQVDTIMEKNVTVTHAQDILEKTHNGKLCNLDGVKPLILRDCSVAGW
LLGNPMCDEFLNVPEWSYIVEKINPANDLCYPGNFNDYEELKHLLSRINHFEKIQIIPKN
SWSDHEASGVSSACPYQGRSSFFRNVVWLTKKNDAYPTIKKSYNNTNQEDLLVLWGIHHP
NDAAEQTRLYQNPTTYISVGTSTLNQRLVPRIATRSKVNGQSGRMEFFWTILKSNDAINF
ESNGNFIAPENAYKIVKKGDSTIMKSELEYSNCNTKCQTPIGAINSSMPFHNIHPLTIGE
CPKYVKSNRLVLATGLRNSPQGERRRKKR
>ADM85847|A/duck/Egypt/103swf/2010
DQICIGYHANNSTEQVDTIMEKNVTVTHAQDILEKTHNGKLCNLDGVKPLILRDCSVAGW
LLGNPMCDEFLNVPEWSYIVEKINPANDLCYPGNFNDYEELKHLLSRINHFEKIQIIPKN
SWSDHEASGVSSACPYQGRSSFFRNVVWLTKKDNAYPTIKRSYNNTNQEDLLVLWGIHHP
NDATEQTRLYQNPTTYISVGTSTLNQRLVPKIATRSKVNGQSGRMEFFWTILKSNDAINF
DSNGNFIAPENAYKIVKKGDSTIMKSELEYGNCNTKCQTPIGAINSSMPFHNIHPLTIGE
CPKYVKSNRLVLATGLRNSPQGERRRKKR
>AEQ72819|A/duck/Egypt/10403S/2010
DQICIGYHANNSTEQVDTIMEKNVTVTHAQDILEKTHNGKLCNLDGVKPLILRDCSVAGW
LLGNPMCDEFLNVPEWSYIVEKINPANDLCYPGNFNDYEELKHLLSRINHFEKIQIIPKD
SWSDHETSGVSSACPYQGRSSFFRNVVWLTKKNDAYPTIKKSYNNTNQEDLLVLWGIHHP
NDAAEQTRLYQNPTTYISVGTSTLNQRLVPKIATRSKVNGQSGRMEFFWTILKSNDAINF
ESNGNFIAPENAYKIVKKGDSTIMKSELEYSNCNTKCQTPIGAINSSMPFHNIHPLTIGE
CPKYVKSNRLVLATGLRNSPQGERRRKKR
>AEQ72812|A/duck/Egypt/1046SF/2010
DQICIGYHANNSTEQVDTIMEKNVTVTHAQDILEKTHNGKLCNLDGVKPLILRDCSVAGW
LLGNPMCDEFLNVPEWSYIVEKINPANDLCYPGNFNDYEELKHLLSRINHFEKIQIIPKN
SWSDHEASGVSSACPYQGRSSFFRNVVWLTKKNNTYPTIKRSYNNTNQEDLLVLWGIHHP
NDAAEQTKLYQNPTTYISVGTSTLNQRLVPKIATRSKVNGQSGRMEFFWTILKSNDAINF
ESNGNFIAPENAYKIVKKGDSTIMKSELEYGNCNTKCQTPIGAINSSMPFHNIHPLTIGE
CPKYVKSNRLVLATGLRNSPQGERRRKKR
>ADM85884|A/duck/Egypt/1063s/2010
DQICIGYHANNSTEQVDTIMEKNVTVTHAQDILEKTHNGKLCNLDGVKPLILRDCSVAGW
LLGNPMCDEFLNVPEWSYIVEKINPANDLCYPGNFNDYEELKHLLSRINHFEKIQIISKN
SWSDHEASGVSSACPYQGRSSFFRNVVWLTKKNNAYPTIKKSYNNTNQEDLLVLWGIHHP
NDAAEQTRLYQNPTTYISVGTSTLNQRLVPKIATRSKVNGQSGRMEFFWTILKSNDAINF
ESNGNFIAPENAYKIVKKGDSTIMKSELEYGNCNTKCQTPIGAINSSMPFHNIHPLTIGE
CPKYVKSNRLVLATGLRNSPQGERRRKKR
>ADM85876|A/duck/Egypt/1068s/2010
DQICIGYHANNSTEQVDTIMEKNVTVTHAQDILEKTHNGKLCSLDGVKPLILRDCSVAGW
LLGNPMCDEFLNVPEWSYIVEKINPANDLCYPGNFNDYEELKHLLSRINHFEKIQIIPKN
SWSDHEASGVSSACPYQGRSSFFRNVVWLTKKNNAYPTIKKSYNNTNQEDLLVLWGIHHP
NDAAEQTRLYQNPTTYISVGTSTLNQRLVPKIATRSKVNGQSGRMEFFWTILKSNDAINF
ESNGNFIAPENAYKIVKKGDSTIMKSELEYGNCNTKCQTPIGAINSSMPFHNIHPLTIGE
CPKYVKSNRLVLATGLRNSPQGERRRKKR
>ADM85878|A/duck/Egypt/106d/2010
DQICIGYHANNSTEQVDTIMEKNVTVTHAQDILEKTHNGKLCNLDGVKPLILRDCSVAGW
LLGNPMCDEFLNVPEWSYIVEKINPANDLCYPGNFNDYEELKHLLSRINHFEKIQIIPKN
SWSDHEASGVSSACPYQGRSSFFRNVVWLTKKNNAYPTIKKSYNNTNQEDLLVLWGIHHP
NDAAEQTRLYQNPTTYISVGTSTLNQRLVPKIATRSKVNGQSGRMEFFWTILKSNDAINF
ESNGNFIAPENAYKIVKKGDSTIMKSELEYGNCNTKCQTPIGAINSSMPFHNIHPLTIGE
CPKYVKSNRLVLATGLRNSPQGERRRKKR
>ADM85873|A/duck/Egypt/1097s/2010
DQICIGYHANNSTEQVDTIMEKNVTVTHAQDILEKTHNGKLCNLDGVKPLILRDCSVAGW
LLGNPMCDEFLNVPEWSYIVEKINPANDLCYPGNFNDYEELKHLLSRINHFEKIQIIPKD
SWSDHEASGVSSACPYQGRSSFFRNVVWLTKRNNAYPTIKKSYNNTNQEDLLVLWGIHHP
NDAAEQTRLYQNPTTYISVGTSTLNQRLVPKIATRSKVNGQSGRMEFFWTILKSNDAINF
ESNGNFIAPENAYKIVKKGDSTIMKSELEYGNCNTKCQTPIGAINSSMPFHNIHPLTIGE
CPKYVKSNRLVLATGLRNSPQGERRRKKR
>AEQ72888|A/duck/Egypt/11106SF/2011
DQICIGYHANNSTEQVDTIMEKNVTVTHAQDILEKTHNGKLCNLDGVKPLILRDCSVAGW
LLGNPMCDEFLNVPEWSYIVEKINPANDLCYPGNFNDYEELKHLLSRINHFEKIQIIPKD
SWSDHETSGVSSACPYQGRSSFFRNVVWLTKKNDAYPTIKKSYNNTNQEDLLVLWGIHHP
NDAAEQTRLYQNPTTYVSVGTSTLNQRLVPKIATRSKVNGQSGRMEFFWTILKSNDAINF
ESNGNFIAPENAYKIVKKGDSTIMKSELEYSNCNTKCQTPIGAINSSMPFHNIHPLTIGE
CPKYVKSNRLVLATGLRNSPQGEKRRKKR
>AEQ72880|A/duck/Egypt/1110AF/2011
DQICIGYHANNSTEQVDTIMEKNVTVTHAQDILEKTHNGKLCNLDGVKPLILRDCSVAGW
LLGNPMCDEFLNVPEWSYIVEKINPSNDLCYPGNFNDYEELKHLLSRINHFEKIQIIPKD
SWSDHEASGVSSACPYQGRSSFFRNVVWLTKKNDAYPTIKKSYNNTNQEDLLILWGIHHP
NDAAEQTRLYQNPTTYISVGTSTLNQRLVPKIATRSKVNGQSGRMEFFWTILKSNDAINF
ESNGNFIAPENAYKIVKKGDSTIMKSELEYSNCNTKCQTPIGAINSSMPFHNIHPLTIGE
CPKYVKSNRLVLATGLRNSPQGEKRRKKR
>AEQ72866|A/duck/Egypt/11117S/2011
DQICIGYHANNSTEQVDTIMEKNVTVTHAQDILEKTHNGKLCNLDGVKPLILRDCSVAGW
LLGNPMCDEFLNVPEWSYIVEKINPANDLCYPGNFNDYEELKHLLSRINHFEKIQIIPKD
SWSDHEASGVSSACPYQGRSSFFRNVVWLTKKDNAYPTIKKSYNNTNQEDLLVLWGIHHP
NDAAEQTRLYQNPTTYISVGTSTLNQRLVPKIATRSKVNGQSGRMEFFWTILKSNDAINF
ESNGNFIAPENAYKIVKKGDSTIMKSELEYSNCNTKCQTPIGAINSSMPFHNIHPLTIGE
CPKYVKSNRLVLATGLRNSPQGEKRRKKR
>AEQ72895|A/duck/Egypt/11117SS/2011
DQICIGYHANNSTEQVDTIMEKNVTVTHAQDILEKTHNGKLCNLDGVKPLILRDCSVAGW
LLGNPMCDEFLNVPEWSYIVEKINPANDLCYPGNFNDYEELKHLLSRINHFEKIQIIPKD
SWSDHEASGVSSACPYQGRSSFFRNVVWLTKKNDAYPTIKKSYNNTNQEDLLVLWGIHHP
NDAAEQTRLYQNPTTYISVGTSTLNQRLVPKIATRSKVNGQSGRMEFFWTILKSNDAINF
ESNGNFIAPENAYKIVKKGDSTIMKSELEYSNCNTKCQTPIGAINSSMPFHNIHPLTIGE
CPKYVKSNRLVLATGLRNSPQGEKRRKKR
>AEQ72852|A/duck/Egypt/1113SD/2011
DQICIGYHANNSTEQVDTIMEKNVTVTHAQDILEKTHNGKLCNLDGVKPLILRDCSVAGW
LLGNPMCDEFLNVPEWSYIVEKINPANDLCYPGNFNDYEELKHLLSRINHFEKIQIIPKD
SWPDHEASGVSSACPYQGRSSFFRNVVWLTKKNNAYPTIKKSYNNTNQEDLLVLWGIHHP
NDAAEQTRLYQNPTTYISVGTSTLNQRLVPKIATRSKVNGQSGRMEFFWTILKSNDAINF
ESNGNFIAPENAYKIVKKGDSTIMKSKLEYSNCNTKCQTPIGAINSSMPFHNIHPLTIGE
CPKYVKSNRLVLATGLRNSPQGEKRRKKR
>AEQ72843|A/duck/Egypt/1114S/2011
DQICIGYHANNSTEQVDTIMEKNVTVTHAQDILEKTHNGKLCNLDGVKPLILRDCSVAGW
LLGNPMCDEFLNVPEWSYIVEKNNPANDLCYPGNFNDYEELKHLLSRINHFEKIRIIPKD
SWSDHEASGVSSACPYQGRSSFFRNVVWLTKKNDAYPTIKKSYNNTNQEDLLVLWGIHHP
NDAAEQTRLYQNPTTYISVGTSTLNQRLVPKIATRSKVNGQSGRMEFFWTILKSNDAINF
ESNGNFIAPENAYKIVKKGDSTIMKSELEYSNCNTKCQTPIGAINSSMPFHNIHPLTIGE
CPKYVKSNRLVLATGLRNSPQGERRRKKR
>AEQ72892|A/duck/Egypt/1116AF/2011
DQICIGYHANNSTEQVDTIMEKNVTVTHAQDILEKTHNGKLCNLDGVKPLILRDCSVAGW
LLGNPMCDEFLNVPEWSYIVEKINPANDLCYPGNFNDYEELKHLLSRINHFEKIQIIPKD
SWSDHEASGVSSACPYQGRSSFFRNVVWLTKKNDAYPTIKKSYNNTNQEDLLVLWGIHHP
NDAAEQTRLYQNPTTYISVGTSTLNQRLVPKIATRSKVNGQSGRMEFFWTILKSNDAINF
ESNGNFIAPENAYKIVKKGDSTIMKSELEYSNCNTKCQTPIGAINSSMPFHNIHPLTIGE
CPKYVKSNRLVLATGLRNSPQGEKRRKKR
>AEQ72898|A/duck/Egypt/11175SF/2011
DQICIGYHANNSTEQVDTIMEKNVTVTHAQDILEKTHNGKLCNLDGVKPLILRDCSVAGW
LLGNPMCDEFLNVPEWSYIVEKINPANDLCYPGNFNDYEELKHLLSRINHFEKIQIIPKD
SWSDHETSGVSSACPYQGRSSFFRNVVWLTKKNDAYPTIKKSYNNTNQEDLLVLWGIHHP
NDAAEQTRLYQNPTTYVSVGTSTLNQRLDPKIATRSKVNGQSGRMEFFWTILKSNDAINF
ESNGNFIAPENAYKIVKKGDSTIMKSELEYSNCNTKCQTPIGAINSSMPFHNIHPLTIGE
CPKYVKSNRLVLATGLRNSPQGEKRRKKR
>AEQ72899|A/duck/Egypt/11193SF/2011
DQICIGYHANNSTEQVDTIMEKNVTVTHAQDILEKTHNGKLCNLDGVKPLILRDCSVAGW
LLGNPMCDEFLNVPEWSYIVEKINPANDLCYPGNFNDYEELKHLLSRINHFEKIQIIPKD
SWSDHEASGVSSACPYQGRSSFFRNVVWLTKKNDAYPTIKKSYNNTNQEDLLVLWGIHHP
NDAAEQTRLYQNPTTYISVGTSTLNQRLVPKIATRSKVNGQSGRMEFFWTILKSNDAINF
ESNGNFIAPENAYKIVKKGDSTIMKSELEYSNCNTKCQTPIGAINSSMPFHNIHPLTIGE
CPKYVKSNRLVLATGLRNSPQGEKRRKKR
>AEQ72886|A/duck/Egypt/11211S/2011
DQICIGYHANNSTEQVDTIMEKNVTVTHAQDILEKTHNGKLCNLDGVKPLILRDCSVAGW
LLGNPMCDEFLNVPEWSYIVEKINPANDLCYPGNFNDYEELKHLLSRINHFEKIQIIPKD
SWSDHEASGVSSACPYQGRSSFFRNVVWLTKKNDAYPTIKKSYNNTNQEDLLVLWGIHHP
NDAAEQTRLYQNPTTYISVGTSTLNQRLVPKIATRSKVNGQSGRMEFFWTILKSNDAINF
ESNGNFIAPENAYKIVKKGDSTIMKSELEYSNCNTKCQTPIGAINSSMPFHNIHPLTIGE
CPKYVKSNRLVLATGLRNSPQGEKRRKKR
>AEQ72889|A/duck/Egypt/11221S/2011
DQICIGYHANNSTEQVDTIMEKNVTVTHAQDILEKTHNGKLCNLDGVKPLILRDCSVAGW
LLGNPMCDEFLKVPEWSYIVEKINPANDLCYPGNFNDYEELKHLLSRINHFEKIQIIPKD
SWSDHEATGVSSACPYQGRSSFFRNVVWLTKKNDAYPTIKKSYNNTNQEDLLVLWGIHHP
NDAAEQTRLYQNPTTYISVGTSTLNQRLVPKIATRSKVNGQSGRMEFFWTILKSNDAINF
ESNGNFIAPENAYKIVKKGDSTIMKSELEYSNCNTKCQTPIGAINSSMPFHNIHPLTIGE
CPKYVKSNRLVLATGLRNSPQGEKRRKKR
>AEQ72854|A/duck/Egypt/1123SF/2011
DQICIGYHANNSTEHVDTIVEKNVTVTHAQDILEKTHNGKLCNLDGVKPLILRDCSVAGW
LLGNPMCDEFLNVPEWSYIVEKINPANDLCYPGNFNDYEELKHLLSRINHFEKIQIIPKD
SWSDHEASGVSSACPYQGRSSFFRNVVWLTKRNNAYPTIKKSYNNTNQEDLLVLWGIHHP
NDAAEQTRLYQNPTTYISVGTSTLNQRLVPKIATRSKVNGQSGRMEFFWTILKSNDAINF
ESNGNFFAPENAYKIVKKGDSTIMKSELEYGNCNTKCQTPIGAINSSMPFHNIHPLTIGE
CPKYVKSNRLVLATGLRNSPQGERRRKKR
>AEQ72891|A/duck/Egypt/11246S/2011
DQICIGYHANNSTEQVDTIMEKNVTVTHAQDILEKTHNGKLCNLDGVKPLILRDCSVAGW
LLGNPMCDEFLNVPEWSYIVEKINPANDLCYPGNFNDYEELKHLLSRINHFEKIQIIPKD
SWSDHEASGVSSACPYQGRSSFFRNVVWLTKKNNAYPTIKKSYNNTNQEDLLVLWGIHHP
NDAAEQTRLYQNPTTYISVGTSTLNQRLVPKIATRSKVNGQSGRMEFFWTILKSNDAINF
ESNGNFIAPENAYKIVKKGDSTIMKSELEYSNCNTKCQTPIGAINSSMPFHNIHPLTIGE
CPKYVKSNRLVLATGLRNSPQGEKRRKKR
>AEQ72848|A/duck/Egypt/1125S/2011
DQICIGYHANNSTEQVDTIMEKNVTVTHAQDILEKTHNGKLCNLDGVKPLILRDCSVAGW
LLGNPMCDEFLNVPEWSYIVEKINPANDLCYPGNFNDYEELKHLLSRINHFEKIQIIPKD
SWSDHEASGVSSACPYQGRSSFFRNVVWLTKKNDAYPTIKKSYNNTNQEDLLVLWGIHHP
NDAAEQTRLYQNPTTYISVGTSTLNQRLVPKIATRSKVNGQSGRMEFFWTILKSNDAINF
ESNGNFIAPENAYKIVKKGDSTIMKSELEYSNCNTKCQTPIGAINSSMPFHNIHPLTIGE
CPKYVKSNRLVLATGLRNSPQGEKRRKKR
>AEQ72849|A/duck/Egypt/1130AG/2011
DQICIGYHANNSTEQVDTIMEKNVTVTHAQDILEKTHNGKLCNLDGVRPLILRDCSVAGW
LLGNPMCDEFLNVPEWSYIVEKINPANDLCYPGNFNDYEELKHLLSRINHFEKIQIIPKN
SWSDHEASGVSSACPYQGRSSFFRNVVWLTKKNNAYPTIKKSYNNTNQEDLLVLWGIHHP
NDEAEQTRLYQNPTTYISVGTSTLNQRLVPKIATRSKVNGQSGRMEFFWTILKSNDAINF
ESNGNFIAPENAYKIVKKGDSTIMKSELEYGNCNTKCQTPIGAINSSMPFHNIHPLTIGE
CPKYVKSNRLVLATGLRNSPQGERRRKKR
>AEQ72897|A/duck/Egypt/11312S/2011
DQICIGYHANNSTEQVDTIMEKNVTVTHAQDILEKTHNGKLCNLDGVKPLILRDCSVAGW
LLGNPMCDEFLNVPEWSYIVEKINPANDLCYPGNFNDYEELKHLLSRINHFEKIQIIPKN
SWSDHETSGVSSACPYQGRSSFFRNVIWLTKKNDAYPTIKKSYNNTNQEDLLVLWGIHHP
NDAAEQTRLYQNPTTYISVGTSTLNQRLVPKIATRSKVNGQSGRMEFFWTILKSNDAINF
ESNGNFIAPENAYKIVKKGDSTIMRSELEYSNCNTKCQTPIGAINSSMPFHNIHPLTIGE
CPKYVKSNRLVLATGLRNSPQGERRRKKR
>AEQ72867|A/duck/Egypt/1148SF/2011
DQICIGYHANNSTEQVDTIMEKNVTVTHAQDILEKTHNGKLCNLDGVKPLILRDCSVAGW
LLGNPMCDEFLNVPEWSYIVEKINPANDLCYPGNFNDYEELKHLLSRINHFEKIQIIPKD
SWSDHEASGVSSACPYQGRSSFFRNVVWLTKKNDAYPTIKKSYNNTNQEDLLILWGIHHP
NDAAEQTRLYQNPTTYISVGTSTLNQRLVPKIATRSKVNGQSGRMEFFWTILKSNDAINF
ESNGNFIAPENAYKIVKKGDSTIMKSELEYSNCNTKCQTPIGAINSSMPFHNIHPLTIGK
CPKYVKSNRLVLATGLRNSPQGEKRRKKR
>AEQ72887|A/duck/Egypt/1153/2011
DQICIGYHANNSTEQVDTIMEKNVTVTHAQDILEKTHNGKLCNLDGVKPLILRDCSVAGW
LLGNPMCDEFLNVPEWSYIVEKINPANDLCYPGNFNDYEELKHLLSRINHFEKIQIIPKD
SWSDHEASGVSSACPYQGRSSFFRNVVWLTKKNDAYPTIKKSYNNTNQEDLLVLWGIHHP
NDAAEQTRLYQNPTTYISVGTSTLNQRLVPKIATRSKVNGQSGRMEFFWTILKSNDAINF
ESNGNFIAPENAYKIVKKGDSTIMKSELEYSNCNTKCQTPIGAINSSMPFHNIHPLTIGE
CPKYVKSNRLVLATGLRNSPQGEKRRKKR
>AEQ72871|A/duck/Egypt/1174SF/2011
DQICIGYHANNSTEQVDTIMEKNVTVTHAQDILEKTHNGKLCNLDGVKPLILRDCSVAGW
LLGNPMCDEFLNVPEWSYIVEKINPANDLCYPGNFNDYEELKHLLSRINHFEKIQIIPKN
SWSDHEASGVSSACPYQGRSSFFRNVVWLTKKNAAYPTIKKSYNNTNQEDLLVLWGIHHP
NDAAEQTRLYQNPTTYISVGTSTLNQRLVPKIATRSKVNGQSGRMEFFWTILKSNDAINF
ESNGNFIAPENAYKIVKKGDSTIMKSELEYSNCNTKCQTPIGAINSSMPFHNIHPLTIGE
CPKYVKSNRLVLATGLRNSPQGERRRKKR
>ACM68987|A/duck/Egypt/11NLQP-CLEVB263/2008
DQICIGYHANNSTEQVDTIMEKNVTVTHAQDILEKTHNGKLCDLDGVKPLILRDCSVAGW
LLGNPMCDEFLNVPEWSYIVEKINPANDLCYPGDFNDYEELKHLLSRINHFEKIQIIPKS
SWSDHEASSGVSSACPYQGRSSFFRNVVWLIKKDNAYPTIKKSYNNTNQEDLLVLWGIHH
PNDAAEQTRLYQNPTTYISVGTSTLNQRLVPKIATRSKVNGQSGRMEFFWTILKPNDAIN
FESNGNFIAPENAYKIVKKGDSTIMKSELEYGNCNTKCQTPIGAINSSMPFHNIHPLTIG
ECPKYVKSNRLVLATGLRNSPQGERRRKKR
>ABO64692|A/duck/Egypt/12380N3-CLEVB/2006
DQICIGYHANNSTEQVDTIMEKNVTVTHAQDILEKTHNGKLCDLDGVKPLILRDCSVAGW
LLGNPMCDEFLNVPEWSYIVEKINPANDLCYPGNFNDYEELKHLLSRINHFEKIQIIPKS
SWSDHEASSGVSSACPYQGRSSFFRNVVWLIKKDNAYPTIKRSYNNTNQEDLLVLWGIHH
PNDAAEQTRLYQNPTTYISVGTSTLNQRLVPKIATRSKVNGQSGRMEFFWTILKSNDAIN
FESNGNFIAPENAYKIVKKGDSTIMKSELEYGNCNTKCQTPIGAINSSMPFHNIHPLTIG
ECPKYVKSKRLVLATGLRNSPQGERRRKKR
>ABN70711|A/duck/Egypt/1301-NAMRU3/2007
DQICIGYHANNSTEQVDTIMEKNVTVTHAQDILEKTHNGKLCDLDGVKPLILRDCSVAGW
LLGNPMCDEFLNVPEWSYIVEKINPANDLCYPGNFNDYEELKHLLSRINHFEKIQIIPKS
SWSNHEASSGVSSACPYQGRSSFFRNVVWLIKKDNAYPTIKISYNNTNQEDLLVLWGIHH
PNDAAEQTRLYQNPTTYISVGTSTLNQRLVPKIATRSKVNGQSGRMEFFWTILKSNDAIN
FESNGNFIAPENAYKIVKKGDSTIMKSELEYGNCNTKCQTPIGAINSSMPFHNIHPLTIG
ECPKYVKSNRLVLATGLRNSPQGERRRKKR
>ABO64693|A/duck/Egypt/13010N3-CLEVB/2006
DQICIGYHANNSTEQVDTIMEKNVTVTHAQDILEKTHNGKLCDLDGVKPLILRDCSVAGW
LLGNPMCDEFLNVPEWSYIVEKINPANDLCYPGNFNDYEELKHLLSRINHFEKIQIIPKS
SWSDHEASSGVSSACPYQGRSSFFRNVVWLIKKNNAYPTIKISYNNTNQEDLLVLWGIHH
PNDAAEQTRLYQNPTTYISVGTSTLNQRLVPKIATRSKVNGQSGRMEFFWTILKSNDAIN
FESNGNFIAPENAYKIVKKGDSTIMKSELEYGNCNTKCQTPIGAINSSMPFHNIHPLTIG
ECPKYVKSNRLVLATGLRNSPQGERRRKKR
>ACD64997|A/duck/Egypt/1709-3VIR08/2007
DQICIGYHANNSTEQVDTIMEKNVTVTHAQDILEKTHNGKLCDLNGVKPLILRDCSVAGW
LLGNPMCDEFLNVPEWSYIVEKISPANDLCYPGNFNDYEELKHLLSRINHFEKIQIIPKS
SWSHHEASSGVSSACPYQGRSSFFRNVVWLIKKDNAYPTIKRSYNNTNQEDLLILWGIHH
PNDAAEQTRLYQNPTTYISVGTSTLNQKLVPKIATRSKVNGQSGRIEFFWTILKSNDAIN
FESNGNFIAPENAYKIVKKGDSTIMKSELEYGNCNTKCQTPIGAINSSMPFHNIHPLTIG
ECPKYVKSNRLVLATGLRNSPQGERRRKKR
>ABO64694|A/duck/Egypt/1888N3-SM25/2007
DQICIGYHANNSTEQVDTIMEKNVTVTHAQDILEKTHNGKLCDLDGVKPLILRDCSVAGW
LLGNPMCDEFLNVPEWSYIVEKINPANDLCYPGNFNDYEELKHLLSRINHFEKIQIIPKS
SWSDHEASSGVSSACPYQGRSSFFRNVVWLIKKDNAYPTIKRSYNNTNQEDLLVLWGIHH
PNDAAEQTRLYQNPTTYISVGTSTLNQRLVPKIATRSKVNGQSGRIEFFWTILKSNDAIN
FESNGNFIAPENAYKIVKKGDSTIMKSELEYGNCNTKCQTPIGAINSSMPFHNIHPLTIG
ECPKYVKSNRLVLATGLRNSPQGERRRKKR
>ABG81040|A/duck/Egypt/2253-3/2006
DQICIGYHANNSTEQVDTIMEKNVTVTHAQDILEKTHNGKLCDLDGVKPLILRDCSVAGW
LLGNPMCDEFLNVPEWSYIVEKINPANDLCYPGNFNDYEELKHLLSRINHFEKIQIIPKS
SWSDHEASSGVSSACPYQGRSSFFRNVVWLIKKDNAYPTIKRSYNNTNQEDLLVLWGIHH
PNDAAEQTRLYQNPTTYISVGTSTLNQRLVPKIATRSKVNGQSGRMEFFWTILKSNDAIN
FESNGNFIAPENAYKIVKKGDSTIMKSELEYGNCNTKCQTPIGAINSSMPFHNIHPLTIG
ECPKYVKSKRLVLATGLRNSPQGERRRKKR
>ABJ16840|A/duck/Egypt/2253-3/2006
DQICIGYHANNSTEQVDTIMEKNVTVTHAQDILEKTHNGKLCDLDGVKPLILRDCSVAGW
LLGNPMCDEFLNVPEWSYIVEKINPANDLCYPGNFNDYEELKHLLSRINHFEKIQIIPKS
SWSDHEASSGVSSACPYQGRSSFFRNVVWLIKKDNAYPTIKRSYNNTNQEDLLVLWGIHH
PNDAAEQTRLYQNPTTYISVGTSTLNQRLVPKIATRSKVNGQSGRMEFFWTILKSNDAIN
FESNGNFIAPENAYKIVKKGDSTIMKSELEYGNCNTKCQTPIGAINSSMPFHNIHPLTIG
ECPKYVKSKRLVLATGLRNSPQGERRRKKR
>ABY79008|A/duck/Egypt/3043NAMRU3-CLEVB56/2007
DQICIGYHANNSTEQVDTIMEKNVTVTHAQDILEKTHNGKLCDLDGVKPLILRDCSVAGW
LLGNPMCDEFLNVPEWSYIVEKINPANDLCYPGNFNDYEELKHLLSRINHFEKIQIFPKS
SWSDHEASSGVSSACPYQGRSSFFRNVVWLIKKDNAYPTIKRSYNNTNQEDLLVLWGIHH
PNDAAEQTRLYQNPTTYISVGTSTLNQRLVPKIATRSKVNGQSGRIEFFWTILKSNDAIN
FESNGNFIAPENAYKIVKKGDSTIMKSELEYGNCNTKCQTPIGAINSSMPFHNIHPLTIG
ECPKYVKSNRLVLATGLRNSPQGERRRKKR
>ABY79012|A/duck/Egypt/3047NAMRU3-CLEVB63/2007
DQICIGYHANNSTEHVDTIMEKNVTVTHAQDILEKTHNGKLCDLDGVKPLILRDCSVAGW
LLGNPMCDEFLNVPEWSYIVEKINPANDLCYPGNFNDYEELKHLLSRINHFEKIQIIPKS
SWSNHEASSGVSSACPYQGRSSFFRNVVWLIKKGNAYPTIKISYNNTNQEDLLVLWGIHH
PNDAAEQTRLYQNPTTYISVGTSTLNQRLVPKIATRSKVNGQSGRMEFFWTILKSNDAIN
FESNGNFIAPENAYKIVKKGDSTIMKSELEYGNCNTKCQTPIGAINSSMPFHNIHPLTIG
ECPKYVKSNRLVLATGLRNSPQGERRRKKR
>ABY79013|A/duck/Egypt/3048NAMRU3-CLEVB74/2007
DQICIGYHANNSTEHVDTIMEKNVTVTHAQDILEKTHNGKLCDLDGVKPLILRDCSVAGW
LLGNPMCDEFLNVPEWSYIVEKINPANDLCYPGNFNDYEELKHLLSRINHFEKIQIIPKS
SWSNHEASSGVSSACPYQGRSSFFRNVVWLIKKGNAYPTIKISYNNTNQEDLLVLWGIHH
PNDAAEQTRLYQNPTTYISVGTSTLNQRLVPKIATRSKVNGQSGRMEFFWTILKSNDAIN
FESNGNFIAPENAYKIVKKGDSTIMKSELEYGNCNTKCQTPIGAINSSMPFHNIHPLTIG
ECPKYVKSNRLVLATGLRNSPQGERRRKKR
>ABY79833|A/duck/Egypt/5169-1/2007
DQICIGYHANNSTEQVDTIMEKNVTVTHAQDILEKTHNGKLCDLDGVKPLILRDCSVAGW
LLGNPMCDEFLNVPEWSYIVEKINPANDLCYPGNFNDYEELKHLLSRINHFEKIQIIPKS
SWSDHEASSGVSSACPHQGRSSFFRNVVWLIKKNNAYPTIKRSYNNTNQEDLLVLWGIHH
PSDAAEQTRLYQNPTTYISVGTSTLNQRLVPKIATRSKVNGQSGRIEFFWTILKSNDAIN
FESNGNFIAPENAYKIVKKGDSTIMKSELEYGNCNTKCQTPIGAINSSMPFHNIHPLTIG
ECPKYVKSNRLVLATGLRNSPQGERRRKKR
>ABY79032|A/duck/Egypt/9399NAMRU3-CLEVB202/2007
DQICIGYHANNSTEQVDTIMEKNVTVTHAQDILEKTHNGKLCDLNGVKPLILRDCSVAGW
LLGNPMCDEFLNVPEWSYIVEKINPANDLCYPGNFNDYEELKHLLSRINHFEKIQIIPKS
SWSDHEASSGVSSACPYQGRSSFFRNVVWLIKKDNAYPTIKRSYNNTNQEDLLVLWGIHH
PNDAAEQTRLYQNPTTYISVGTSTLNQRLVPKIATRSKVNGQSGRIEFFWTILKSNDSIN
FESNGNFIAPENAYKIVKKGDSTIMKSELEYGNCNTKCQTPIGAINSSMPFHNIHPLTIG
ECPKYVKSNRLVLATGLRNSPQGERRRKKR
>BAJ07731|A/duck/Egypt/D1Br12/2007
DQICIGYHANNSTEQVDTIMEKNVTVTHAQDILEKTHNGKLCDLDGVKPLILRDCSVAGW
LLGNPMCDEFLNVPEWSYIVEKINPANDLCYPGNFNDYEELKHLLSRINHFEKIQIIPKS
SWSDHEASSGVSSACPYQGRSSFFRNVVWLIKKDNAYPTIKRSYNNTNQEDLLVLWGIHH
PNDAAEQTRLYQNPTTYISVGTSTLNQRLVPKIATRSKVNGQSGRMEFFWTILKSNDAIN
FESNGNFIAPENAYKIVKKGDSTIMKSELEYGNCNTKCQTPIGAINSSMPFHNIHPLTIG
ECPKYVKSNRLVLATGLRNSPQGERRRKKR
>BAJ07732|A/duck/Egypt/D1Li4/2007
DQICIGYHANNSTEQVDTIMEKNVTVTHAQDILEKTHNGKLCDLDGVKPLILRDCSVAGW
LLGNPMCDEFLNVPEWSYIVEKINPANDLCYPGNFNDYEELKHLLSRINHFEKIQIIPKS
SWSDHEASSGVSSACPYQGRSSFFRNVVWLIKKDNAYPTIKRSYNNTNQEDLLVLWGIHH
PNDAAEQTRLYQNPTTYISVGTSTLNQRLVPKIATRSKVNGQSGRMEFFWTILKSNDAIN
FESNGNFIAPENAYKIVKKGDSTIMKSELEYGNCNTKCQTPIGAINSSMPFHNIHPLTIG
ECPKYVKSNRLVLATGLRNSPQGERRRKKR
>BAJ07730|A/duck/Egypt/D1Tr335/2007
DQICIGYHANNSTEQVDTIMEKNVTVTHAQDILEKTHNGKLCDLDGVKPLILRDCSVAGW
LLGNPMCDEFLNVPEWSYIVEKINPANDLCYPGNFNDYEELKHLLSRINHFEKIQIIPKS
SWSDHEASSGVSSACPYQGRSSFFRNVVWLIKKDNAYPTIKRSYNNTNQEDLLVLWGIHH
PNDAAEQTRLYQNPTTYISVGTSTLNQRLVPKIATRSKVNGQSGRMEFFWTILKSNDAIN
FESNGNFIAPENAYKIVKKGDSTIMKSELEYGNCNTKCQTPIGAINSSMPFHNIHPLTIG
ECPKYVKSNRLVLATGLRNSPQGERRRKKR
>BAJ07733|A/duck/Egypt/D2Br210/2007
DQICIGYHANNSTEQVDTIMEKNVTVTHAQDILEKTHNGKLCDLDGVKPLILRDCSVAGW
LLGNPMCDEFLNVPEWSYIVEKINPANDLCYPGNFNDYEELKHLLSRINHFEKIQIIPKS
SWSDHEASSGVSSACPHQGRSSFFRNVVWLIKKNNAYPTIKRSYNNTNQEDLLVLWGIHH
PNDAAEQTRLYQNPTTYISVGTSTLNQRLVPKIATRSKVNGQSGRMEFFWTILKSNDAIN
FESNGNFIAPENAYKIVKKGDSTIMKSELEYGNCNTKCQTPIGAINSSMPFHNIHPLTIG
ECPKYVKSNRLVLATGLRNSPQGERRRKKR
>BAJ07734|A/duck/Egypt/D2Li234/2007
DQICIGYHANNSTEQVDTIMEKNVTVTHAQDILEKTHNGKLCDLDGVKPLILRDCSVAGW
LLGNPMCDEFLNVPEWSYIVEKINPANDLCYPGNFNDYEELKHLLSRINHFEKIQIIPKS
SWSDHEASSGVSSACPHQGRSSFFRNVVWLIKKNNAYPTIKRSYNNTNQEDLLVLWGIHH
PNDAAEQTRLYQNPTTYISVGTSTLNQRLVPKIATRSKVNGQSGRMEFFWTILKSNDAVN
FESNGNFIAPENAYKIVKKGDSTIMKSELEYGNCNTKCQTPIGAINSSMPFHNIHPLTIG
ECPKYVKSNRLVLATGLRNSPQGERRRKKR
>BAK08621|A/duck/Egypt/D2br10/2007
DQICIGYHANNSTEQVDTIMEKNVTVTHAQDILEKTHNGKLCDLDGVKPLILRDCSVAGW
LLGNPMCDEFLNVPEWSYIVEKINPANDLCYPGNFNDYEELKHLLSRINHFEKIQIIPKS
SWSDHEASSGVSSACPHQGRSSFFRNVVWLIKKNNAYPTIKRSYNNTNQEDLLVLWGIHH
PNDAAEQTRLYQNPTTYISVGTSTLNQRLVPKIATRSKVNGQSGRMEFFWTILKSNDAIN
FESNGNFIAPENAYKIVKKGDSTIMKSELEYGNCNTKCQTPIGAINSSMPFHNIHPLTIG
ECPKYVKSNRLVLATGLRNSPQGERRRKKR
>BAJ07736|A/duck/Egypt/D3Li12/2007
DQICIGYHANNSTEQVDTIMEKNVTVTHAQDILEKTHNGKLCDLDGVKPLILRDCSVAGW
LLGNPMCDEFLNVPEWSYIVEKINPANDLCYPGNFNDYEELKHLLSRINHFEKIQIIPKS
SWSDHEASSGVSSACPYQGRSSFFRNVVWLIKKDNAYPTIKRSYNNTNQEDLLVLWGIHH
PNDAAEQTRLYQNPTTYISVGTSTLNQRLVPKIATRSKVNGQSGRMEFFWTILKSNDAIN
FESNGNFIAPENAYKIVKKGDSTIMKSELEYGNCNTKCQTPIGAINSSMPFHNIHPLTIG
ECPKYVKSNRLVLATGLRNSPQGERRRKKR
>BAJ07735|A/duck/Egypt/D3Lu6/2007
DQICIGYHANNSTEQVDTIMEKNVTVTHAQDILEKTHNGKLCDLDGVKPLILRDCSVAGW
LLGNPMCDEFLNVPEWSYIVEKINPANDLCYPGNFNNYEELKHLLSRINHFEKIQIIPKN
SWSDHEASSGVSSACPYQGKSSFFRNVVWLIKKDNAYPTIKRSYNNTNQEDLLVLWGIHH
PNDAAEQTRLYQNPTTYISVGTSTLNQRLVPKIATRSKVNGQSGRMEFFWTILKSNDAIN
FESNGNFIAPENAYKIVKKGDSTIMKSELEYGNCNTKCQTPIGAINSSMPFHNIHPLTIG
ECPKYVKSNRLVLATGLRNSPQGERRRKKR
>ABW37429|A/duck/Egypt/F5/2006
DQICIGYHANNSTEQVDTIMEKNVTVTHAQDILEKTHNGKLCDLDGVKPLILRDCSVAGW
LLGNPMCDEFLNVPEWSYIVEKINPANDLCYPGNFNDYEELKHLLSRINHFEKIQIIPKS
SWSDHEASSGVSSACPYQGRSSFFRNVVWLIKKDNAYPTIKRSYNNTNQEDLLVLWGIHH
PNDAAEQTRLYQNPTTYISVGTSTLNQRLVPKIATRSKVNGQSGRMEFFWTILKSNDAIN
FESNGNFIAPEYAYKIVKKGDSTIMKSELEYGNCNTKCQTPIGAINSSMPFHNIHPLTIG
ECPKYVKSNRLVLATGLRNSPQGERRRKKR
>AEP27003|A/duck/Egypt/M2583A/2010
DQICIGYHANNSTEQVDTIMEKNVTVTHAQDILEKTHNGKLCNLDGVKPLILRDCSVAGW
LLGNPMCDEFLNVPEWSYIVEKINPANDLCYPGNFNDYEELKHLLSRINHFEKIQIIPKD
SWSDHEASGVSSACPYQGRSSFFRNVVWLTKKNDAYPTIKKSYNNTNQEDLLVLWGIHHP
NDAAEQTRLYQNPTTYISVGTSTLNQRLVPKIATRSKVNGQSGRMEFFWTILKSNDAINF
ESNGNFIAPENAYKIVKKGDSTIMKSELEYSNCNTKCQTPIGAINSSMPFHNIHPLTIGE
CPKYVKSNRLVLATGLRNSLQGEKRRKKR
>AEP84523|A/duck/Egypt/M2583B/2010
DQICIGYHANNSTEQVDTIMEKNVTVTHAQDILEKTHNGKLCNLDGVKPLILRDCSVAGW
LLGNPMCDEFLNVPEWSYIVEKINPANDLCYPGNFNDYEELKHLLSRINHFEKIQIIPKD
SWSDHEASGVSSACPYQGRSSFFRNVVWLTKKNDAYPTIKKSYNNTNQEDLLVLWGIHHP
NDAAEQTRLYQNPTTYISVGTSTLNQRLVPKIATRSKVNGQSGRMEFFWTILKSNDAINF
ESNGNFIAPENAYKIVKKGDSTIMKSELEYSNCNTKCQTPIGAINSSMPFHNIHPLTIGE
CPKYVKSNRLVLATGLRNSPQGEKRRKKR
>AEP84524|A/duck/Egypt/M2583C/2010
DQICIGYHANNSTEQVDTIMEKNVTVTHAQDILEKTHNGKLCNLDGVKPLILRDCSVAGW
LLGNPMCDEFLNVPEWSYIVEKINPANDLCYPGNFNDYEELKHLLSRINHFEKIQIIPKD
SWSDHEASGVSSACPYQGRSSFFRNVVWLTKKNDAYPTIKKSYNNTNQEDLLVLWGIHHP
NDAAEQTRLYQNPTTYISVGTSTLNQRLVPKIATRSKVNGQSGRMEFFWTILKSNDAINF
ESNGNFIAPENAYKIVKKGDSTIMKSELEYSNCNTKCQTPIGAINSSMPFHNIHPLTIGE
CPKYVKSNRLVLATGLRNSPQGEKRRKKR
>AEP37317|A/duck/Egypt/M2583D/2010
DQICIGYHANNSTEQVDTIMEKNVTVTHAQDILEKTHNGKLCNLDGVKPLILRDCSVAGW
LLGNPMCDEFLNVPEWSYIVEKINPANDLCYPGNFNDYEELKHLLSRINHFEKIQIIPKD
SWSDHEASGVSSACPYQGRSSFFRNVVWLTKKNDAYPTIKKSYNNTNQEDLLVLWGIHHP
NDAAEQTRLYQNPTTYISVGTSTLNQRLVPKIATRSKVNGQSGRMEFFWTILKSNDAINF
ESNGNFIAPENAYKIVKKGDSTIMKSELEYSNCNTKCQTPIGAINSSMPFHNIHPLTIGE
CPKYVKSNRLVLATGLRNSPQGEKRRKKR
>AEP37323|A/duck/Egypt/M3075B/2011
DQICIGYHANNSTEQVDTIMEKNVTVTHAQDILEKTHNGKLCNLDGVKPLILRDCSVAGW
LLGNPMCDEFLNVPEWSYIVEKINPANDLCYPGNFNDYEELKHLLSRINHFEKIQIIPKD
SWSDHEASGVSSACPYQGRPSFFRNVVWLTKKNDAYPTIKKSYNNTNQEDLLVLWGIHHP
NDAAEQTRLYQNPTTYISVGTSTLNQRLVPKIATRSKVNGQSGRMEFFWTILKSNDAINF
ESNGNFIAPENAYKIVKKGDSTIMKSELEYSNCNTKCQTPIGAINSSMPFHNIHPLTIGE
CPKYVKSNRLVLATGLRNSPQGEKRRKKR
>AEP37318|A/duck/Egypt/Q2645C/2010
DQICIGYHANNSTEQVDTIMEKNVTVTHAQDILEKTHNGKLCNLDGVKPLILRDCSVAGW
LLGNPMCDEFLNVPEWSYIVEKINPANDLCYPGNFNDYEELKHLLSRINHFEKIQIIPKD
SWSDHEASGVSSACPYQGRSSFFRNVVWLTKKNDAYPTIKKSYNNTNQEDLLVLWGIHHP
NDAAEQTRLYQNPTTYISVGTSTLNQRLVPKIATRSKVNGQSGRMEFFWTILKSNDAINF
ESNGNFIAPENAYKIVKKGDSTIMKSELEYSNCNTKCQTPIGAINSSMPFHNIHPLTIGE
CPKYVKSNRLVLATGLRNSPQGEKRRKKR
>ABW37435|A/duck/Egypt/R5/2007
DQICIGYHANNSTEQVDTIMEKNVTVTHAQDILEKTHNGKLCNLDGVKPLILRDCSVAGW
LLGNPMCDEFLNVPEWSYIVEKINPANDLCYPGNFNDYEELKHLLSRINHFEKIQIIPKN
SWSDHEASGVSSACPYQGRSSFFRNVVWLTKKDNAYPTIKRSYNNTNQEDLLVLWGIHHP
NDAAEQTRLYQNPTTYISVGTSTLNQRLVPKIATRSKVNGQSGRMEFFWTILKSNDAINF
ESNGNFIAPENAYKIVKKGDSTIMKSELEYGNCNTKCQTPIGAINSSMPFHNIHPLTIGE
CPKYVKSNRLVLATGLRNSPQGERRRKKR
>ADM85848|A/environment/Egypt/104swf/2010
DQICIGYHANNSTEQVDTIMEKNVTVTHAQDILEKTHNGKLCNLDGVKPLILRDCSVAGW
LLGNPMCDEFLNVPEWSYIVEKINPANDLCYPGNFNDYEELKHLLSRINHFEKIQIIPKN
SWSDHEASGVSSACPYQGRSSFFRNVVWLTKKDNAYPTIKRSYNNTNQEDLLVLWGIHHP
NDAAEQTRLYQNPTTYISVGTSTLNQRLVPKIATRSKVNGQSGRMEFFWTILKSNDAINF
ESNGNFIAPENAYKIVKKGDSTIMKSELEYGNCNTKCQTPIGAINSSMPFHNIHPLTIGE
CPKYVKSNRLVLATGLRNSPQGERRRKKR
>ADM85849|A/environment/Egypt/105swf/2010
DQICIGYHANNSTEQVDTIMEKNVTVTHAQDILEKTHNGKLCNLDGVKPLILRDCSVAGW
LLGNPMCDEFLNVPEWSYIVEKINPANDLCYPGNFNDYEELKHLLSRINHFEKIQIIPKN
SWSDHEASGVSSACPYQGRSSFFRNVVWLTKKDNAYPTIKRSYNNTNQEDLLVLWGIHHP
NDATEQTRLYQNPTTYISVGTSTLNQRLVPKIATRSKVNGQSGRMEFFWTILKSNDAINF
DSNGNFIAPENAYKIVKKGDSTIMKSELEYGNCNTKCQTPIGAINSSMPFHNIHPLTIGE
CPKYVKSNRLVLATGLRNSPQGERRRKKR
>ADB12241|A/equine/Egypt/av1/2009
DQICIGYHANNSTEQGDTIMEKNVTVTHAQDILEKTHNGKLCNLDGVKPLILRDCSVAGW
LLGNPMCDEFLNVPEWSYIVEKINPANDLCYPGNFNDYEELKHLLSRINHFEKIQIIPKN
SWSDHEASGVSSACPYQGRSSFFRNVEWLTKKDNAYPTIKRSYNNTTQEDLLVLWGIHHP
NDATEQTRLYQNPTTYISVGTSTLNQRLVPKIATRSKVNGQSGRMEFFWTILKSNDAINF
ESNGNFIAPENAYKIVKKGDSTIMKSELEYGNCNTKCQTPIGAINSSMPFHNIHPLTIGE
CPKYVKSNRLVLATGLRNSPQGERRRKKR
>ADD21377|A/goose/Egypt/09102smf-NLQP/2009
DQICVGYHANNSTEQVDTIMEKNVTVTHAQDILEKTHNGKLCNLDGVKPLILRDCSVAGW
LLGNPMCDEFLNVPEWSYIVEKINPANDLCYPGNFNDYEELKHLLSRINHFEKIQIIPKN
SWSDHEASGVSSACPYQGRSSFFRNVVWLTKKDNAYPTIKRSYNNTNQEDLLVLWGIHHP
NDAAEQTRLYQNPTTYISVGTSTLNQRLVPKIATRSKVNGQSGRMEFFWTILKSNDAINF
ESNGNFIAPENAYKIVKKGDSTIMKSELEYGNCNTKCQTPIGAINSSMPFHNIHPLTIGE
CPKYVKSNRLVLVTGLRNSPQGERRRKKR
>ADD21367|A/goose/Egypt/0910sm-NLQP/2009
DQICIGYHANNSTEQVDTIMEKNVTVTHAQDILEKTHNGKLCNLDGVKPLILRDCSVAGW
LLGNPMCDEFLNVPEWSYIVEKINPANDLCYPGNFNDYEELKHLLSRINHFEKIQIIPKN
SWSDHEASGVSSACPYQGRSSFFRNVVWLTKKDNAYPTIKRSYNNTNQEDLLVLWGIHHP
NDAAEQTRLYQNPTTYISVGTSTLNQRLVPKIATRSKVNGQSGRMEFFWTILKSNDAINF
ESNGNFIAPENAYKIVKKGDSTIMKSELEYSNCNTKCQTPIGAINSSMPFHNIHPLTIGE
CPKYVKSNRLVLATGLRNSPQGERRRKKR
>ADD21379|A/goose/Egypt/0912smg-NLQP/2009
DQICIGYHANNSTEQVDTIMEKNVTVTHAQDILEKTHNGKLCNLDGVKPLILRDCSVAGW
LLGNPMCDEFLNVPEWSYIVEKINPANDLCYPGNFNDYEELKHLLSRINHFEKIQIIPKN
SWSDHEASGVSSACPYQGRSSFFRNVVWLTKKDDAYPTIKRSYNNTNQEDLLVLWGIHHP
NDAAEQTRLYQNPTTYISVGTSTLNQRLVPKIATRSKVNGQSGRMEFFWTILKSNDAINF
ESNGNFIAPENAYKIVKKGDSTIMKSELEYGNCNTKCQTPIGAINSSMPFHNIHPLTIGE
CPKYVKSNRLVLATGLRNSPQGERRRKKR
>ADM85844|A/goose/Egypt/09134sml/2009
DQICIGYHANNSTEQVDTIMEKNVTVTHAQDILEKTHNGKLCNLDGVKPLILRDCSVAGW
LLGNPMCDEFLNVPEWSYIVEKINPANDLCYPGNFNDYEELKHLLSRINHFEKIQIIPKN
SWSDHEASGVSSACPYQGRSSFFRNVVWLTKKNSAYPTIKKSYNNTNQEDLLVLWGIHHP
NDAEEQTRLYQNPTTYISVGTSTLNQRLVPKIATRSKVNGQSGRMEFFWTILKSNDAINF
ESNGNFIAPENAYKIVKKGDSTIMKSELEYGNCNTKCQTPIGAINSSMPFHNIHPLTIGE
CPKYVKSNRLVLATGLRNSPQGERRRKKR
>ACX31970|A/goose/Egypt/0929-NLQP/2009
DQICIGYHANNSTEQVDTIMEKNVTVTHAQDILEKTHNGKLCNLDGVKPLILRDCSVAGW
LLGNPMCDEFLNVPEWSYIVEKINPANDLCYPGNFNDYEELKHLLSRINHFEKIQIIPKS
SWSDHEASGVSSACPYQGRSSFFRNVVWLTKKDNAYPTIKRSYNNTNQEDLLVLWGIHHP
NDAAEQTRLYQNPTTYISVGTSTLNQRLVPKIATRSKVNGQSGRMEFFWTILKSNDAINF
ESNGNFIAPENAYKIVKKGDSTIMKSELEYGNCNTKCQTPIGAINSSMPFHNIHPLTIGE
CPKYVKSNRLVLATGLRNSPQGERRRKKR
>ADD21373|A/goose/Egypt/09324sm-NLQP/2009
DQICIGYHANNSTEQVDTIMEKNVTVTHAQDILEKTHNGKLCNLDGVKPLILRDCSVAGW
LLGNPMCDEFLNVPEWSYIVEKINPANDLCYPGNFNDYEELKHLLSRINHFEKIQIIPKN
SWSDHEASGVSSACPYQGRSSFFRNVVWLTKKDNAYPTIKRSYNNTNQEDLLVLWGIHHP
NDAAEQTRLYQNPTTYISVGTSTLNQRLVPKIATRSKVNGQSGRMEFFWTILKSNDAINF
ESNGNFIAPENAYKIVKKGDSTIMKSELEYGNCNTKCQTPIGAINSSMPFHNIHPLTIGE
CPKYVKSNRLVLATGLRNSPQGERRRKKR
>ADD21381|A/goose/Egypt/0946smL-NLQP/2009
DQICIGYHANNSTEQVDTIMEKNVTVTHAQDILEKTHNGKLCDLDGVKPLILRDCSVAGW
LLGNPMCDEFLNVSEWSYIVEKINPANDLCYPGNFNNYEELKHLLSRINRFEKIQITSKS
SWPDHEASLGVSAACPYQGGPSFYRNVVWLIEKNNTYPIIKKSYHNTNQEDLLVLWGIHH
PNDEAEQTRLYKNPTTYISVGTSTLNQRLVPKIATRSKVNGQSGRVEFFWTILKSNDVIN
FESNGNFIAPENAYKIVKKGDSTIMKSELEYGNCNTKCQTPIGAINSSMPFHNIHPLTIG
ECPKYVKSNRLVLATGLRNSPQGERRRKKR
>AEQ72817|A/goose/Egypt/10209SF/2010
DQICIGYHANNSTEQVDTIMEKNVTVTHAQDILEKTHNGKLCNLDGVKPLILRDCSVAGW
LLGNPMCDEFLNVPEWSYIVEKINPANDLCYPGNFNDYEELKHLLSRINHFEKIQIIPKS
SWSDHEASGVSSACPYQGRSSFFRNVVWLTKKDNAYPTIKRSYNNTNQEDLLVLWGIHHP
NDAAEQTRLYQNPTTYISVGTSTLNQRLVPKIATRSKVNGQSGRMEFFWTILKSNDAINF
ESNGNFIAPENAYKIVKKGDSTIMKSELEYGNCNTKCQTPIGAINSSMPFHNIHPLTIGE
CPKYVKSNRLVLATGLRNSPQGERRRKKR
>ADM85874|A/goose/Egypt/1057/2010
DQICIGYHANNSTEQVDTIMEKNVTVTHAQDILEKTHNGKLCNLDGVKPLILRDCSVAGW
LLGNPMCDEFLNVPEWSYIVEKINPANDLCYPGNFNDYEELKHLLSRINHFEKIQIIPKD
SWSDHEASGVSSACPYQGRSSFFRNVVWLTKKNNAYPTIKKNYNNTNQEDLLVLWGIHHP
NDAAEQTRLYQNPTTYISVGTSTLNQRLVPKIATRSKVNGQSGRMEFFWTILKSNDAINF
ESNGNFIAPENAYKIVKKGDSTIMKSELEYGNCNTKCQTPIGAINSSMPFHNIHPLTIGE
CPKYVKSNRLVLATGLRNSPQGERRRKKR
>AEQ72876|A/goose/Egypt/11162S/2011
DQICIGYHANNSTEQVDTIMEKNVTVTHAQDILEKTHNGKLCNLDGVKPLILRDCSVAGW
LLGNPMCDEFLNVPEWSYIVEKINPANDLCYPGNLNDYEELKHLLSRINHFEKIQIIPKD
SWSDHEASGVSSACPYQGRSSFFRNVVWLTKKNAAYPTIKKSYNNTNQEDLLVLWGIHHP
NDAAEQTRLYQNPTTYISVGTSTLNQRLVPKIATRSKVNGQSGRMEFFWTILKSNDAINF
ESNGNFIAPENAYKIVKKGDSTIMKSELEYSNCNTKCQTPIGAINSSMPFHNIHPLTIGE
CPKYVKSNRLVLATGLRNSPQGERRRKKR
>AEQ72853|A/goose/Egypt/1117SF/2011
DQICIGYHANNSTEQVDTIMEKNVTVTHAQDILEKTHNGKLCNLDGVKPLILRDCSVAGW
LLGNPMCDEFLNVPEWSYIVEKINPANDLCYPGNFNDYEELKHLLSRINHFEKIQIIPKD
SWSDHEASGVSSACPYQGRSSFFRNVVWLTKKNDAYPTIKKSYNNTNQEDLLVLWGIHHP
NDAAEQTRLYQNPTTYISVGTSTLNQRLVPKIATRSKVNGQSGRMEFFWTILKSNDAINF
ESNGNFIAPENAYKIVKKGDSTIMKSELEYSNCNTKCQTPIGAINSSMPFHNIHPLTIGE
CPKYVKSNRLVLATGLRNSPQGEKRRKKR
>AEQ72900|A/goose/Egypt/11350S/2011
DQICIGYHANNSTEQVDTIMEKNVTVTHAQDILEKTHNGKLCNLDGVKPLILRDCSVAGW
LLGNPMCDEFLNVPEWSYIVEKINPANDLCYPGNFNDYEELKHLLSRINHFEKIQIIPKD
SWSDHEASGVSSACPYQGRSSFFRNVVWLTKKNAAYPTIKKSYNNTNQEDLLVLWGIHHP
NDAAEQTRLYQNPTTYISVGTSTLNQRLVPKIATRSKVNGQSGRMEFFWTILKSNDAINF
ESNGNFIAPENAYKIVKKGDSTIMKSELEYSNCNTKCQTPIGAINSSMPFHNIHPLTIGE
CPKYVKSNRLVLATGLRNSPQGERRRKKR
>ABO64695|A/goose/Egypt/13009N3-SM2/2006
DQICIGYHANNSTEQVDTIMEKNVTVTHAQDILEKTHNGKLCDLDGVKPLILRDCSVAGW
LLGNPMCDEFLNVPEWSYIVEKINPANDLCYPGNFNDYEELKHLLSRINHFEKIQIIPKS
SWSDHEASSGVSSACPYQGRSSFFRNVVWLIKKNNAYPTIKISYNNTNQEDLLVLWGIHH
PNDAAEQTRLYQNPTTYISVGTSTLNQRLVPKIATRSKVNGQSGRMEFFWTILKSNDAIN
FESNGNFIAPENAYKIVKKGDSTIMKSELEYGNCNTKCQTPIGAINSSMPFHNIHPLTIG
ECPKYVKSNRLVLATGLRNSPQGERRRKKR
>AEP37320|A/goose/Egypt/M2788A/2011
DQICIGYHANNSTEQVDTIMEKNVTVTHAQDILEKTHNGKLCNLDGVKPLILRDCSVAGW
LLGNPMCDEFLNVPEWSYIVEKINPANDLCYPGNFNDYEELKHLLSRINHFEKIQIIPKD
SWSDHEASGVSSACPYQGRSSFFRNVVWLTKKNDAYPTIKKSYNNTNQEDLLVLWGIHHP
NDAVEQTRLYQNPTTYISVGTSTLNQRLVPKIATRSKVNGQSGRMEFFWTILKSNDAINF
ESNGNFIAPENAYKIVKKGDSTIMKSELEYSNCNTKCQTPIGAINSSMPFHNIHPLTIGE
CPKYVKSNRLVLATGLRNSPQGEKRRKKR
>AEP37321|A/goose/Egypt/M2788E/2011
DQICIGYHANNSTEQVDTIMEKNVTVTHAQDILEKTHNGKLCNLDGVKPLILRDCSVAGW
LLGNPMCDEFLNVPEWSYIVEKINPANDLCYPGNFNDYEELKHLLSRINHFEKIQIIPKD
SWSDHEASGVSSACPYQGRSSFFRNVVWLTKKNDAYPTIKKSYNNTNQEDLLVLWGIHHP
NDAVEQTRLYQNPTTYISVGTSTLNQRLVPKIATRSKVNGQSGRMEFFWTILKSNDAINF
ESNGNFIAPENAYKIVKKGDSTIMKSELEYSNCNTKCQTPIGAINSSMPFHNIHPLTIGE
CPKYVKSNRLVLATGLRNSPQGEKRRKKR
>AEP37322|A/goose/Egypt/M2794A/2011
DQICIGYHANNSTEQVDTIMEKNVTVTHAQDILEKTHNGKLCNLDGVKPLILRDCSVAGW
LLGNPMCDEFLNVPEWSYIVEKINPANDLCYPGNFNDYEELKHLLSRINHFEKIQIIPKD
SWSDHEASGVSSACPYQGRSSFFRNVVWLTKKNDAYPTIKKSYNNTNQEDLLVLWGIHHP
NDAVEQTRLYQNPTTYISVGTSTLNQRLVPKIATRSKVNGQSGRMEFFWTILKSNDAINF
ESNGNFIAPENAYKIVKKGDSTIMKSELEYSNCNTKCQTPIGAINSSMPFHNIHPLTIGE
CPKYVKSNRLVLATGLRNSPQGEKRRKKR
>AEP84525|A/goose/Egypt/M2794E/2011
DQICIGYHANNSTEQVDTIMEKNVTVTHAQDILEKTHNGKLCNLDGVKPLILRDCSVAGW
LLGNPMCDEFLNVPEWSYIVEKINPANDLCYPGNFNDYEELKHLLSRINHFEKIQIIPKD
SWSDHEASGVSSACPYQGRSSFFRNVVWLTKKNDAYPTIKKSYNNTNQEDLLVLWGIHHP
NDAVEQTRLYQNPTTYISVGTSTLNQRLVPKIATRSKVNGQSGRMEFFWTILKSNDAINF
ESNGNFIAPENAYKIVKKGDSTIMKSELEYSNCNTKCQTPIGAINSSMPFHNIHPLTIGE
CPKYVKSNRLVLATGLRNSPQGEKRRKKR
>ABW37434|A/goose/Egypt/R4/2007
DQICIGYHANNSTEQVDTIMEKNVTVTHAQDILEKTHNGKLCNLDGVKPLILRDCSVAGW
LLGNPMCDEFLNVPEWSYIVEKINPANDLCYPGNFNDYEELKHLLSRINHFEKIQIIPKN
SWSDHEASGVSSACPYQGRSSFFRNVVWLTKKDNAYPTIKRSYNNTNQEDLLVLWGIHHP
NDAAEQTRLYQNPTTYISVGTSTLNQRLVPKIATRSKVNGQSGRMEFFWTILKSNDAINF
ESNGNFIAPENAYKIVKKGDSTIMKSELEYGNCNTKCQTPIGAINSSMPFHNIHPLTIGE
CPKYVKSNRLVLATGLRNSPQGKRRRKKR
>AEQ72906|A/ostrich/Egypt/11139F/2011
DQICIGYHANNSTEQVDTIMEKNVTVTHAQDILEKTHNGKLCNLDGVKPLILRDCSVAGW
LLGNPMCDEFLNVPEWSYIVEKINPANDLCYPGNFNDYEELKHLLSRINHFEKIQIIPKN
SWSDHEASGVRSACPYQGRSSFFRNVVWLTKKNDSYPTIKKSYNNTNQEDLLVLWGIHHP
NDAAEQTRLYQNPTTYISVGTSTLNQRLVPKIATRSKVNGQSGRMEFFWTILKSNDAINF
ESNGNFIAPENAYKIVKKGDSTIMKSELEYSNCNTKCQTPIGAINSSMPFHNIHPLTIGE
CPKYVKSNRLVLATGLRNSPQGEKRRKKR
>ACR56222|A/peacock/Egypt/07667S-NLQP/2007
DQICIGYHANNSTEQVDTIMEKNVTVTHAQDILEKTHNGKLCDLDGVKPLILRDCSVAGW
LLGNPMCDEFLNVPEWSYIVEKINPANDLCYPGDFNDYEELKHLLSRINHFEKIQIIPKS
SWSDHEASSGVSSACPYQGRSSFFRNVVWLIKKDNAYPTIKRSYNNTNQEDLLVLWGIHH
PNDAAEQTRLYQNPTTYISVGTSTLNQRLVPKIATRSKVNGQSGRMEFFWTILKPNDAIN
FESNGNFIAPENAYKIVKKGDSTIMKSELEYGNCNTKCQTPIGAINSSMPFHNIHPLTIG
ECPKYVKSNRLVLATGLRNSPQGERRRKKR
>ACA29668|A/quail/Egypt/07120-NLQP/2007
DQICIGYHANNSTEQVDTIMEKNVTVTHAQDILEKTHNGKLCDLDGVKPLILRDCSVAGW
LLGNPMCDEFLNVPEWSYIVEKINPANDLCYPGNFNDYEELKHLLSRINHFEKIQIIPKS
SWSDHEASSGVSSACPYQGRSSFFRNVVWLIKKDNAYPTIKRSYNNTNQEDLLVLWGIHH
PNDAAEQTRLYQNPTTYISVGTSTLNQRLVPKIATRSKVNGQSGRIEFFWTILKSNDAIN
FESNGNFIAPENAYKIVKKGDSTIMKSELEYGNCNTKCQTPIGAINSSMPFHNIHPLTIG
ECPKYVKSNRLVLATGLRNSPQGERRRKKR
>AEQ72904|A/quail/Egypt/1171SG/2011
DQICIGYHANNSTKQVDTIMEKNVTVTHAQDILEKTHNGKLCNLDGVKPLILRDCSVAGW
LLGNPMCDEFLNVPEWSYIVEKINPANDLCYPGNFNDYEELKHLLSRINHFEKIQIIPKD
SWSDHEASGVSSACPYQGRSSFFRNVVWLTKKNDAYPTIKKSYNNTNQEDLLVLWGIHHP
NDAAEQTRLYQNPTTYISVGTSTLNQRLVPKIATRSKVNGQSGRMEFFWTILKSNDAINF
ESNGNFIAPENAYKIVKKGDSTIMKSELEYSNCNTKCQTPIGAINSSMPFHNIHPLTIGE
CPKYVKSNRLVLATGLRNSPQGEKRRKKR
>ABY79015|A/quail/Egypt/3050NAMRU3-CLEVB77/2007
DQICIGYHANNSTEQVDTIMEKNVTVTHAQDILEKTHNGKLCDLDGVKPLILRDCSVAGW
LLGNPMCDEFLNVPEWSYIVEKINPANDLCYPGNFNDYEELKHLLSRINHFEKIQIIPKS
SWSDHEASSGVSSACPYQGRSSFFRNVVWLIKKDNAYPTIKRSYNNTNQEDLLVLWGIHH
PNDAAEQTKLYQNPTTYISVGTSTLNQRLVPKIATRSKVNGQSGRMEFFWTILKSNDAIN
FESNGNFIAPENAYKIVKKGDSTIMKSELEYGNCNTKCQTPIGAINSSMPFHNIHPLTIG
ECPKYVKSNRLVLATGLRNSPQGERRRKKR
>ACA29673|A/turkey/Egypt/07203-NLQP/2007
DQICIGYHANNSTEQVDTIMEKNVTVTHAQDILEKTHNGKLCDLDGVKPLILRDCSVAGW
LLGNPMCDEFLNVSEWSYIVEKINPVNDLCYPGNFNNYEELKHLLSRINRFEKIQIIPKS
SWPDHEASSGVSSACPYQGGPSFYRNVVWLIKKDNAYPTIKKSYHNTNQEDLLVLWGIHH
PNDEAEQTRLYQNPTTYISVGTSTLNQRLVPKIATRSKVNGQSGRVEFFWTILKSNDAIN
FESNGNFIAPENAYKIVKKGDSTIMKSELEYGNCNTKCQTPIGAINSSMPFHNIHPLTIG
ECPKYVKSNRLVLATGLRNSPQGERRRKKR
>ACA29677|A/turkey/Egypt/07444S-NLQP/2007
DQICIGYHANNSTEQVDTIMEKNVTVTHAQDILEKTHNGKLCDLDGVKPLILRDCSVAGW
LLGNPMCDEFLNVPEWSYIVEKINPANDLCYPGNFNDYEELKHLLSRINHFEKIQIIPKS
SWSDHEASSGVSSACPYQGRSSFFRNMVWLIKKNNAYPTIKISYNNTNQEDLLVLWGIHH
PNDAAEQTRLYQNPTTYISVGTSTLNQRLVPKIATRSKVNGQSGRMEFFWTILKSNDAIN
FESNGNFIAPENAYKIVKKGDSTIMKSELEYGNCNTKCQTPIGAINSSMPFHNIHPLTIG
ECPKYVKSNRLVLATGLRNSPQGERRRKKR
>ACX31995|A/turkey/Egypt/091Q-NLQP/2009
DQICIGYHANNSTEQVDTIMEKNVTVTHAQDILEKTHNGKLCDLDGVKPLILRDCSVAGW
LLGNPMCDEFPNVSEWSYIVEKINPANDLCYPGNFNNYEELKHLLSRINRFEKIQITSKS
SWPDHEASSGVSSACPYQGEPSFYRNVVWLIKKNNTYPTIKKSYHNTNQEDLLVLWGIHH
SNDEAEQIRLYQNQNTYISVGTSTLNQRLVPKIATRSKVNGQSGRVEFFWTILKSNDTIN
FESNGNFIAPENAYKIVKKGDSTIMKSELEYGNCTTKCQTPIGAINSSMPFHNIHPLTIG
ECPKYVKSNRLVLATGLRNSPQGERRRKKR
>ADD21370|A/turkey/Egypt/09206sm-NLQP/2009
DQICIGYHANNSTEQVDTIMEKNVTVTHAQDILEKTHNGKLCDLDGVKPLILRDCSVAGW
LLGNPMCDEFLNVPEWSYIVEKINPANDLCYPGDFNDYEELKHLLSRINHFEKIQIIPKS
SWSDHEASSGVSSACPYQGRSSFFRNVVWLIKKDNAYPTIKRSYNNTNQEDLLVLWGIHH
PNDAAEQTRLYHNPTTYISVGTSTLNQRLVPKIATRSKVNGQSGRMEFFWTILKPNDAIN
FESNGNFIAPENAYKIVKKGDSTIMKSELEYGNCNTKCQTPIGAINSSMPFHNIHPLTIG
ECPKYVKSSRLVLATGLRNSPQGKSRRKKR
>ACX31994|A/turkey/Egypt/0935-NLQP/2009
DQICIGYHANNSTEQVDTIMEKNVTVTHAQDILEKTHNGKLCDLDGVKPLILRDCSVAGW
LLGNPMCDEFLNVPEWSYIVEKINPANDLCYPGDFNDYEELKHLLSRINHFEKIQIIPKS
SWSDHEASSGVSSACPYQGRSSFFRNVVWLIKKDNAYPTIKRSYNNTNQEDLLVLWGIHH
PNDAAEQTRLYHNPTTYISVGTSTLNQRLVPKIATRSKVNGQSGRMEFFWTILKPNDAIN
FESNGNFIAPENAYKIVKKGDSTIMKSELEYGNCNTKCQTPIGAINSSMPFHNIHPLTIG
ECPKYVKSSRLVLATGLRNSPQGKSRRKKR
>ACX31972|A/turkey/Egypt/0959-NLQP/2009
DQICIGYHANNSTEQVDTIMEKNVTVTHAQDILEKTHNGKLCDLDGVKPLILRDCSVAGW
LLGNPMCDEFLNVPEWSYIVEKINPANDLCYPGDFNDYEELKHLLSRINHFEKIQIIPKS
SWSDHEASSGVSSACPYQGRSSFFRNVVWLIKKDNAYPTIKRSYNNTNQEDLLVLWGIHH
PNDAAEQTRLYHNPTTYISVGTSTLNQRLVPKIATRSKVNGQSGRMEFFWTILKPNDAIN
FESNGNFIAPENAYKIVKKGDSTIMKSELEYGNCNTKCQTPIGAINSSMPFHNIHPLTIG
ECPKYVKSSRLVLATGLRNSPQGKSRRKKR
>ADM85867|A/turkey/Egypt/101474v/2010
DQICIGYHANNSTEQVDTIMEKNITVTHAQDILEKTHNGKLCDLDGVKPLILRDCSVAGW
LLGNPMCDEFLNVSEWSYIVEKINPANDLCYPGNFNNYEELKHLLSRINRFEKIQIISKN
SWPDHEASLGVSAACPYQGGLSFYRNVVWLIGKNNTYPLIKKNYHNTNQEDLLVLWGIHH
PNDEAEQTRLYKNSTTYISVGTSTLNQRLVPKIATRPKVNGQSGRVEFFWTILKSNDVIN
FESNGNFIAPENAYKIVKKGDSTIMKSDLEYGNCSTKCQTPIGAINSSMPFHNIHPLTIG
ECPKYVKSNRLVLATGLRNSPQGERRRKKR
>AEQ72829|A/turkey/Egypt/10453F/2010
DQICIGYHANNSTEQVDTIMEKNVTVTHAQDILEKTHNGKLCNLDGVKPLILRDCSVAGW
LLGNPMCDEFLNVPEWSYIVEKINPANDLCYPGNFNDYEELKHLLSRINHFEKIQIIPKN
SWSDHEASGVSSACPYQGRSSFFRNVVWLTKKNNAYPTIKKSYNNTNQEDLLVLWGIHHP
NDEAEQTRLYQNPTTYISVGTSTLNQRLVPKIATRSKVNGQSGRMEFFWTILKSNDAINF
ESNGNFIAPENAYKIVKKGDSTIMKSELEYGNCNTKCQTPIGAINSSMPFHNIHPLTIGE
CPKYVKSNRLVLATGLRNSPQGERRRKKR
>AEQ72902|A/turkey/Egypt/112694V/2011
DQICIGYHANNSTEQVDTIMEKNVTVTHAQDILEKTHNGKLCNLDGVKPLILRDCSVAGW
LLGNPMCDEFLNVPEWSYIVEKINPANDLCYPGNFNDYEELKHLLSRINHFEKIQIIPKN
SWSDHEASGVSSACPYQGRSSFFRNVVWLTKKNNAYPTIKKSYNNTNQEDLLVLWGIHHP
NDEAEQTRLYQNPTTYISVGTSTLNQRLVPKIATRSKVNGQSGRMEFFWTILKSNDAINF
ESNGNFIAPENAYKIVKKGDSTIMKSELEYGNCNTKCQTPIGAINSSMPFHNIHPLTIGE
CPKYVKSNRLVLATGLRNSPQGERRRKKR
>ABO44244|A/turkey/Egypt/2253-2/2006
DQICIGYHANNSTEQVDTIMEKNVTVTHAQDILEKTHNGKLCDLDGVKPLILRDCSVAGW
LLGNPMCDEFLNVPEWSYIVEKINPANDLCYPGNFNDYEELKHLLSRINHFEKIQIIPKS
SWSDHEASSGVSSACPYQGRSSFFRNVVWLIKKDNAYPTIKRSYNNTNQEDLLVLWGIHH
PNDAAEQTRLYQNPTTYISVGTSTLNQRLVPKIATRSKVNGQSGRMEFFWTILKSNDAIN
FESNGNFIAPENAYKIVKKGDSTIMKSELEYGNCNTKCQTPIGAINSSMPFHNIHPLTIG
ECPKYVKSNRLVLATGLRNSPQGERRRKKR
>ADD13576|A/turkey/Egypt/7/2007
DQICIGYHANNSTEQVDTIMEKNVTVTHAQDILEKTHNGKLCDLDGVKPLILRDCSVAGW
LLGNPMCDEFLNVPEWSYIVEKINPANDLCYPGNFNDYEELKHLLSRINHFEKIQIIPKS
SWSDHEASSGVSSACPYQGRSSFFRNVVWLIKKNNAYPTIKISYNNTNQEDLLVLWGIHH
PNDAAEQTRLYQNPTTYISVGTSTLNQRLVPKIATRSKVNGQSGRMEFFWTILKSNDAIN
FESNGNFIAPENAYKIVKKGDSTIMKSELEYGNCNTKCQTPIGAINSSMPFHNIHPLTIG
ECPKYVKSNRLVLATGLRNSPQGERRRKKR
>ABY79031|A/turkey/Egypt/9398NAMRU3-CLEVB195/2007
DQICIGYHANNSTEQVDTIMEKNVTVTHAQDILEKTHNGKLCDLDGVKPLILRDCSVAGW
LLGNPMCDEFLNVPEWSYIVEKINPANDLCYPGNFNDYEELKHLLSRINHFEKIQIIPKS
SWSDHEASSGVSSACPYQGRPSFFRNVVWLIKKDNAYPTIKRSYNNTNQEDLLVLWGIHH
PNDAAEQTRLYQNPTTYISVGTSTLNQRLVPKIATRSKVNGQSGRIEFFWTILKSNDAIN
FESNGNFIAPENAYKIVKKGDSTIMKSELEYGNCNTKCQTPIGAINSSMPFHNIHPLTIG
ECPKYVKSNRLVLATGLRNSPQGERRRKKR
>ABW37425|A/turkey/Egypt/F1/2006
DQICIGYHANNSTEQVDTIMEKNVTVTHAQDILEKTHNGKLCDLDGVKPLILRDCSVAGW
LLGNPMCDEFLNVPEWSYIVEKINPANDLCYPGNFNDYEELKHLLSRINHFEKIQIIPKS
SWSDHEASSGVSSACPYQGRSSFFRNVVWLIKKDNAYPTIKRSYNNTNQEDLLVLWGIHH
PNDAAEQTRLYQNPTTYISVGTSTLNQRLVPKIATRSKVNGQSGRMEFFWTILKSNDAIN
FESNGNFIAPENAYKIVKKGDSTIMKSELEYGNCNTKCQTPIGAINSSMPFHNIHPLTIG
ECPKYVKSNRLVLATGLRNSPQGERRRKKR
>ABW37426|A/turkey/Egypt/F2/2006
DQICIGFHANNSTEQVDTIMEKNVTVTHAQDILEKTHNGKLCDLDGVKPLILRDCSVAGW
LLGNPMCDEFLNVPEWSYIVEKINPANDLCYPGNFNDYEELKHLLSRINHFEKIQIIPKS
SWSDHEASSGVSSACPYQGRSSFFRNVVWLIKKDNAYPTIKRSYNNTNQEDLLVLWGIHH
PNDAAEQTRLYQNPTTYISVGTSTLNQRLVPKIATRSKVNGQSGRMEFFWTILKSNDAIN
FESNGNFIAPENAYKIVKKGDSTIMKSELEYGNCNTKCQTPIGAINSSMPFHNIHPLTIG
ECPKYVKSNRLVLATGLRNSPQGERRRKKR
