# Supplementary material for: Novel Phylogenetic Algorithm to Monitor Human Tropism in Egyptian H5N1-HPAIV Reveals Evolution toward Efficient Human-to-Human Transmission
Source: PLoS One. 2013 Apr 26;8(4):e61572. doi: 10.1371/journal.pone.0061572 (PMC3637272; doi:10.1371/journal.pone.0061572)
Supplement: Dataset S2 — Alignment of HA1 sequences of the 526 Egyptian H5N1-HPAIV included in this study. (TXT) [file pone.0061572.s009.txt]

NSeqs=526 NSites=331 Identical=. Indel=-

                                                           1 1111111112 2222222223 3333333334 4444444445 5555555556 6666666667 7777777778
                                                  1234567890 1234567890 1234567890 1234567890 1234567890 1234567890 1234567890 1234567890
Consensus                                         DQICIGYHAN NSTEQVDTIM EKNVTVTHAQ DILEKTHNGK LCDLDGVKPL ILRDCSVAGW LLGNPMCDEF LNVPEWSYIV
ABM92273|A/Egypt/0636-NAMRU3/2007                 .......... .......... .......... .......... ..N.N..... .......... .......... ..........
ACI06187|A/Egypt/10211-NAMRU3/2007                .......... .......... .......... .......... .......... .......... .......... ..........
ACI06188|A/Egypt/10215-NAMRU3/2007                .......... .......... .......... .......... .......... .......... .......... ..........
ACI06189|A/Egypt/10216-NAMRU3/2007                .......... .......... .......... .......... .......... .......... .......... ..........
ADG21405|A/Egypt/10217-NAMRU3/2007                .......... .......... .......... .......... .......... .......... .......... ..........
ABM54179|A/Egypt/14724-NAMRU3/2006                .......... .......... .......... .......... .......... .......... .......... ..........
ABM54180|A/Egypt/14725-NAMRU3/2006                .......... .......... .......... .......... .......... .......... .......... ..........
ABP96846|A/Egypt/1604-NAMRU3/2007                 .......... .......... .......... .......... .......... .......... .......... ..........
ABP96847|A/Egypt/1731-NAMRU3/2007                 .......... .......... .......... .......... .......... .......... .......... ..........
ABP96848|A/Egypt/1902-NAMRU3/2007                 .......... .......... .......... .......... .......... .......... .......... ..........
ACI06180|A/Egypt/1980-NAMRU3/2008                 .......... .......... .......... .......... .......... .......... .......... ..........
ABP96849|A/Egypt/2256-NAMRU3/2007                 .......... .......... .......... .......... .......... .......... .......... ..........
ACI06181|A/Egypt/2289-NAMRU3/2008                 .......... .......... .......... .......... ..N....... .......... .......... ..........
ACI06182|A/Egypt/2514-NAMRU3/2008                 .......... .......... .......... .......... .......... .......... .......... ..........
ACI06183|A/Egypt/2546-NAMRU3/2008                 .......... .......... .......... .......... ..N....... .......... .......... ..........
ABP96854|A/Egypt/2621-NAMRU3/2007                 .......... .......... .......... .......... ..N....... .......... .......... ..........
ABU53968|A/Egypt/2629-NAMRU3/2007                 .......... .......... .......... .......... ..N....... .......... .......... ..........
ABU53969|A/Egypt/2630-NAMRU3/2007                 .......... .......... .......... .......... .......... .......... .......... ..........
ABU53970|A/Egypt/2631-NAMRU3/2007                 .......... .......... .......... .......... ..N....... .......... .......... ..........
ABU53971|A/Egypt/2750-NAMRU3/2007                 .......... .......... .......... .......... .......... .......... .......... ..........
ABU53966|A/Egypt/2991-NAMRU3/2006                 .......... .......... .......... .......... .......... .......... .......... ..........
ABU53967|A/Egypt/2992-NAMRU3/2006                 .......... .......... .......... .......... .......... .......... .......... ..........
ACI06184|A/Egypt/3158-NAMRU3/2008                 .......... .......... .......... .......... .......... .......... .......... ..........
ACI06186|A/Egypt/3401-NAMRU3/2008                 .......... .......... .......... .......... ....N..... .......... .......... ..........
ABU53973|A/Egypt/4081-NAMRU3/2007                 .......... .......... .......... .......... .......... .......... .......... ..........
ABU53974|A/Egypt/4082-NAMRU3/2007                 .......... .......... .......... .......... .......... .......... .......... ..........
ABU53975|A/Egypt/4226-NAMRU3/2007                 .......... .......... .......... .......... .......... .......... .......... ..........
ABU53976|A/Egypt/6251-NAMRU3/2007                 .......... .......... .......... .......... .......... .......... .......... ..........
ADG21402|A/Egypt/7021-NAMRU3/2006                 .......... .......... .......... .......... .......... .......... .......... ..........
ABV24020|A/Egypt/902782/2006                      .......... .......... .......... .......... .......... .......... .......... ..........
ABV24009|A/Egypt/902786/2006                      .......... .......... .......... .......... .......... .......... .......... ..........
ADG21429|A/Egypt/N00270/2010                      .......... .......... .......... .......... ..N....E.. .......... .......... ..........
ACT15312|A/Egypt/N00585/2009                      .......... .......... .......... .......... ..N....... .......... .......... ..........
ACT15314|A/Egypt/N00605/2009                      .......... .......... .......... .......... ..N....... .......... .......... ..........
ACT15316|A/Egypt/N00606/2009                      .......... .......... .......... .......... ..N....... .......... .......... ..........
ACT15318|A/Egypt/N01310/2009                      .......... .......... .......... .......... ..N....... .......... .......... ..........
ADG21433|A/Egypt/N01644/2010                      .......... .......... .......... .......... ..N....... .......... .......... ..........
ADG21437|A/Egypt/N02038/2010                      .......... .......... .......... .......... ..N....... .......... .......... ..........
ACT15320|A/Egypt/N02039/2009                      .......... .......... .......... .......... ..N....... .......... .......... ..........
ADG21439|A/Egypt/N02127/2010                      .......... .......... .......... .......... ..N....... .......... .......... ..........
ACT15322|A/Egypt/N02407/2009                      .......... .......... .......... .......... ..N....... .......... .......... ..........
ADG21441|A/Egypt/N02554/2010                      .......... .......... .......... .......... ..N....... .......... .......... ..........
ACT15324|A/Egypt/N02563/2009                      .......... .......... .......... .......... ..N....... .......... .......... ..........
ACT15326|A/Egypt/N02752/2009                      .......... .......... .......... .......... ..N....... .......... .......... ..........
ADG21443|A/Egypt/N02770/2010                      .......... .......... .......... .......... ..N....... .......... .......... ..........
ADG21445|A/Egypt/N03071/2010                      .......... .......... .......... .......... ..N....... .......... .......... ..........
ACT15328|A/Egypt/N03228/2009                      .......... .......... .......... .......... ..N....... .......... .......... ..........
ACT15330|A/Egypt/N03272/2009                      .......... .......... .......... .......... ..N....... .......... .......... ..........
ACT15332|A/Egypt/N03434/2009                      .......... .......... .......... .......... .......... .......... .......... ..........
ACT15336|A/Egypt/N03439/2009                      .......... .......... .......... .......... ..N....... .......... .......... ..........
ACT15338|A/Egypt/N03450/2009                      .......... .......... .......... .......... ..N....... .......... .......... ..........
ACT15340|A/Egypt/N04316/2009                      .......... .......... .......... .......... ..N....... .......... .......... ..........
ACT15342|A/Egypt/N04394/2009                      .......... .......... .......... .......... ..N....... .......... .......... ..........
ACT15343|A/Egypt/N04395/2009                      .......... .......... .......... .......... ..N....... .......... .......... ..........
ACT15345|A/Egypt/N04396/2009                      .......... .......... .......... .......... ..N....... .......... .......... ..........
ADG21449|A/Egypt/N04434/2010                      .......... .......... .......... ....R..... ..N....... .......... .......... ..........
ACT15347|A/Egypt/N04526/2009                      .......... .......... .......... .......... .......... .......... .......... ..........
ACT15349|A/Egypt/N04527/2009                      .......... .......... .......... .......... ..N....... .......... .......... ..........
ACT15351|A/Egypt/N04822/2009                      .......... .......... .......... .......... .......... .......... .......... ..........
ACT15353|A/Egypt/N04823/2009                      .......... .......... .......... .......... ..N....... .......... .......... ..........
ADG21407|A/Egypt/N04830/2009                      .......... .......... .......... .......... ..N...M... .......... .......... ..........
ACT15355|A/Egypt/N04979/2009                      .......... .......... .......... .......... .......... .......... .......... ..........
ACT15357|A/Egypt/N05056/2009                      .......... .......... .R........ .......... ..N....... .......... .......... ..........
ADG21410|A/Egypt/N05912/2009                      .......... ....H..... .......... .......... ..N....... .......... .......... ..........
ADG21412|A/Egypt/N07392/2009                      .......... .......... .......... .......... ..N....... .......... .......... ..........
ADG21414|A/Egypt/N07908/2009                      .......... ....H..... .......... .......... ..N....... .......... .......... ..........
ADG21416|A/Egypt/N08835/2009                      .......... .......... .......... .......... ..N....... .......... .......... ..........
ADG21418|A/Egypt/N09174/2009                      .......... .......... .......... .......... ..N....... .......... .......... ..........
ADG21420|A/Egypt/N09539/2009                      .......... .......... .......... .......... ..N....... .......... .......... ..........
ADG21422|A/Egypt/N11981/2009                      .......... .......... .......... .......... ..N....... .......... .......... ..........
ADG21425|A/Egypt/N15262/2009                      .......... .......... .......... .......... ..N....... .......... .......... ..........
ADE19095|A/chicken/Dakahlia/103/2007              .......... .......... .......... .......... .......... .......... .......... ..........
ADE19096|A/chicken/Dakahlia/104/2007              .......... .......... .......... .......... .......... .......... .......... ..........
ADE19097|A/chicken/Dakahlia/105/2008              .......... .......... .......... .......... .......... .......... .......... ...S......
ADE19098|A/chicken/Dakahlia/106/2008              .......... .......... .......... .......... .......... .......... .......... ...S......
ADE19099|A/chicken/Dakahlia/107/2007              .......... .......... .......... .......... .......... .......... .......... ..........
ADE19100|A/chicken/Dakahlia/108/2009              .......... .......... .......... .......... .......... .......... .......... P..S......
ADE19102|A/chicken/Dakahlia/110/2007              .......... .......... .......... .......... .......... .......... .......... P.........
ADE19103|A/chicken/Dakahlia/111/2008              .......... .......... .......... .......... .......... .......... .......... ...S......
ADE19106|A/chicken/Dakahlia/114/2009              .......... .......... .......... .......... .......... .......... .......... P..S......
ADE19107|A/chicken/Dakahlia/115/2009              .......... .......... .......... .......... .......... .......... .......... P..S......
ADE19108|A/chicken/Dakahlia/116/2009              .......... .......... .......... .......... .......... .......... .......... ..........
ADE19109|A/chicken/Dakahlia/117/2007              .......... .......... .......... .......... .......... .......... .......... ..........
ADE19110|A/chicken/Dakahlia/118/2007              .......... .......... .......... .......... .......... .......... .......... ..........
ADE19111|A/chicken/Dakahlia/119/2008              .......... .......... .......... .......... .......... .......... .......... ..........
ADE19112|A/chicken/Dakahlia/120/2007              .......... .......... .......... .......... .......... .......... .......... ..........
ADE19113|A/chicken/Dakahlia/121/2007              .......... .......... .......... .......... .......... .......... .......... P..S......
ADE19114|A/chicken/Dakahlia/122/2008              .......... .......... .......... .......... .......... .......... .......... ...S......
ADE19101|A/chicken/Damietta/109/2007              .......... .......... .......... .......... .......... .......... .......... ..........
ADE19105|A/chicken/Damietta/113/2007              .......... .......... .......... .......... .......... .......... .......... ...S......
ABY76247|A/chicken/Egypt/06207-NLQP/2006          .......... .......... .......... .......... .......... .......... .......... ..........
ABY76248|A/chicken/Egypt/06459-3-NLQP/2006        .......... .......... .......... .......... .......... .......... .......... ..........
ABY76249|A/chicken/Egypt/06495-NLQP/2006          .......... .......... .......... .......... .......... .......... .......... ..........
ABY76250|A/chicken/Egypt/06541-NLQP/2006          .......... .......... .......... .......... .......... .......... .......... ..........
ACA29666|A/chicken/Egypt/06553-NLQP/2006          .......... .......... .......... .......... .......... .......... .......... ..........
ACA29667|A/chicken/Egypt/06612-NLQP/2006          .......... .......... .......... .......... .......... .......... .......... ..........
ABY76251|A/chicken/Egypt/06959-NLQP/2006          .......... .......... .......... .......... .......... .......... .......... ..........
ACR56219|A/chicken/Egypt/07118-NLQP/2007          .......... .......... .......... .......... .......... .......... .......... ..........
ACA29669|A/chicken/Egypt/07125-NLQP/2007          .......... .......... .......... .......... .......... .......... .......... ..........
ACR56220|A/chicken/Egypt/07175-NLQP/2007          .......... .......... .......... .......... .......... .......... .......... ..........
ACA29670|A/chicken/Egypt/07181-NLQP/2007          .......... .......... .......... .......... .......... .......... .......... ..........
ACA29671|A/chicken/Egypt/07201-NLQP/2007          .......... .......... .......... .......... .......... .......... .......... ...S......
ACA29672|A/chicken/Egypt/07202-NLQP/2007          .......... .......... .......... .......... .......... .......... .......... ...S......
ACR56221|A/chicken/Egypt/07480S-NLQP/2007         .......... .......... .......... .......... .......... .......... .......... ..........
ACA29678|A/chicken/Egypt/07632S-NLQP/2007         .......... .......... .......... .......... .......... .......... .......... ...S......
ACA29679|A/chicken/Egypt/07665S-NLQP/2007         .......... .......... .......... .......... .......... .......... .......... ..........
ACA29680|A/chicken/Egypt/07701S-NLQP/2007         .......... .......... .......... .......... .......... .......... .......... ...S......
ACR56224|A/chicken/Egypt/0811-NLQP/2008           .......... .......... .......... .......... .......... .......... .......... ..........
ACR56251|A/chicken/Egypt/08124S-NLQP/2008         .......... .......... .......... .......... .......... .......... .......... ..........
ACR56225|A/chicken/Egypt/0813-NLQP/2008           .......... .......... .......... .......... .......... .......... .......... ..........
ACR56252|A/chicken/Egypt/08139S-NLQP/2008         .......... .......... .......... .......... .......... .......... .......... ...S......
ADD21350|A/chicken/Egypt/0814S-NLQP/2008          .......... .......... .......... .......... .......... .......... .......... ..........
ACR56226|A/chicken/Egypt/0815-NLQP/2008           .......... .......... .......... .......... .......... .......... .......... ...S......
ACR56253|A/chicken/Egypt/08194S-NLQP/2008         .......... .......... .......... .......... .......... .......... .......... ...S......
ACR56227|A/chicken/Egypt/0823-NLQP/2008           .......... .......... .......... .......... .......... .......... .......... ..........
AEA92629|A/chicken/Egypt/0827-NLQP/2008           .......... .......... .......... .......... .......... .......... .......... ..........
AEA92627|A/chicken/Egypt/083-NLQP/2008            .......... .......... .......... .......... .......... .......... .......... ...S......
ACU16666|A/chicken/Egypt/083/2008                 .......... .......... .......... .......... .......... .......... .......... ...S......
ACR56228|A/chicken/Egypt/0831-NLQP/2008           .......... .......... .......... .......... .......... .......... .......... ...SK.....
ACR58640|A/chicken/Egypt/0836/2008                .......... .......... .......... .......... .......... .......... .......... ...S......
ACR56229|A/chicken/Egypt/0837-NLQP/2008           .......... .......... .......... .......... .......... .......... .......... ...S......
ACR56254|A/chicken/Egypt/08371S-NLQP/2008         .......... .......... .......... .......... .......... .......... .......... ..........
ACR56230|A/chicken/Egypt/0838-NLQP/2008           .......... .......... .......... .......... .......... .......... .......... ..........
ACR56231|A/chicken/Egypt/0841-NLQP/2008           .......... .......... .......... .......... .......... .......... .......... F.........
ACR56232|A/chicken/Egypt/0845-NLQP/2008           .......... .......... .......... .......... .......... .......... .......... ...S......
ACR56233|A/chicken/Egypt/0847-NLQP/2008           .......... .......... .......... .......... ..N....... .......... .......... ..........
ACR56223|A/chicken/Egypt/085-NLQP/2008            .......... .......... .......... .......... .......... .......... .......... ..........
ACR56234|A/chicken/Egypt/0850-NLQP/2008           .......... .......... .......... .......... .......... .......... .......... ..........
ACR56235|A/chicken/Egypt/0855-NLQP/2008           .......... .......... .......... .......... .......... .......... .......... ...S......
ACR56236|A/chicken/Egypt/0859-NLQP/2008           .......... .......... .......... .......... .......... .......... .......... ...S......
ACR56237|A/chicken/Egypt/0865-NLQP/2008           .......... .......... .......... .......... .......... .......... .......... ...S......
ACR56238|A/chicken/Egypt/0869h3-NLQP/2008         .......... .......... .......... .......... .......... .......... .......... ...S......
ACR56239|A/chicken/Egypt/0870-NLQP/2008           .......... .......... .......... .......... .......... .......... .......... ..........
ACR56250|A/chicken/Egypt/0875S-NLQP/2008          .......... .......... .......... .......... ....E..... .......... .......... ..........
ACR56241|A/chicken/Egypt/0876-NLQP/2008           .......... .......... .......... .......... .......... .......... .......... F..S......
ACR56243|A/chicken/Egypt/0879-NLQP/2008           .......... .......... .......... .......... .......... .......... .......... P..S......
ADD21346|A/chicken/Egypt/088-NLQP/2008            .......... .......... .......... .......... .......... .......... .......... F.........
ACR56244|A/chicken/Egypt/0880-NLQP/2008           .......... .......... .......... .....A.... .......... .......... .......... ...S......
ADD21348|A/chicken/Egypt/0882-NLQP/2008           .......... .......... .......... .......... .......... .......... .......... P..S......
ADD21349|A/chicken/Egypt/0883-NLQP/2008           .......... ....K..... .......... .......... ....N..... .......... .......... ..........
ACA29682|A/chicken/Egypt/088S-NLQP/2008           .......... .......... .......... .......... .......... .......... .......... ...S......
ACR58651|A/chicken/Egypt/0891/2008                .......... .......... .........K .......... ....N..... .......... .......... ..........
ACR56246|A/chicken/Egypt/0894-NLQP/2008           .......... .......... .......... .......... ..N....... .......... .......... ..........
ACR56247|A/chicken/Egypt/0896-NLQP/2008           .......... .......... .......... .....A.... ..N....... .......... .......... ..........
ADD21353|A/chicken/Egypt/0910-NLQP/2009           .......... .......... .......... .......... ..N....... .......... .......... ..........
ACX31996|A/chicken/Egypt/0910QL-NLQP/2009         .......... .......... .......... .......... .......... .......... .......... ...S......
ADM85845|A/chicken/Egypt/091317s/2009             .......... .......... .......... .......... ..N.N..... .......... .......... ..........
ADD21355|A/chicken/Egypt/0915-NLQP/2009           .......... .......... .......... .......... ..N....... .......... .......... ..........
AEA92631|A/chicken/Egypt/0918-NLQP/2009           .......... .......... .......... .......... ..N....... .......... .......... ..........
ACX31980|A/chicken/Egypt/0918Q-NLQP/2009          .......... .......... .......... .......... .......... .......... .......... P..S......
ACX31965|A/chicken/Egypt/092-NLQP/2009            .......... .......... .......... .......... ..N....... .......... .......... ..........
ACX31993|A/chicken/Egypt/0920-NLQP/2009           .......... .......... .......... .......... ..N....... .......... .......... ..........
ADD21363|A/chicken/Egypt/09277s-NLQP/2009         .......... .......... .......... .......... .......... .......... .......... P..S......
ACX31983|A/chicken/Egypt/09279S-NLQP/2009         .......... .......... .......... .......... .......... .......... .......... ..........
ACX31985|A/chicken/Egypt/09359S-NLQP/2009         .......... .......... .......... .......... .......... .......... .......... ...S......
ADD21378|A/chicken/Egypt/093smg-NLQP/2009         .......... .......... .......... .......... ..N....... .......... .......... ..........
ADD21356|A/chicken/Egypt/0945-NLQP/2009           .......... .......... .......... .......... ..N....... .......... .......... ..........
ADD21365|A/chicken/Egypt/09485s-NLQP/2009         .......... .......... .......... .......... ..N....... .......... .......... ..........
ACX31986|A/chicken/Egypt/09519S-NLQP/2009         .......... .......... .......... .......... .......... .......... .......... P..S......
ACX31987|A/chicken/Egypt/09534S-NLQP/2009         .......... .......... .......... .......... .......... .......... .......... P..S......
ADD21357|A/chicken/Egypt/0956-NLQP/2009           .......... .......... .......... .......... .......... .......... .......... ..........
ADD21366|A/chicken/Egypt/09567s-NLQP/2009         .......... .......... .......... .......... .......... .......... .......... P..S......
ACX31988|A/chicken/Egypt/09568S-NLQP/2009         .......... .......... .......... .......... .......... .......... .......... P..S......
ADM85842|A/chicken/Egypt/095723v/2009             .......... .......... .......... .......... .......... .......... .......... P..S......
ADD21383|A/chicken/Egypt/095941v-NLQP/2009        .......... .......... .......... .......... .......... .......... .......... P..S......
ADM85843|A/chicken/Egypt/095941v/2009             .......... .......... .......... .......... .......... .......... .......... P..S......
ACX31973|A/chicken/Egypt/0960-NLQP/2009           .......... .......... .......... .......... .......... .......... .......... ..........
ADD21358|A/chicken/Egypt/0962-NLQP/2009           .......... .......... .......... .......... .......... .......... .......... P..S......
ACX31991|A/chicken/Egypt/096293V-NLQP/2009        .......... .......... .......... .......... .......... .......... .......... P..S......
ACX31981|A/chicken/Egypt/0962S-NLQP/2009          .......Y.. .......... .......... .......... .......... .......... .......... ..........
ACX31982|A/chicken/Egypt/0963S-NLQP/2009          .......... .......... .......... .......... .......... .......... .......... P..S......
ACX31998|A/chicken/Egypt/096767V-NLQP/2009        .......... .......... .......... .......... .......... .......... .......... P..S......
ADD21362|A/chicken/Egypt/096L-NLQP/2009           .......... .......... .......... .......... .......... .......... .......... ...S......
ACX31977|A/chicken/Egypt/0977-NLQP/2009           .......... .......... .......... .......... .......... .......... .......... P..S......
ADB85109|A/chicken/Egypt/0987-NLQP/2009           .......... .......... .......... .......... ..N....... .......... .......... ..........
ADB77952|A/chicken/Egypt/0987alb-NLQP/2009        .......... .......... .......... .......... ..N....... .......... .......... ..........
ABV23938|A/chicken/Egypt/1/2006                   .......... .......... .......... .......... .......... .......... .......... ..........
ADF31752|A/chicken/Egypt/1/2008                   .......... .......... .......... .......... .......... .......... .......... ...S......
CBW54815|A/chicken/Egypt/1/2009                   .......... .......... .......... .......... .......... .......... .......... P..S......
AEQ72820|A/chicken/Egypt/10112SG/2010             .......... .......... .......... .......... .......... .......... .......... P..S......
ADM85872|A/chicken/Egypt/10116s/2010              .......... .......... .......... .......... .......... .......... .......G.. P..S......
AEQ72831|A/chicken/Egypt/10117/2010               .......... .......... .......... .......... ..N.E..... .......... .......... ..........
ADM85865|A/chicken/Egypt/10127s/2010              .......... .......... .......... .......... .......... .......... .......... P..S......
ADM85866|A/chicken/Egypt/1012sf/2010              .......... .......... .......... .......... ..N....... .......... .......... ..........
AEQ72839|A/chicken/Egypt/10132/2010               .......... .......... .......... .......... ..N....... .......... .......... ..........
ADM85879|A/chicken/Egypt/10135ss/2010             .......... .......... ...I...... .......... .......... .......... .......... ...S......
AEQ72815|A/chicken/Egypt/10158SF/2010             .......... .......... .......... .......... .......... .......... .......... P..S......
ADM85886|A/chicken/Egypt/10159s/2010              .......... .......... .......... .......... .......... .......... .......... P..S......
ADM85868|A/chicken/Egypt/101604v/2010             .......... .......... .......... .......... ..N....... .......... .......... ..........
ADM85881|A/chicken/Egypt/1020d/2010               .......... .......... .......... .......... ..N....... ...N...... .......... ..........
AEQ72813|A/chicken/Egypt/1021AD/2010              .......... .......... .......... .......... ..N....... .......... .......... ..........
ADM85883|A/chicken/Egypt/1021L/2010               .......... .......... .......... .......... ..N.N..... .......... .......... ..........
ADM85888|A/chicken/Egypt/1022L/2010               .......... .......... .......... .......... ..N....... .......... .......... ..........
AEQ72825|A/chicken/Egypt/10249SF/2010             .......... .......... .......... .......... ..N....... .......... .......... ..........
AEQ72826|A/chicken/Egypt/10250SF/2010             .......... .......... .......... .......... ..N....... .......... .......... ..........
AEQ72827|A/chicken/Egypt/10264AG/2010             .......... .......... .......... .......... ..N....... .......... .......... ..........
ADM85887|A/chicken/Egypt/10265s/2010              .......... .......... .......... .......... .......... .......... .......... P..S......
ADM85852|A/chicken/Egypt/1029/2010                .......... .......... .......... .......... ..N....... .......... .......... ..........
ADM85861|A/chicken/Egypt/102d/2010                .......... .......... .......... .......... ..N....... .......... .......... ..........
ADM85854|A/chicken/Egypt/1034/2010                .......... .......... .......... .......... ..N....... .......... .......... ..........
AEQ72840|A/chicken/Egypt/10347SF/2010             .......... .......... .......... .......... ..N....... .......... .......... ..........
ADM85871|A/chicken/Egypt/1034qd/2010              .......... .......... .......... .......... ..N....... .......... .......... ..........
ADM85855|A/chicken/Egypt/1035/2010                .......... .......... .......... .......... ..N....... .......... .......... ..........
ADM85856|A/chicken/Egypt/1036/2010                .......... .......... .......... .......... ..N....... .......... .......... ..........
AEQ72828|A/chicken/Egypt/1038AL/2010              .......... .......... .......... .......... ..N....... .......... .......... ..........
AEQ72842|A/chicken/Egypt/10413SF/2010             .......... .......... .......... .......... ..N....... .......... .......... ..........
AEQ72810|A/chicken/Egypt/1041AG/2010              .......... .......... .......... .......... .......... .......... .......... P..S......
ADM85857|A/chicken/Egypt/1042/2010                .......... .......... .......... .......... .......... .......... .......... P..S......
AEQ72822|A/chicken/Egypt/10432S/2010              .......... .......... .......... .......... ..N....... .......... .......... ..........
ADM85846|A/chicken/Egypt/1050ss/2010              .......... .......... ...I...... .......... .......... .......... .......... ...S......
AEQ72841|A/chicken/Egypt/10512AG/2010             .......... .......... .......... .......... .......... .......... .......... P..S......
AEQ72835|A/chicken/Egypt/10513S/2010              .......... .......... .......... .......... ..N....... .......... .......... ..........
ADM85864|A/chicken/Egypt/1052s/2010               .......... .......... .......... .......... .......... .......... .......... P..S......
ADM85859|A/chicken/Egypt/1055/2010                .......... .......... .......... .......... .......... .......... .......... ...S......
ADM85885|A/chicken/Egypt/1058sf/2010              .......... .......... .......... .......... ..N....... .......... .......... ..........
ADM85860|A/chicken/Egypt/1063/2010                .......... .......... .......... .......... .......... .......... .......... P..S......
ADM85869|A/chicken/Egypt/1071g/2010               .......... .......... .......... .......... .......... .......... .......... P..S......
ABN70706|A/chicken/Egypt/1078-NAMRU3/2006         .......... .......... .......... .......... .......... .......... .......... ..........
ABN70707|A/chicken/Egypt/1079-NAMRU3/2007         .......... .......... .......... .......... .......... ...N...... .......... ..........
ABN70708|A/chicken/Egypt/1080-NAMRU3/2006         .......... .......... .......... .......... .......... .......... .......... ..........
ABN70709|A/chicken/Egypt/1081-NAMRU3/2006         .......... .......... .......... .......... .......... .......... .......... ..........
AEQ72814|A/chicken/Egypt/1085/2010                .......... .......... .......... .......... .......... .......... .......... P..S......
AEQ72816|A/chicken/Egypt/1090/2010                .......... .......... .......... .......... ..N....... .......... .......... ..........
AEQ72811|A/chicken/Egypt/10909V/2010              .......... .......... ...I...... .......... .......... .......... .......... ...S......
AEQ72823|A/chicken/Egypt/1098/2010                .......... .......... .......... .......... .......... .......... .......... P..S......
ACM68976|A/chicken/Egypt/10NLQP-CLEVB299/2008     .......... .......... .......... .......... .......... .......... .......... ...S......
AEQ72869|A/chicken/Egypt/111127V/2011             .......... .......... .......... .....A.... ..N....... .......... .......... ..........
AEQ72850|A/chicken/Egypt/1112/2011                .......... .......... .......... .......... ..N....... .......... .......... ..........
AEQ72893|A/chicken/Egypt/11124SF/2011             .......... .......... .......... .......... ..N....... .......... .......... ..........
AEQ72885|A/chicken/Egypt/1112AF/2011              .......... .......... .......... .......... ..N....... .......... .......... ..........
AEQ72851|A/chicken/Egypt/1113/2011                .......... .......... .......... .......... ..N....... .......... .......... ..........
AEQ72846|A/chicken/Egypt/1115S/2011               .......... .......... .......... .......... ..N....... .......... .......... ..........
AEQ72877|A/chicken/Egypt/111640V/2011             .......... .......... .......... .......... ..N....... .......... .......... ..........
AEQ72855|A/chicken/Egypt/1117/2011                .......... .......... .......... .......... ..N....... .......... .......... ..........
AEQ72883|A/chicken/Egypt/111766V/2011             .......... .......... .......... .......... ..N....... .......... .......... ..........
AEQ72896|A/chicken/Egypt/1117AF/2011              .......... .......... .......... .......... ..N....... .......... .......... ..........
AEQ72879|A/chicken/Egypt/11184S/2011              .......... .......... .......... .......... ..N....... .......... .......... ..........
AEQ72901|A/chicken/Egypt/1118AF/2011              .......... .......... .......... .......... ..N....... .......... .......... ..........
AEQ72890|A/chicken/Egypt/111945V/2011             .......... .......... .......... .......... ..N....... .......... .......... ..........
AEQ72859|A/chicken/Egypt/111AF/2011               .......... .......... .......... .......... ..N....... .......... .......... ..........
AEQ72903|A/chicken/Egypt/1123AL/2011              .......... .......... .......... .......... ..N....... .......... .......... ..........
AEQ72864|A/chicken/Egypt/1128/2011                .......... .......... .......... .......... ..N....... .......... .......... ..........
ABO64687|A/chicken/Egypt/1129N3-HK9/2007          .......... .......... .......... .......... .......... .......... .......... ..........
AEQ72860|A/chicken/Egypt/112AF/2011               .......... .......... .......... .......... ..N....... .......... .......... ..........
AEQ72845|A/chicken/Egypt/112SG/2011               .......... .......... .......... .......... ..N....... .......... .......... ..........
AEQ72884|A/chicken/Egypt/1134SD/2011              .......... .......... .......... .......... ..N....... .......... .......... ..........
AEQ72861|A/chicken/Egypt/113AF/2011               .......... .......... .......... .......... ..N....... .......... .......... ..........
AEQ72865|A/chicken/Egypt/1146SF/2011              .......... .......... .......... .......... ..N....... .......... .......... ..........
AEQ72862|A/chicken/Egypt/114AF/2011               .......... .......... .......... .......... ..N....... .......... .......... ..........
AEQ72847|A/chicken/Egypt/115/2011                 .......... .......... .......... .......... ..N....... .......... .......... ..........
AEQ72905|A/chicken/Egypt/11529S/2011              .......... .......... .......... .......... ..N....... .......... .......... .D........
AEQ72894|A/chicken/Egypt/1155/2011                .......... .......... .......... .......... ..N....... .......... .......... ..........
AEQ72858|A/chicken/Egypt/1155AG/2011              .......... .......... .......... .......... ..N....... .......... .......... ..........
AEQ72856|A/chicken/Egypt/1156S/2011               .......... .......... .......... .......... ..N....... .......... .......... ..........
AEQ72868|A/chicken/Egypt/1158SF/2011              .......... .......... .......... .......... ..N....... .......... .......... ..........
AEQ72878|A/chicken/Egypt/115AD/2011               .......... .......P.I .......... .......... .......... .......... .......... P..S......
AEQ72863|A/chicken/Egypt/115AF/2011               .......... .......... .......... .......... ..N....... .......... .......... ..........
AEQ72881|A/chicken/Egypt/116AD/2011               .......... .......... .......... .......... .......... .......... .......... P..S......
AEQ72870|A/chicken/Egypt/116AF/2011               .......... .......... .......... .......... ..N....... .......... .......... ..........
AEQ72857|A/chicken/Egypt/1174S/2011               .......... .......... .......... .......... ..N....... .......... .......... ..........
AEQ72882|A/chicken/Egypt/117AD/2011               .......... .......... .......... .......... ..N....... .......... .......... ..........
AEQ72872|A/chicken/Egypt/117AF/2011               .......... .......... .......... .......... ..N....... .......... .......... ..........
AEQ72873|A/chicken/Egypt/118AF/2011               .......... .......... .......... .......... ..N....... .......... .......... ..........
AEQ72874|A/chicken/Egypt/1197AG/2011              .......... .......... .......... .......... ..N....... .......... .......... ..........
AEQ72875|A/chicken/Egypt/119AF/2011               .......... .......... .......... .......... ..N....... .......... .......... ..........
AEQ72844|A/chicken/Egypt/119S/2011                .......... .......... .......... .......... ..N....... .......... .......... ..........
ABO64688|A/chicken/Egypt/12378N3-CLEVB/2006       .......... .......... .......... .......... .......... .......... .......... ..........
ABO64689|A/chicken/Egypt/12379N3-CLEVB/2006       .......... .......... ....N..... .......... .......... .......... .......... ..........
ABN70710|A/chicken/Egypt/1300-NAMRU3/2007         .......... .......... .......... .......... .......... .......... .......... ..........
ACM68977|A/chicken/Egypt/13NLQP-CLEVB261/2008     .......... .......... .......... .......... .......... .......... .......... ...S......
ACM68978|A/chicken/Egypt/14NLQP-CLEVB255/2008     .......... .......... .......... .......... .......... .......... .......... ...S......
ACM68980|A/chicken/Egypt/16NLQP-CLEVB242/2008     .......... .......... .......... .......... .......... .......... .......... ...S......
ACD64996|A/chicken/Egypt/1709-1VIR08/2007         .......... .......... .......... .......... .......... .......... .......... ..........
ACD64999|A/chicken/Egypt/1709-5/2008              .......... .......... .......... .......... .......... .......... .......... ...S......
ACD65000|A/chicken/Egypt/1709-6/2008              .......... .......... .......... .......... .......... .......... .......... ...S......
ACM68981|A/chicken/Egypt/17NLQP-CLEVB241/2008     .......... .......... .......... .......... .......... .......... .......... ...S......
ADG28676|A/chicken/Egypt/18-H/2009                .......... .......... .......... .......... .......... .......... .......... P..S......
ABO64690|A/chicken/Egypt/1889N3-SM26/2007         .......... .......... .......... .......... .......... .......... .......... ..........
ABO64691|A/chicken/Egypt/1890N3-HK45/2007         .......... .......... .......... .......... .......... .......... .......... ..........
ABO64696|A/chicken/Egypt/1891N3-CLEVB/2007        .......... .......... .......... .......... .......... .......... .......... ..........
ACM68982|A/chicken/Egypt/18NLQP-CLEVB240/2008     .......... .......... .......... .......... .......... .......... .......... ...S......
ACM68968|A/chicken/Egypt/1NLQP-CLEVB331/2008      .......... .......... .......... .......... .......... .......... .......... P..S......
ABV23936|A/chicken/Egypt/2/2006                   .......... .......... .......... .......... .......... .......... .......... ..........
ADG28677|A/chicken/Egypt/20-16/2009               .......... .......... .......... .......... .......... .......... .......... P..S......
ACM68983|A/chicken/Egypt/20NLQP-CLEVB238/2008     .......... .......... .......... .......... .......... .......... .......... ...S......
ABG81039|A/chicken/Egypt/2253-1/2006              .......... .......... .......... .......... .......... .......... .......... ..........
ABO44233|A/chicken/Egypt/2253-1/2006              .......... .......... .......... .......... .......... .......... .......... ..........
ACM68984|A/chicken/Egypt/22NLQP-CLEVB232/2008     .......... .......... .......... .......... ....N..... .......... .......... ..........
ACM68985|A/chicken/Egypt/23NLQP-CLEVB231/2008     .......... .......... .......... .......... .......... .......... .......... ...S......
ACM68986|A/chicken/Egypt/24NLQP-CLEVB227/2008     .......... .......... .......... .......... .......... .......... .......... ...S......
ABY79832|A/chicken/Egypt/2628-1/2007              .......... .......... .......... .......... .......... .......... .......... ..........
ACM68969|A/chicken/Egypt/2NLQP-CLEVB330/2008      .......... .......... .......... .......... .......... .......... .......... P..S......
ABV24031|A/chicken/Egypt/3/2006                   .......... .......... .......... .......... .......... .......... .......... ..........
ABY79009|A/chicken/Egypt/3044NAMRU3-CLEVB59/2007  .......... .......... .......... .......... .......... .......... ........K. ..........
ABY79010|A/chicken/Egypt/3045NAMRU3-CLEVB60/2007  .......... .......... .......... .......... .......... .......... .......... ..........
ABY79011|A/chicken/Egypt/3046NAMRU3-CLEVB62/2007  .......... .......... .......... .......... .......... .......... .......... ..........
ABY79014|A/chicken/Egypt/3049NAMRU3-CLEVB75/2007  .......... .......... .......... .......... ....N..... .......... .......... ..........
ABY79017|A/chicken/Egypt/3052NAMRU3-CLEVB104/2007 .......... .......... .......... .......... .......... .......... .......... ..........
ADG28678|A/chicken/Egypt/33-1/2008                .......... .......... .......... .......... .......... .......... ........A. ...S......
ADG28680|A/chicken/Egypt/35-3/2008                .......... .......... .......... .......... .......... .......... .......... ...S......
ADG28682|A/chicken/Egypt/37-1/2008                .......... .......... .......... .........R .......... .......... ........A. ...S......
ACM68970|A/chicken/Egypt/3NLQP-CLEVB325/2008      .......... .......... .......... .......... .......... .......... .......... P..S......
ACX55926|A/chicken/Egypt/488N3-CLEVB/2008         .......... .......... .......... .......... .......... .......... .......... ...S......
ACX55927|A/chicken/Egypt/489N3-CLEVB/2008         .......... .......... .......... .......... .......... .......... .......... ...S......
ACX55929|A/chicken/Egypt/492N3-CLEVB/2008         .......... .......... .......... .......... .......... .......... .......... ...S......
ACX55930|A/chicken/Egypt/495N3-CLEVB/2008         .......... .......... .......... .......... .......... .......... .......... ...S......
ACX55931|A/chicken/Egypt/496N3-CLEVB/2008         .......... .......... .......... .......... .......... .......... .......... ...S......
ACM68971|A/chicken/Egypt/4NLQP-CLEVB308/2008      .......... .......... .......... .......... .......... .......... .......... ...S......
ACM68972|A/chicken/Egypt/5NLQP-CLEVB307/2008      .......... .......... .......... .......... .......... .......... .......... ...S......
ADG28684|A/chicken/Egypt/6-A/2010                 .......... .......... .......... .......... .......... ...G...... .......... P..S......
ACM68973|A/chicken/Egypt/6NLQP-CLEVB306/2008      .......... .......... .......... .......... .......... .......... .......... ...S......
ACM68974|A/chicken/Egypt/7NLQP-CLEVB305/2008      .......... .......... .......... .......... .......... .......... .......... ...S......
ADG28685|A/chicken/Egypt/8-C/2010                 .......... .......... .......... .......... .......... .......... .......... P..S......
ACM68975|A/chicken/Egypt/8NLQP-CLEVB304/2008      .......... .......... .......... .......... .......... .......... .......... ...S......
ABY79020|A/chicken/Egypt/9384NAMRU3-CLEVB118/2007 .......... .......... .......... .......... .......... .......... .......... ..........
ABY79021|A/chicken/Egypt/9385NAMRU3-CLEVB125/2007 .......... .......... .......... .......... .......... ..K....... .......... .D........
ABY79022|A/chicken/Egypt/9386NAMRU3-CLEVB136/2007 .......... .......... .......... .......... .......... ..K....... .......... .D........
ABY79023|A/chicken/Egypt/9387NAMRU3-CLEVB148/2007 .......... .......... .......... .......... .......... ..K....... .......... .D........
ABY79024|A/chicken/Egypt/9388NAMRU3-CLEVB149/2007 .......... .......... .......... .......... .......... .......... .......... ..........
ABY79025|A/chicken/Egypt/9389NAMRU3-CLEVB150/2007 .......... .......... .......... .......... .......... .......... .......... ..........
ABY79026|A/chicken/Egypt/9390NAMRU3-CLEVB157/2007 .......... .......... .......... .......... .......... ..K....... .......... .D........
ABY79027|A/chicken/Egypt/9391NAMRU3-CLEVB158/2007 .......... .......... .......... .......... .......... ..K....... .......... .D........
ABY79028|A/chicken/Egypt/9392NAMRU3-CLEVB167/2007 .......... .......... .......... .......... .......... ..K....... .......... .D........
ABY79029|A/chicken/Egypt/9396NAMRU3-CLEVB187/2007 .......... .......... .......... .......... .......... .......... .......... ..........
ABY79030|A/chicken/Egypt/9397NAMRU3-CLEVB188/2007 .......... .......... .......... .......... .......... .......... .......... ..........
ABY79033|A/chicken/Egypt/9400NAMRU3-CLEVB211/2007 .......... .......... .......... .......... ..N....... .......... .......... ..........
ACC85599|A/chicken/Egypt/9402NAMRU3-CLEVB213/2007 .......... .......... .......... .......... .......... .......... .......... ...S......
ACC85600|A/chicken/Egypt/9403NAMRU3-CLEVB214/2007 .......... .......... .......... .......... .......... .......... .......... ...S......
ABD85144|A/chicken/Egypt/960N3-004/2006           .......... .......... .......... .......... .......... .......... .......... ..........
BAJ07739|A/chicken/Egypt/C1Li9/2007               .......... .......... .......... .......... .......... .......... .......... ..........
BAJ07738|A/chicken/Egypt/C1Lu2/2007               .......... .......... .......... .......... .......... .......... .......... ..........
BAJ07737|A/chicken/Egypt/C1Tr13/2007              .......... .......... .......... .......... .......... .......... .......... ..........
BAJ11930|A/chicken/Egypt/C3Br11/2007              .......... .......... .......... .......... .......... .......... .......... ..........
BAK08620|A/chicken/Egypt/CL6/2007                 .......... .......... .......... .......... .......... .......... .......... ..........
ADY16733|A/chicken/Egypt/F10/2009                 .......... .......... .......... .......... .......... .......... .......... P..S......
ABW37427|A/chicken/Egypt/F3/2006                  .......... .......... .......... .......... .......... .......... .......... ..........
ABW37428|A/chicken/Egypt/F4/2006                  .......... .......... .......... .......... .......... .......... .......... ..........
ABW37430|A/chicken/Egypt/F6/2007                  .......... .......... .......... .......... .......... .......... .......... ..........
ADY16730|A/chicken/Egypt/F7/2009                  .......... .......... .......... .......... ..N....... .......... .......... ..........
ADY16731|A/chicken/Egypt/F8/2009                  .......... .......... .......... .......... ..N....... .......... .......... ..........
AEA92630|A/chicken/Egypt/G3H4-NLQP/2008           .......... .......... .......... .......... .......... .......... .......... ...S......
AEP37319|A/chicken/Egypt/M2773A/2011              .......... .......... .......... .......... ..N....... .......... .......... ..........
CBW54816|A/chicken/Egypt/Q1011/2010               .......... .......... .......... .......... .......... .......... .......... P..S......
CBW54818|A/chicken/Egypt/Q1182/2010               .......... .......... .......... .......... .......... .......... .......... P..S......
CBW54817|A/chicken/Egypt/Q1185/2010               .......... .......... .......... .......... .......... .......... .......... P..S......
AEP37316|A/chicken/Egypt/Q1995D/2010              .......... .......... .......... .......... .......... .......... .......... P..S......
ABW37431|A/chicken/Egypt/R1/2006                  .......... .......... .......... .......... .......... .......... .......... ..........
ABW37433|A/chicken/Egypt/R3/2007                  .......... .......... .......... .......... ..N....... .......... .......... ..........
ABW37436|A/chicken/Egypt/R6/2007                  .......... Y......... ..D.I..... .......... ..N.E.M... .......... .......... H.........
BAK23398|A/chicken/Egypt/RIMD1-5/2008             .......... .......... .......... .......... .......... .......... .......... ..........
BAK23406|A/chicken/Egypt/RIMD10-6/2008            .......... .......... .......... .......... .......... .......... .......... ..........
BAK23400|A/chicken/Egypt/RIMD12-3/2008            .......... .......... .......... .......... ....N..... .......... .......... ..........
BAK23408|A/chicken/Egypt/RIMD13-1/2008            .......... .......... .......... .......... .......... .......... .......... P..S......
BAK23399|A/chicken/Egypt/RIMD2-6/2008             .......... .......... .......... .......... .......... .......... .......... ..........
BAK23409|A/chicken/Egypt/RIMD21-2/2009            .......... .......... .......... .......... .......... .......... .......... ...S......
BAK23410|A/chicken/Egypt/RIMD25-1/2009            .......... .......... .......... .......... .......... .......... .......... ...S......
BAK23411|A/chicken/Egypt/RIMD26-3/2009            .......... .......... .......... .......... .......... .......... .......... ...S......
BAK23412|A/chicken/Egypt/RIMD27-2/2009            .......... .......... .......... .......K.. .......... .......... .......... ...S......
BAK23413|A/chicken/Egypt/RIMD28-1/2009            .......... .......... .......... .......... .......... .......... .......... ...S......
BAK23414|A/chicken/Egypt/RIMD29-3/2009            .......... .......... .......... .......... .......... .......... .......... ...S......
BAK23401|A/chicken/Egypt/RIMD4-3/2008             .......... .......... .......... .......... .......... .......... .......... ...S......
BAK23402|A/chicken/Egypt/RIMD5-3/2008             .......... .......... .......... .......... .......... .......... .......... ..........
BAK23403|A/chicken/Egypt/RIMD7-1/2008             .......... .......... .......... .......... .......... .......... .......... ..........
BAK23404|A/chicken/Egypt/RIMD8-14/2008            .......... .......... .......... .......... .......... .......... .......... ..........
BAK23405|A/chicken/Egypt/RIMD9-2/2008             .......... .......... .......... .......... .......... .......... .......... ..........
AEP84526|A/chicken/Egypt/S2938A/2011              .......... .......... .......... .......... ..N....... .......... .......... .D........
AEP84527|A/chicken/Egypt/S3093A/2011              .......... .......... .......... .......... ..N....... .......... .......... ..........
AEP37324|A/chicken/Egypt/S3280B/2011              .......... .......... .......... .......... ..N....... .......... .......... ..........
AEP37325|A/chicken/Egypt/S3280D/2011              .......... .......... .......... .......... ..N....... .......... .......... ..........
AEP71333|A/chicken/Egypt/VSVRI/2009               .......... .......A.. .......... .......... .......... .......... .......... P..S......
ADE19094|A/chicken/Gharbia/102/2006               .......... .......... .......... .......... .......... .......... .......... ..........
ADE19104|A/chicken/Gharbia/112/2007               .......... .......... .......... .......... .......... .......... .......... ..........
ADE19116|A/chicken/Gharbia/124/2007               .........T .......... .......... .......... .......... .......... .......... ..........
ACJ61696|A/chicken/Qalubia/1/2006                 .......... .......... .......... .......... .......... .......... .......... ..........
ABY79018|A/crow/Egypt/9382NAMRU3-CLEVB111/2007    .......... .......... .......... .......... .......... .......... .......... ..........
ADE19115|A/duck/Dakahlia/123/2009                 .......... .......... .......... .......... .......... .......... .......... ..........
ACA29674|A/duck/Egypt/07264S-NLQP/2007            .......... .......... .......... .......... ....N..... .......... .......... ..........
ACA29675|A/duck/Egypt/07322S-NLQP/2007            .......... .......... .......... .......... .......... .......... .....L.... ..........
ACR56248|A/duck/Egypt/0821S-NLQP/2008             .......... .......... .......... .......... ..N....... .......... .......... ..........
ADD21351|A/duck/Egypt/08355S-NLQP/2008            .......... ....K..... .......... .......... ....N..... .......... .......... ..........
ACR56255|A/duck/Egypt/08425S-NLQP/2008            .......... .......... .......... .......... .......... .......... .......... ..........
ACR56249|A/duck/Egypt/0845S-NLQP/2008             .......... .......... .......... .......... .......... .......... .......... ..........
ADD21352|A/duck/Egypt/08561S-NLQP/2008            .......... .......... .......... .......... ....N..... .......... .......... ..........
ADD21347|A/duck/Egypt/0867-NLQP/2008              .......... .......... .......... .......... .......... .......... .......... ..........
ACU16727|A/duck/Egypt/0871/2008                   .......... .......... .......... .......... .......... .......... .......... ..........
ACR56240|A/duck/Egypt/0875-NLQP/2008              .......... .......... .......... .......... ....E..... .......... .......... ..........
ACR56242|A/duck/Egypt/0877-NLQP/2008              .......... .......... .......... .......... .......... .......... .......... F.........
ACR56245|A/duck/Egypt/0891-NLQP/2008              .......... .......... .........K .......... ....N..... .......... .......... ..........
ADD21369|A/duck/Egypt/09118sm-NLQP/2009           .......... .......... .......... .......... .......... .......... .......... ..........
ADD21354|A/duck/Egypt/0912-NLQP/2009              .......... .......... .......... .......... ..N....... .......... .......... ..........
ACX31967|A/duck/Egypt/0918-NLQP/2009              .......... .......... .......... .......... ..N....... .......... .......... ..........
ACX31979|A/duck/Egypt/09224F-NLQP/2009            .......... .......... .......... .......... .......... .......... .......... P..S......
ACX31968|A/duck/Egypt/0923-NLQP/2009              .......... .......... .......... .......... .......... .......... .......... ..........
ADD21371|A/duck/Egypt/09238sm-NLQP/2009           .......... .......... .......... .......... ..N....... .......... .......... ..........
ACX31969|A/duck/Egypt/0926-NLQP/2009              .......... .......... .......... .......... ..N....... .......... .......... ..........
ADD21372|A/duck/Egypt/09274sm-NLQP/2009           .......... .......... .......... .......... ..N....... .......... .......... ..........
ACX31992|A/duck/Egypt/093-NLQP/2009               .......... .......... .......... .......... ..N....... .......... .......... ..........
ADD21380|A/duck/Egypt/0930smL-NLQP/2009           .......... .......... .......... .......... ..N....... .......... .......... ..........
ADD21364|A/duck/Egypt/09315s-NLQP/2009            .......... .......... .......... .......... ..N....... .......... .......... ..........
ADD21374|A/duck/Egypt/09332sm-NLQP/2009           .......... .......... .......... .......... ..N....... .......... .......... ..........
ACX31997|A/duck/Egypt/09339S-NLQP/2009            .......... .......... .......... .......... ..N....... .......... .......... ..........
ADD21368|A/duck/Egypt/0934sm-NLQP/2009            .......... .......... .......... .......... .......... .......... .......... ..........
ACX31978|A/duck/Egypt/093L-NLQP/2009              .......... .......... .......... .......... ..N....... .......... .......... ..........
ADD21375|A/duck/Egypt/0945smf-NLQP/2009           .......... .......... .......... .......... ..N....... .......... .......... ..........
ACX31971|A/duck/Egypt/0955-NLQP/2009              .......... .......... .......... .......... .......... .......... .......... P..S......
ACX31974|A/duck/Egypt/0964-NLQP/2009              .......... .......... .......... .......... .......... .......... .......... ..........
ADD21376|A/duck/Egypt/0967smf-NLQP/2009           .......... .......... .......... .......... ..N....... .......... .......... ..........
ADD21382|A/duck/Egypt/0969smL-NLQP/2009           .......... .......... .......... .......... ..N....... .......... .......... ..........
ADD21359|A/duck/Egypt/0970-NLQP/2009              .......... .......... .......... .......... ..N....... .......... .......... ..........
ACX31990|A/duck/Egypt/0971SM-NLQP/2009            .......... .......... .......... .......... .......... .......... .......... ..........
ACX31975|A/duck/Egypt/0972-NLQP/2009              .......... .......... .......... .......... ..N....... .......... .......... ..........
ADD21360|A/duck/Egypt/0982-NLQP/2009              .......... .......... .......... .......... .......... .......... .......... ..........
ADI23976|A/duck/Egypt/0984smf-NLQP/2009           .......... .......... .......... .......... ..N....... .......... .......... ..........
ACX31966|A/duck/Egypt/099-NLQP/2009               .......... .......... .......... .......... .......... .......... .......... ..........
ACX31989|A/duck/Egypt/0990SM-NLQP/2009            .......... .......... .......... .......... ..N....... .......... .......... ..........
AEQ72832|A/duck/Egypt/10118/2010                  .......... .......... .......... .......... ..N....... .......D.. .......... ..........
ADM85862|A/duck/Egypt/1011d/2010                  .......... .......... .......... .......... ..N....... .......... .......... ..........
AEQ72838|A/duck/Egypt/10131/2010                  .......... .......... .......... .......... ..N....... .......... .......... ..........
ADM85863|A/duck/Egypt/101565v/2010                .......... .......... .......... .......... ..N....... .......... .......... ..........
ADM85882|A/duck/Egypt/10157s/2010                 .......... .......... .......... .......... ..N....... .......... .......... ..........
ADM85850|A/duck/Egypt/1017/2010                   .......... .......... .......... .......... .......... .......... .......... P..S......
AEQ72818|A/duck/Egypt/10185SS/2010                .......... .......... .......... .......... ..N....... .......... .......... ..........
ADM85870|A/duck/Egypt/1020sd/2010                 .......... .......... .......... .......... ..N....... .......... .......... ..........
ADM85851|A/duck/Egypt/1022/2010                   .......... .......... .......... .......... ..N....... .......... .......... ..........
AEQ72821|A/duck/Egypt/10228SF/2010                .......... .......... .......... .......... ..N....... .......... .......... ..........
AEQ72824|A/duck/Egypt/10255AG/2010                .......... .......... .......... .......... ..N....... .......... .......... ..........
ADM85877|A/duck/Egypt/1025sf/2010                 .......... .......... .......... .......... ..N....... .......... .......... ..........
AEQ72833|A/duck/Egypt/10283SF/2010                .......... .......... .......... .......... ..N....... .......... .......... ..........
AEQ72834|A/duck/Egypt/10290SF/2010                .......... .......... .......... .......... ..N....... .......... .......... ..........
AEQ72836|A/duck/Egypt/10331SF/2010                .......... .......... .......... .......... .......... .......... .......... ..........
AEQ72837|A/duck/Egypt/10336SF/2010                .......... .......... .......... .......... ..N....... .......... .......... ..........
ADM85847|A/duck/Egypt/103swf/2010                 .......... .......... .......... .......... ..N....... .......... .......... ..........
AEQ72819|A/duck/Egypt/10403S/2010                 .......... .......... .......... .......... ..N....... .......... .......... ..........
AEQ72812|A/duck/Egypt/1046SF/2010                 .......... .......... .......... .......... ..N....... .......... .......... ..........
ADM85884|A/duck/Egypt/1063s/2010                  .......... .......... .......... .......... ..N....... .......... .......... ..........
ADM85876|A/duck/Egypt/1068s/2010                  .......... .......... .......... .......... ..S....... .......... .......... ..........
ADM85878|A/duck/Egypt/106d/2010                   .......... .......... .......... .......... ..N....... .......... .......... ..........
ADM85873|A/duck/Egypt/1097s/2010                  .......... .......... .......... .......... ..N....... .......... .......... ..........
AEQ72888|A/duck/Egypt/11106SF/2011                .......... .......... .......... .......... ..N....... .......... .......... ..........
AEQ72880|A/duck/Egypt/1110AF/2011                 .......... .......... .......... .......... ..N....... .......... .......... ..........
AEQ72866|A/duck/Egypt/11117S/2011                 .......... .......... .......... .......... ..N....... .......... .......... ..........
AEQ72895|A/duck/Egypt/11117SS/2011                .......... .......... .......... .......... ..N....... .......... .......... ..........
AEQ72852|A/duck/Egypt/1113SD/2011                 .......... .......... .......... .......... ..N....... .......... .......... ..........
AEQ72843|A/duck/Egypt/1114S/2011                  .......... .......... .......... .......... ..N....... .......... .......... ..........
AEQ72892|A/duck/Egypt/1116AF/2011                 .......... .......... .......... .......... ..N....... .......... .......... ..........
AEQ72898|A/duck/Egypt/11175SF/2011                .......... .......... .......... .......... ..N....... .......... .......... ..........
AEQ72899|A/duck/Egypt/11193SF/2011                .......... .......... .......... .......... ..N....... .......... .......... ..........
AEQ72886|A/duck/Egypt/11211S/2011                 .......... .......... .......... .......... ..N....... .......... .......... ..........
AEQ72889|A/duck/Egypt/11221S/2011                 .......... .......... .......... .......... ..N....... .......... .......... .K........
AEQ72854|A/duck/Egypt/1123SF/2011                 .......... ....H....V .......... .......... ..N....... .......... .......... ..........
AEQ72891|A/duck/Egypt/11246S/2011                 .......... .......... .......... .......... ..N....... .......... .......... ..........
AEQ72848|A/duck/Egypt/1125S/2011                  .......... .......... .......... .......... ..N....... .......... .......... ..........
AEQ72849|A/duck/Egypt/1130AG/2011                 .......... .......... .......... .......... ..N....R.. .......... .......... ..........
AEQ72897|A/duck/Egypt/11312S/2011                 .......... .......... .......... .......... ..N....... .......... .......... ..........
AEQ72867|A/duck/Egypt/1148SF/2011                 .......... .......... .......... .......... ..N....... .......... .......... ..........
AEQ72887|A/duck/Egypt/1153/2011                   .......... .......... .......... .......... ..N....... .......... .......... ..........
AEQ72871|A/duck/Egypt/1174SF/2011                 .......... .......... .......... .......... ..N....... .......... .......... ..........
ACM68987|A/duck/Egypt/11NLQP-CLEVB263/2008        .......... .......... .......... .......... .......... .......... .......... ..........
ABO64692|A/duck/Egypt/12380N3-CLEVB/2006          .......... .......... .......... .......... .......... .......... .......... ..........
ABN70711|A/duck/Egypt/1301-NAMRU3/2007            .......... .......... .......... .......... .......... .......... .......... ..........
ABO64693|A/duck/Egypt/13010N3-CLEVB/2006          .......... .......... .......... .......... .......... .......... .......... ..........
ACD64997|A/duck/Egypt/1709-3VIR08/2007            .......... .......... .......... .......... ....N..... .......... .......... ..........
ABO64694|A/duck/Egypt/1888N3-SM25/2007            .......... .......... .......... .......... .......... .......... .......... ..........
ABG81040|A/duck/Egypt/2253-3/2006                 .......... .......... .......... .......... .......... .......... .......... ..........
ABJ16840|A/duck/Egypt/2253-3/2006                 .......... .......... .......... .......... .......... .......... .......... ..........
ABY79008|A/duck/Egypt/3043NAMRU3-CLEVB56/2007     .......... .......... .......... .......... .......... .......... .......... ..........
ABY79012|A/duck/Egypt/3047NAMRU3-CLEVB63/2007     .......... ....H..... .......... .......... .......... .......... .......... ..........
ABY79013|A/duck/Egypt/3048NAMRU3-CLEVB74/2007     .......... ....H..... .......... .......... .......... .......... .......... ..........
ABY79833|A/duck/Egypt/5169-1/2007                 .......... .......... .......... .......... .......... .......... .......... ..........
ABY79032|A/duck/Egypt/9399NAMRU3-CLEVB202/2007    .......... .......... .......... .......... ....N..... .......... .......... ..........
BAJ07731|A/duck/Egypt/D1Br12/2007                 .......... .......... .......... .......... .......... .......... .......... ..........
BAJ07732|A/duck/Egypt/D1Li4/2007                  .......... .......... .......... .......... .......... .......... .......... ..........
BAJ07730|A/duck/Egypt/D1Tr335/2007                .......... .......... .......... .......... .......... .......... .......... ..........
BAJ07733|A/duck/Egypt/D2Br210/2007                .......... .......... .......... .......... .......... .......... .......... ..........
BAJ07734|A/duck/Egypt/D2Li234/2007                .......... .......... .......... .......... .......... .......... .......... ..........
BAK08621|A/duck/Egypt/D2br10/2007                 .......... .......... .......... .......... .......... .......... .......... ..........
BAJ07736|A/duck/Egypt/D3Li12/2007                 .......... .......... .......... .......... .......... .......... .......... ..........
BAJ07735|A/duck/Egypt/D3Lu6/2007                  .......... .......... .......... .......... .......... .......... .......... ..........
ABW37429|A/duck/Egypt/F5/2006                     .......... .......... .......... .......... .......... .......... .......... ..........
AEP27003|A/duck/Egypt/M2583A/2010                 .......... .......... .......... .......... ..N....... .......... .......... ..........
AEP84523|A/duck/Egypt/M2583B/2010                 .......... .......... .......... .......... ..N....... .......... .......... ..........
AEP84524|A/duck/Egypt/M2583C/2010                 .......... .......... .......... .......... ..N....... .......... .......... ..........
AEP37317|A/duck/Egypt/M2583D/2010                 .......... .......... .......... .......... ..N....... .......... .......... ..........
AEP37323|A/duck/Egypt/M3075B/2011                 .......... .......... .......... .......... ..N....... .......... .......... ..........
AEP37318|A/duck/Egypt/Q2645C/2010                 .......... .......... .......... .......... ..N....... .......... .......... ..........
ABW37435|A/duck/Egypt/R5/2007                     .......... .......... .......... .......... ..N....... .......... .......... ..........
ADM85848|A/environment/Egypt/104swf/2010          .......... .......... .......... .......... ..N....... .......... .......... ..........
ADM85849|A/environment/Egypt/105swf/2010          .......... .......... .......... .......... ..N....... .......... .......... ..........
ADB12241|A/equine/Egypt/av1/2009                  .......... .....G.... .......... .......... ..N....... .......... .......... ..........
ADD21377|A/goose/Egypt/09102smf-NLQP/2009         ....V..... .......... .......... .......... ..N....... .......... .......... ..........
ADD21367|A/goose/Egypt/0910sm-NLQP/2009           .......... .......... .......... .......... ..N....... .......... .......... ..........
ADD21379|A/goose/Egypt/0912smg-NLQP/2009          .......... .......... .......... .......... ..N....... .......... .......... ..........
ADM85844|A/goose/Egypt/09134sml/2009              .......... .......... .......... .......... ..N....... .......... .......... ..........
ACX31970|A/goose/Egypt/0929-NLQP/2009             .......... .......... .......... .......... ..N....... .......... .......... ..........
ADD21373|A/goose/Egypt/09324sm-NLQP/2009          .......... .......... .......... .......... ..N....... .......... .......... ..........
ADD21381|A/goose/Egypt/0946smL-NLQP/2009          .......... .......... .......... .......... .......... .......... .......... ...S......
AEQ72817|A/goose/Egypt/10209SF/2010               .......... .......... .......... .......... ..N....... .......... .......... ..........
ADM85874|A/goose/Egypt/1057/2010                  .......... .......... .......... .......... ..N....... .......... .......... ..........
AEQ72876|A/goose/Egypt/11162S/2011                .......... .......... .......... .......... ..N....... .......... .......... ..........
AEQ72853|A/goose/Egypt/1117SF/2011                .......... .......... .......... .......... ..N....... .......... .......... ..........
AEQ72900|A/goose/Egypt/11350S/2011                .......... .......... .......... .......... ..N....... .......... .......... ..........
ABO64695|A/goose/Egypt/13009N3-SM2/2006           .......... .......... .......... .......... .......... .......... .......... ..........
AEP37320|A/goose/Egypt/M2788A/2011                .......... .......... .......... .......... ..N....... .......... .......... ..........
AEP37321|A/goose/Egypt/M2788E/2011                .......... .......... .......... .......... ..N....... .......... .......... ..........
AEP37322|A/goose/Egypt/M2794A/2011                .......... .......... .......... .......... ..N....... .......... .......... ..........
AEP84525|A/goose/Egypt/M2794E/2011                .......... .......... .......... .......... ..N....... .......... .......... ..........
ABW37434|A/goose/Egypt/R4/2007                    .......... .......... .......... .......... ..N....... .......... .......... ..........
AEQ72906|A/ostrich/Egypt/11139F/2011              .......... .......... .......... .......... ..N....... .......... .......... ..........
ACR56222|A/peacock/Egypt/07667S-NLQP/2007         .......... .......... .......... .......... .......... .......... .......... ..........
ACA29668|A/quail/Egypt/07120-NLQP/2007            .......... .......... .......... .......... .......... .......... .......... ..........
AEQ72904|A/quail/Egypt/1171SG/2011                .......... ...K...... .......... .......... ..N....... .......... .......... ..........
ABY79015|A/quail/Egypt/3050NAMRU3-CLEVB77/2007    .......... .......... .......... .......... .......... .......... .......... ..........
ACA29673|A/turkey/Egypt/07203-NLQP/2007           .......... .......... .......... .......... .......... .......... .......... ...S......
ACA29677|A/turkey/Egypt/07444S-NLQP/2007          .......... .......... .......... .......... .......... .......... .......... ..........
ACX31995|A/turkey/Egypt/091Q-NLQP/2009            .......... .......... .......... .......... .......... .......... .......... P..S......
ADD21370|A/turkey/Egypt/09206sm-NLQP/2009         .......... .......... .......... .......... .......... .......... .......... ..........
ACX31994|A/turkey/Egypt/0935-NLQP/2009            .......... .......... .......... .......... .......... .......... .......... ..........
ACX31972|A/turkey/Egypt/0959-NLQP/2009            .......... .......... .......... .......... .......... .......... .......... ..........
ADM85867|A/turkey/Egypt/101474v/2010              .......... .......... ...I...... .......... .......... .......... .......... ...S......
AEQ72829|A/turkey/Egypt/10453F/2010               .......... .......... .......... .......... ..N....... .......... .......... ..........
AEQ72902|A/turkey/Egypt/112694V/2011              .......... .......... .......... .......... ..N....... .......... .......... ..........
ABO44244|A/turkey/Egypt/2253-2/2006               .......... .......... .......... .......... .......... .......... .......... ..........
ADD13576|A/turkey/Egypt/7/2007                    .......... .......... .......... .......... .......... .......... .......... ..........
ABY79031|A/turkey/Egypt/9398NAMRU3-CLEVB195/2007  .......... .......... .......... .......... .......... .......... .......... ..........
ABW37425|A/turkey/Egypt/F1/2006                   .......... .......... .......... .......... .......... .......... .......... ..........
ABW37426|A/turkey/Egypt/F2/2006                   ......F... .......... .......... .......... .......... .......... .......... ..........

                                                                      1 1111111111 1111111111 1111111111 1111111111 1111111111 1111111111
                                                  8888888889 9999999990 0000000001 1111111112 2222222223 3333333334 4444444445 5555555556
                                                  1234567890 1234567890 1234567890 1234567890 1234567890 1234567890 1234567890 1234567890
Consensus                                         EKINPANDLC YPGNFNDYEE LKHLLSRINH FEKIQIIPKS SWSDHEASSG VSSACPYQGR SSFFRNVVWL IKKDNAYPTI
ABM92273|A/Egypt/0636-NAMRU3/2007                 .......... .......... .......... .........N ........-. .......... .......... T.........
ACI06187|A/Egypt/10211-NAMRU3/2007                .......... ...D...... .......... .......... .......... .......... .......... ..........
ACI06188|A/Egypt/10215-NAMRU3/2007                .......... .......... .......... .......... ...N...... .......... .......... ..........
ACI06189|A/Egypt/10216-NAMRU3/2007                .......... .......... .......... .......... ...N...... .......... .......... ..........
ADG21405|A/Egypt/10217-NAMRU3/2007                .......... .......... .......... .......... ...N...... .......... .......... ...G......
ABM54179|A/Egypt/14724-NAMRU3/2006                .......... .......... .......... .......... ......T... .......... .......... ..........
ABM54180|A/Egypt/14725-NAMRU3/2006                .......... .......... .......... .......... ......T... .......... .......... ..........
ABP96846|A/Egypt/1604-NAMRU3/2007                 .......... .......... .......... .......... .......... .......... .......... ..........
ABP96847|A/Egypt/1731-NAMRU3/2007                 .......... ......N... .......... .......... .......... .......... .......... ..........
ABP96848|A/Egypt/1902-NAMRU3/2007                 .......... ...T...... .......... .......... .......... ......H... .......... ...N......
ACI06180|A/Egypt/1980-NAMRU3/2008                 .......... ...D...... .......... .......... .......... .......... .......... ...E......
ABP96849|A/Egypt/2256-NAMRU3/2007                 .......... .......... .......... .......... .......... .......... .......... ..........
ACI06181|A/Egypt/2289-NAMRU3/2008                 .......... .......... .......... .........N ........-. .......... .......... T.........
ACI06182|A/Egypt/2514-NAMRU3/2008                 .......... ...D...... .......... .......... .......... .......... .......... ..........
ACI06183|A/Egypt/2546-NAMRU3/2008                 .......... .......... .......... .........N ........-. .......... .......... T.........
ABP96854|A/Egypt/2621-NAMRU3/2007                 .......... .......... .......... .........N ........-. .......... .......... T.........
ABU53968|A/Egypt/2629-NAMRU3/2007                 .......... .......... .......... .........N ........-. .......... .......... T.........
ABU53969|A/Egypt/2630-NAMRU3/2007                 .......... .......... .......... .......... .......... .......... .......... ..........
ABU53970|A/Egypt/2631-NAMRU3/2007                 .......... .......... .......... .........N ........-. .......... .......... T.........
ABU53971|A/Egypt/2750-NAMRU3/2007                 .......... ...D...... .......... .......... .......... .......... .......... ...N......
ABU53966|A/Egypt/2991-NAMRU3/2006                 .......... .......... .......... .......... .......... .......... .......... ..........
ABU53967|A/Egypt/2992-NAMRU3/2006                 .......... .......... .......... .......... .......... .......... .......... ..........
ACI06184|A/Egypt/3158-NAMRU3/2008                 .......... ...D...... .......... .......... .......... .......... .......... ..........
ACI06186|A/Egypt/3401-NAMRU3/2008                 .......... .......... .......... .......... ...N...... .......... .......... ...G......
ABU53973|A/Egypt/4081-NAMRU3/2007                 .......... ...D...... .......... .......... .......... .......... .......... ..........
ABU53974|A/Egypt/4082-NAMRU3/2007                 .......... ...D...... .......... .......... .......... .......... P......... ..........
ABU53975|A/Egypt/4226-NAMRU3/2007                 .......... ...D...... .......... .......... .......... .......... .......... ..........
ABU53976|A/Egypt/6251-NAMRU3/2007                 .......... .......... .......... .......... ...N...... .......... .......... ...G......
ADG21402|A/Egypt/7021-NAMRU3/2006                 .......... .......... .......... .......... .......... .......... .......... ..........
ABV24020|A/Egypt/902782/2006                      .......... .......... .......... .......... .......... .......... .......... ..........
ABV24009|A/Egypt/902786/2006                      .......... .......... .......... .......... .......... .......... .......... ..........
ADG21429|A/Egypt/N00270/2010                      .......... .......... .......... .........N ........-. .......... .......... T..N......
ACT15312|A/Egypt/N00585/2009                      .......... .......... .......... .........N ........-. .......... .......... T..N......
ACT15314|A/Egypt/N00605/2009                      .......... .......... .......... .........N ........-. .......... .......... T..N......
ACT15316|A/Egypt/N00606/2009                      .......... .......... .......... .........N ........-. .......... .......... T.........
ACT15318|A/Egypt/N01310/2009                      .......... .......... .......... .........N ........-. .......... .......... T.........
ADG21433|A/Egypt/N01644/2010                      .......... .......... .......... .......... ........-. ...V...... .......... T.........
ADG21437|A/Egypt/N02038/2010                      .......... .......... .......... .........N ........-. .......... .......... TQ.N......
ACT15320|A/Egypt/N02039/2009                      .......... .......... .......... .........N ........-. M......... .......... T.........
ADG21439|A/Egypt/N02127/2010                      .......... .......... .......... .........G ........-. .......... .......... T..N......
ACT15322|A/Egypt/N02407/2009                      .......... .......... .......... .........N ........-. .......... .......... T.........
ADG21441|A/Egypt/N02554/2010                      .....S.... .......... .......... .........N ........-. .......... .......... T..N......
ACT15324|A/Egypt/N02563/2009                      .......... .......... .......... .........N ........-. .......... .......... T..N......
ACT15326|A/Egypt/N02752/2009                      .......... .......... .......... .........N ........-. .......... .......... T.........
ADG21443|A/Egypt/N02770/2010                      .....T.... .......... .......... .........N ........-. .......... .......... T..N......
ADG21445|A/Egypt/N03071/2010                      .....S.... .......... .......... .........N ........-. .......... .......... T..N......
ACT15328|A/Egypt/N03228/2009                      .......... .......... .......... .........N ........-. .......... .......... T.........
ACT15330|A/Egypt/N03272/2009                      .......... .......... .......... .........N ........-. .......... .......... T.........
ACT15332|A/Egypt/N03434/2009                      .......... ...D...... .......... .......... .......... .......... .......... ..........
ACT15336|A/Egypt/N03439/2009                      .......... .......... .......... .........N ........-. .......... .......... T.........
ACT15338|A/Egypt/N03450/2009                      .......... .......... .......... .........N ........-. .......... .......... T..N......
ACT15340|A/Egypt/N04316/2009                      .......... .......... .......... .........N ........-. .......... .......... T..N......
ACT15342|A/Egypt/N04394/2009                      .......... ...S...... .......... .........N ........-. .......... .......... T.........
ACT15343|A/Egypt/N04395/2009                      .......... .......... .......... .........N ........-. .......... .......... T.........
ACT15345|A/Egypt/N04396/2009                      .......... .......... .......... .........N ........-. ...S...... .......... T.........
ADG21449|A/Egypt/N04434/2010                      .......... .......... .......... .......... ........-. .......... .......... T.........
ACT15347|A/Egypt/N04526/2009                      .......... ...D...... .......... .......... .......... .......... .......... ..........
ACT15349|A/Egypt/N04527/2009                      .......... .......... .......... .........N ........-. .......... .......... T.........
ACT15351|A/Egypt/N04822/2009                      .......... ...D...... .......... .......... .......... .........G .......... ..........
ACT15353|A/Egypt/N04823/2009                      .......... .......... .......... .........N ........-. .......... .......... T..NS.....
ADG21407|A/Egypt/N04830/2009                      .......... .......... .......... .........N ........-. .......... .......... T.........
ACT15355|A/Egypt/N04979/2009                      .......... ...D...... .......... .......... .......... .......... .......... ..........
ACT15357|A/Egypt/N05056/2009                      .......... .......... .......... .........N ........-. .......... .......... TQ........
ADG21410|A/Egypt/N05912/2009                      .......... .......... .......... .........N ........-. .......... .......... T..N......
ADG21412|A/Egypt/N07392/2009                      .......... .......... .......... .........N ........-. .......... .......... T..N......
ADG21414|A/Egypt/N07908/2009                      .......... .......... .......... .........N ........-. .......... .......... T..N......
ADG21416|A/Egypt/N08835/2009                      .......... .......... .......... .........N ........-. .......... .......... T..N......
ADG21418|A/Egypt/N09174/2009                      .......... .......... .......... .........N ........-. .......... .......... T..N......
ADG21420|A/Egypt/N09539/2009                      .......... .......... .......... .........N ........-. .......... .......... T..N......
ADG21422|A/Egypt/N11981/2009                      .....T.... .......... .......... .........N ........-. .......... .......... T..N......
ADG21425|A/Egypt/N15262/2009                      .......... .......... .......... .........N .....G..-. .......... .......... T..N......
ADE19095|A/chicken/Dakahlia/103/2007              .......... .......... .......... .......... .......... .......... P......... L.........
ADE19096|A/chicken/Dakahlia/104/2007              .......... .......... .......... .......... .......... .......... P......... L.........
ADE19097|A/chicken/Dakahlia/105/2008              .......... ......N... .........R .......... ..P....... .........G P..Y...... ..........
ADE19098|A/chicken/Dakahlia/106/2008              .......... ......N... .......... .......... ..P.....L. ..A......G P..Y....RP ...N.T....
ADE19099|A/chicken/Dakahlia/107/2007              .......... .......... .......... ...N...... .......... .......... P..Y...... ...N......
ADE19100|A/chicken/Dakahlia/108/2009              .......... ......N... .........R ......TS.. ..P....... .........E P..Y...... ...N.T....
ADE19102|A/chicken/Dakahlia/110/2007              .......... ......N... .........R .......... ..P....... .........K P..Y...... ...N.T....
ADE19103|A/chicken/Dakahlia/111/2008              .......... ......N... .........R .......... ..P....... .........G P..Y...... ..........
ADE19106|A/chicken/Dakahlia/114/2009              .......... ......N... .........R ......TS.. ..P....... .........E P..Y...... ...N.T....
ADE19107|A/chicken/Dakahlia/115/2009              .......... ......N... .........R ......T... ..P....... .........K P..Y...... ...N.T....
ADE19108|A/chicken/Dakahlia/116/2009              .......... .......... .......... .......... ...H...... .......... P......... L.........
ADE19109|A/chicken/Dakahlia/117/2007              .......... .......... .......... .......... ...N....L. .......... .......... ..........
ADE19110|A/chicken/Dakahlia/118/2007              .......... .......... .......... .......... ...N....L. .......... .......... ..........
ADE19111|A/chicken/Dakahlia/119/2008              .......... .......... .......... .......... AG........ .......... P......... ...N......
ADE19112|A/chicken/Dakahlia/120/2007              .......... .......... .......... .......... .......... .......... .......... ...N......
ADE19113|A/chicken/Dakahlia/121/2007              .......... ......N... .........R ......TS.. ...H...... .......... P......... L.........
ADE19114|A/chicken/Dakahlia/122/2008              .......... ......N... .........R .......... ..P...P... .........G P..Y...... ..........
ADE19101|A/chicken/Damietta/109/2007              .......... .......... .......... .......... .......... .......... P......... L.........
ADE19105|A/chicken/Damietta/113/2007              .......... ......N... .......... .......... ..P.....L. ..A....... P..Y...... ...N.T....
ABY76247|A/chicken/Egypt/06207-NLQP/2006          .......... .......... .......... .......... .......... .......... .......... ..........
ABY76248|A/chicken/Egypt/06459-3-NLQP/2006        .......... .......... .......... .......... .......... .......... .......... ..........
ABY76249|A/chicken/Egypt/06495-NLQP/2006          .......... .......... .......... .......... .......... .......... .......... ..........
ABY76250|A/chicken/Egypt/06541-NLQP/2006          .......... .......... .......... .......... .......... .......... A......... ..........
ACA29666|A/chicken/Egypt/06553-NLQP/2006          .......... .......... .......... .......... .......... .......... .......... ..........
ACA29667|A/chicken/Egypt/06612-NLQP/2006          .......... .......... .......... .......... .......... .......... .......... ..........
ABY76251|A/chicken/Egypt/06959-NLQP/2006          .......... .......... .......... .......... ...N...... .......... .......... ..........
ACR56219|A/chicken/Egypt/07118-NLQP/2007          .......... .......... .......... .......... ......T... .......... .......... ..........
ACA29669|A/chicken/Egypt/07125-NLQP/2007          .......... .......... .......... .......... .......... .......... .......... ..........
ACR56220|A/chicken/Egypt/07175-NLQP/2007          .......... .......... .......... .......... ......T... ......H... .......... ...N......
ACA29670|A/chicken/Egypt/07181-NLQP/2007          .......... ...D...... .......... .......... ...N...... .......... .......... ..........
ACA29671|A/chicken/Egypt/07201-NLQP/2007          .......... ......N... .........R .......... ..P....... .........G P..Y...... ..........
ACA29672|A/chicken/Egypt/07202-NLQP/2007          .......... ......N... .........R .......... ..P....... .........G P..Y...... ..........
ACR56221|A/chicken/Egypt/07480S-NLQP/2007         .......... .......... .......... .......... .......... .......... .......... ..........
ACA29678|A/chicken/Egypt/07632S-NLQP/2007         .......... ......N... .........R .......... ..P....... .........G P..Y...... ..........
ACA29679|A/chicken/Egypt/07665S-NLQP/2007         .......... .......... .......... .......... ...N...... .......... .......... ..........
ACA29680|A/chicken/Egypt/07701S-NLQP/2007         .......... ......N... .........R .......... ..P....... .........G P..Y...... ..........
ACR56224|A/chicken/Egypt/0811-NLQP/2008           .....S.... .......... .......... .......... .......... .......... ......M... ...N......
ACR56251|A/chicken/Egypt/08124S-NLQP/2008         .......... ...D...... .......... .......... .......... .......... .......... ..........
ACR56225|A/chicken/Egypt/0813-NLQP/2008           .....V.... .......... .......... ......F... .......... .......... .......... V.........
ACR56252|A/chicken/Egypt/08139S-NLQP/2008         .......... ......N... .........R .......... ..P....... .........G P..Y...... ..........
ADD21350|A/chicken/Egypt/0814S-NLQP/2008          .......... .......... .......... .......... ...N...... .......... .......... ..........
ACR56226|A/chicken/Egypt/0815-NLQP/2008           .......... ......N... .........R .......... ..P....... .........G P..Y...... ..........
ACR56253|A/chicken/Egypt/08194S-NLQP/2008         .......... ......N... .........R .......... ..P....... .........G P..Y...... ..........
ACR56227|A/chicken/Egypt/0823-NLQP/2008           .......... .......... .......... .......... ...N...... .......... .......... ..........
AEA92629|A/chicken/Egypt/0827-NLQP/2008           .......... .......... .......... .........N ..LN...... .......... .......... ..........
AEA92627|A/chicken/Egypt/083-NLQP/2008            .......... ......N... .........R .......... ..P....... .........G P..Y...... ..........
ACU16666|A/chicken/Egypt/083/2008                 .......... ......N... .........R .......... ..P....... .........G P..Y...... ..........
ACR56228|A/chicken/Egypt/0831-NLQP/2008           .......... ......N... .........R .......... ..P....... ..T......G P..Y...... ..........
ACR58640|A/chicken/Egypt/0836/2008                .......... ......N... .........R .......... ..P....... .........G P..Y...... .....T....
ACR56229|A/chicken/Egypt/0837-NLQP/2008           .......... ......N... .........R .......... ..P....... .........G P..Y...... .....T....
ACR56254|A/chicken/Egypt/08371S-NLQP/2008         .......... .......... .......... .......... ...N...... .......... .......... ..........
ACR56230|A/chicken/Egypt/0838-NLQP/2008           .......... .......... .......... .......... .......... .......... P......... ..........
ACR56231|A/chicken/Egypt/0841-NLQP/2008           .......... .......... .......... ......F... .......... .......... .......... ..........
ACR56232|A/chicken/Egypt/0845-NLQP/2008           .......... ......N... .........R .......... ..P....... .........G P..Y...... ..........
ACR56233|A/chicken/Egypt/0847-NLQP/2008           .......... .......... .......... .........N ........-. .......... .......... T.........
ACR56223|A/chicken/Egypt/085-NLQP/2008            .......... .......... .......... ........R. ...N...... .......... .......... ..........
ACR56234|A/chicken/Egypt/0850-NLQP/2008           .....S.... .......... .......... .......... .......... .......... ......M... ...N......
ACR56235|A/chicken/Egypt/0855-NLQP/2008           .......... ......N... .........R .......... ..P....... .........G L..Y...... ..........
ACR56236|A/chicken/Egypt/0859-NLQP/2008           .......... ......N... .........R .......... ..P....... .........G P..Y...... ..........
ACR56237|A/chicken/Egypt/0865-NLQP/2008           .......... ......N... .........R .......... ..P....... .........G P..Y...... ..........
ACR56238|A/chicken/Egypt/0869h3-NLQP/2008         .......... ......N... .........R .......... ..P....... .........G P..Y...... ....T.....
ACR56239|A/chicken/Egypt/0870-NLQP/2008           .......... .......... .......... .......... ...N...... .......... .......... ...G......
ACR56250|A/chicken/Egypt/0875S-NLQP/2008          .......... .......... .......... .......... ...N...... .......... .......... ..........
ACR56241|A/chicken/Egypt/0876-NLQP/2008           .......... ......N... .........R .......... ..P.....L. .........G P..Y...... ...N.T....
ACR56243|A/chicken/Egypt/0879-NLQP/2008           .......... ......N... .........R .......... ..P.....L. .........G P..Y...... ...N.T....
ADD21346|A/chicken/Egypt/088-NLQP/2008            .......... .......... .......... ......F... .......... .......K.. .......... ..........
ACR56244|A/chicken/Egypt/0880-NLQP/2008           .......... ......N... .........R .......... ..P.....L. .........G P..Y...... ...N.T....
ADD21348|A/chicken/Egypt/0882-NLQP/2008           .......... ......N... .........R .......... ..P.....L. .........G P..Y...... ...N.T....
ADD21349|A/chicken/Egypt/0883-NLQP/2008           .......... .......... .......... .......... .......... .......... .......... ..........
ACA29682|A/chicken/Egypt/088S-NLQP/2008           .......... ......N... .........R .......... ..P....... .........G P..Y...... ..........
ACR58651|A/chicken/Egypt/0891/2008                .......... .......... .......... ......F... .......... .......... .......... ..........
ACR56246|A/chicken/Egypt/0894-NLQP/2008           .......... .......... .......... .........N ........-. .......... .......... T.........
ACR56247|A/chicken/Egypt/0896-NLQP/2008           .......... .......... .......... .........N ........-. .......... .......... T.........
ADD21353|A/chicken/Egypt/0910-NLQP/2009           .......... .......... .......... .........N ........-. .......... .......... T.........
ACX31996|A/chicken/Egypt/0910QL-NLQP/2009         .......... ......N... .........R .......S.. ..P.....L. ..A......G L..Y...... .E.N.T..L.
ADM85845|A/chicken/Egypt/091317s/2009             .......... .......... .......... .........N ........-. .......... .......... T..N......
ADD21355|A/chicken/Egypt/0915-NLQP/2009           .......... .......... .......... .........N ........-. .......... .......... T.........
AEA92631|A/chicken/Egypt/0918-NLQP/2009           .......... .......... .......... .........N ........-. .......... .......... T.........
ACX31980|A/chicken/Egypt/0918Q-NLQP/2009          .......... ......N... .........R .......... .......... .......... .......... ..........
ACX31965|A/chicken/Egypt/092-NLQP/2009            .......... .......... .......... .........N ........-. .......... .......... T.........
ACX31993|A/chicken/Egypt/0920-NLQP/2009           .......... .......... .......... .........N ........-. .......... .......... T..N......
ADD21363|A/chicken/Egypt/09277s-NLQP/2009         .......... ......N... .........R .......... ..P.....L. .........G P..Y...... ...N.T....
ACX31983|A/chicken/Egypt/09279S-NLQP/2009         .......... ...D...... .......... .......... .......... .......... .......... ..........
ACX31985|A/chicken/Egypt/09359S-NLQP/2009         .......... ......N... .........R .......S.. ..P.....L. ..A......G L..Y...... .E.N.T..L.
ADD21378|A/chicken/Egypt/093smg-NLQP/2009         ..S....... .......... .......... .........N ........-. .......... .......... T.........
ADD21356|A/chicken/Egypt/0945-NLQP/2009           .......... .......... .......... .........N ........-. .......... .......... T.........
ADD21365|A/chicken/Egypt/09485s-NLQP/2009         .......... .......... .......... .........N ........-. .......... .......... T..N......
ACX31986|A/chicken/Egypt/09519S-NLQP/2009         ..T....... ......N... .........R ....K.T... ..P.....L. .........G P..Y...... ...N.T....
ACX31987|A/chicken/Egypt/09534S-NLQP/2009         .......... ......N... .........R ....K..... ..P.....L. .........G P..Y...... ...N.T....
ADD21357|A/chicken/Egypt/0956-NLQP/2009           .....V.... .......... .......... ......F... .......... .......... .......... V.........
ADD21366|A/chicken/Egypt/09567s-NLQP/2009         .......... ......N... .........R ....K..... ..P.....L. .........G P..Y...... ...N.T....
ACX31988|A/chicken/Egypt/09568S-NLQP/2009         .......... ......N... .........R ....K..... ..P.....L. .........G P..Y...... ...N.T....
ADM85842|A/chicken/Egypt/095723v/2009             ..T....... ......N... .........R ....K..... ..P.....L. .........G P..Y...... ...N.T....
ADD21383|A/chicken/Egypt/095941v-NLQP/2009        ..T....... ......N... .........R .......... ..P.....L. .........G P..Y...... ...N.T....
ADM85843|A/chicken/Egypt/095941v/2009             ..T....... ......N... .........R .......... ..P.....L. .........G P..Y...... ...N.T....
ACX31973|A/chicken/Egypt/0960-NLQP/2009           .......... .......... .......... .......... .......... .......... P......... L....T....
ADD21358|A/chicken/Egypt/0962-NLQP/2009           .......... ......N... .........R .......... ..P.....L. .........G P..YK..... ...N.T....
ACX31991|A/chicken/Egypt/096293V-NLQP/2009        .......... ...D..N... .........R .......... ..P.....L. .........G P..Y...... ...N.T....
ACX31981|A/chicken/Egypt/0962S-NLQP/2009          .....V.... .......... .......... ......F... .......... .........S .......... V.........
ACX31982|A/chicken/Egypt/0963S-NLQP/2009          .......... ......N... .........R .......... ..P.....L. .........G P..Y...... ...N.T....
ACX31998|A/chicken/Egypt/096767V-NLQP/2009        .......... ......N... .........R .......... ..P.....L. .........G P..Y...... ...N.T....
ADD21362|A/chicken/Egypt/096L-NLQP/2009           .......... ......N... .........R .......S.. ..P.....L. ..A......G L..Y...... .E.N.T..L.
ACX31977|A/chicken/Egypt/0977-NLQP/2009           .......... ......N... .........R .......... ..P.....L. .........G P..Y...... ...N.T....
ADB85109|A/chicken/Egypt/0987-NLQP/2009           .......... .......... .......... .........N ........-. .......... .......... T.........
ADB77952|A/chicken/Egypt/0987alb-NLQP/2009        .......... .......... .......... .........N ........-. .......... .......... T.........
ABV23938|A/chicken/Egypt/1/2006                   .......... .......... .......... .......... .......... .......... .......... ..........
ADF31752|A/chicken/Egypt/1/2008                   .......... ......N... .........R .......... ..P....... .........G P..Y...... ..........
CBW54815|A/chicken/Egypt/1/2009                   ..T....... .....DN... .........R .......... ..P.....L. .........G P..Y...... ...N.T....
AEQ72820|A/chicken/Egypt/10112SG/2010             .......... ......N... .........R ....K..... ..PN....L. ..A......G P..Y...... ...N.T....
ADM85872|A/chicken/Egypt/10116s/2010              ..T....... ......N... .........R ....K..... ..P.....L. .........G P..Y...... ...N.T....
AEQ72831|A/chicken/Egypt/10117/2010               .......... .......... .......... .........N ........-. .......... .......... T..N......
ADM85865|A/chicken/Egypt/10127s/2010              .......... ......N... .........R ....K..... ..P.....L. ........RG P..Y...... ...N.T....
ADM85866|A/chicken/Egypt/1012sf/2010              .......... .......... .......... .......... ........-. .......... .......... T.........
AEQ72839|A/chicken/Egypt/10132/2010               .......... .......... .......... .........D ........-. .......... .......... T..NA.....
ADM85879|A/chicken/Egypt/10135ss/2010             .......... ......N... .........R .......S.N ..P.....L. ..A......G L..Y...... .E.N.T..L.
AEQ72815|A/chicken/Egypt/10158SF/2010             ..T....... ......N... ........KR ....K..... ..P.....L. .........G P..Y...... ...N.T....
ADM85886|A/chicken/Egypt/10159s/2010              ..T....... ......N... .........R ....K..... ..P.....L. .........G P..Y...... ...N.T....
ADM85868|A/chicken/Egypt/101604v/2010             .......... .......... .......... .........N .....G..-. .......... .......... T.........
ADM85881|A/chicken/Egypt/1020d/2010               .......... .......... .......... .........N ........-. .......... .......... T.........
AEQ72813|A/chicken/Egypt/1021AD/2010              .......... .......... .......... .........D ........-. .......... .......... T..ND.....
ADM85883|A/chicken/Egypt/1021L/2010               .......... .......... .......... .........N ........-. .......... .......... T..N......
ADM85888|A/chicken/Egypt/1022L/2010               .......... .......... .......... .......... ........-. .......... .......... T.........
AEQ72825|A/chicken/Egypt/10249SF/2010             .......... .......... .......... ...L.....N ........-. .........G .......... T..ND.....
AEQ72826|A/chicken/Egypt/10250SF/2010             .......... .......... .......... .........D ......T.-. .......... .......... T..ND.....
AEQ72827|A/chicken/Egypt/10264AG/2010             .......... .......... .......... .........N ........-. .......... .......... T..N......
ADM85887|A/chicken/Egypt/10265s/2010              .......... ......N... .........R ....K..... ..P.....L. .........G P..Y...... ...N.T....
ADM85852|A/chicken/Egypt/1029/2010                .......... .......... .......... .........N ........-. .......... .......... T..N......
ADM85861|A/chicken/Egypt/102d/2010                .......... .......... .......... .........N ........-. .......... .......... T.........
ADM85854|A/chicken/Egypt/1034/2010                .......... .......... .......... .........N ........-. .......... .......... T..N......
AEQ72840|A/chicken/Egypt/10347SF/2010             .......... .......... .......... .........D ........-. .......... P......... T..NA.....
ADM85871|A/chicken/Egypt/1034qd/2010              .......... .......... .......... .........N ........-. .......... .......... T......L..
ADM85855|A/chicken/Egypt/1035/2010                .......... .......... .......... .........N ........-. .......... .......... T.........
ADM85856|A/chicken/Egypt/1036/2010                .......... .......... .......... .........N ........-. .......... .......... T.........
AEQ72828|A/chicken/Egypt/1038AL/2010              .......... .......... .......... .......... ........-. .......... .......... T.........
AEQ72842|A/chicken/Egypt/10413SF/2010             .......... .......... .......... .........N ......T.-. .......... .......I.. T..ND.....
AEQ72810|A/chicken/Egypt/1041AG/2010              .......... ......N... .........R .......... ..P.....L. .........G P..Y...... ...ND.....
ADM85857|A/chicken/Egypt/1042/2010                .......... ......N... .........R ....K..... ..P.....-. .........G P..Y...... T..N.T....
AEQ72822|A/chicken/Egypt/10432S/2010              .....S.... .......... .......... .........N ......V.-. .........K .......... T..N......
ADM85846|A/chicken/Egypt/1050ss/2010              .......... ......N... .........R .......S.N ..P.....L. ..A......G L..Y...... .E.N.T..L.
AEQ72841|A/chicken/Egypt/10512AG/2010             .......... ......N... .........R ....K..... ..P.....L. .........G L..Y...... ...N.T....
AEQ72835|A/chicken/Egypt/10513S/2010              .......... .......... .......... .........D ........-. .......... .......... T..ND.....
ADM85864|A/chicken/Egypt/1052s/2010               ..T....... ......N... .........R ....K..... ..P.....L. .........G P..Y...... ...N.T....
ADM85859|A/chicken/Egypt/1055/2010                .......... ...Y..N... .........R .......S.N ..P.....L. ..A......G L..Y...... .E.N.T..L.
ADM85885|A/chicken/Egypt/1058sf/2010              .......... .......... .......... .........N ........-. .......... .......... T.........
ADM85860|A/chicken/Egypt/1063/2010                ..T....... ......N... .........R ....K..... ..P.....L. .........G ...Y...... ...N.T....
ADM85869|A/chicken/Egypt/1071g/2010               .......... ......N... M........R .......... ..P.....L. .........G P..Y...... ...NDT....
ABN70706|A/chicken/Egypt/1078-NAMRU3/2006         .......... .......... .......... .......... .......... .......... .......... ..........
ABN70707|A/chicken/Egypt/1079-NAMRU3/2007         .......... .......... .......... .......... .......... .......... .......... ..........
ABN70708|A/chicken/Egypt/1080-NAMRU3/2006         .......... .......... .......... .......... .......... .......... .......... ..........
ABN70709|A/chicken/Egypt/1081-NAMRU3/2006         .......... .......... .......... .......... .......... .......... .......... ..........
AEQ72814|A/chicken/Egypt/1085/2010                .......... ......N... .......K.G ....K..... ..P.....L. ........RG P..Y...... ...N.T....
AEQ72816|A/chicken/Egypt/1090/2010                .......... .......... .......... .........N ........-. .......... .......... T..N......
AEQ72811|A/chicken/Egypt/10909V/2010              .......... ......N... .........R .......S.N ..P.....L. ..A......G L..Y...... .E.N.T..L.
AEQ72823|A/chicken/Egypt/1098/2010                ..T....... ......N... .........R ....K..... ..P.....L. .......... P..Y...... ...N.T....
ACM68976|A/chicken/Egypt/10NLQP-CLEVB299/2008     .......... ......N... .........R .......... ..P....... .........G P..Y...... ..........
AEQ72869|A/chicken/Egypt/111127V/2011             .......... .......... .......... .........D ........-. ......H... .......... T..ND.....
AEQ72850|A/chicken/Egypt/1112/2011                .......... .......... .......... .........D ........-. ......H... .......... T..ND.....
AEQ72893|A/chicken/Egypt/11124SF/2011             .......... .......... .......... .....F...D F.....T.-. .......... ...C...... T..ND.....
AEQ72885|A/chicken/Egypt/1112AF/2011              .......... .......... .......... .........D ........-. .......... .......... T..ND.....
AEQ72851|A/chicken/Egypt/1113/2011                .......... .......... .......... .........D ........-. .......... .......... T..ND.....
AEQ72846|A/chicken/Egypt/1115S/2011               .......... ......E... .......... .........N ........-. .......... P......... T..N......
AEQ72877|A/chicken/Egypt/111640V/2011             .......... .......... .......... .........D ........-. .......... .......... T..N......
AEQ72855|A/chicken/Egypt/1117/2011                .......... .......... .......... .........D ........-. .......... .......... T..ND.....
AEQ72883|A/chicken/Egypt/111766V/2011             .......... .......... .......... .........D ......T.-. .......... .......... T..ND.....
AEQ72896|A/chicken/Egypt/1117AF/2011              .......... ....L..... .......... .........D ........-. .......... .......... T..NA.....
AEQ72879|A/chicken/Egypt/11184S/2011              .......... .......... .......... .........D ........-. .......... .......... T..ND.....
AEQ72901|A/chicken/Egypt/1118AF/2011              .......... .......... .......... .........D ........-. .......... .......... T..ND.....
AEQ72890|A/chicken/Egypt/111945V/2011             .......... .......... .......... .........D ........-. .......... .......... T..ND.....
AEQ72859|A/chicken/Egypt/111AF/2011               .......... .......... .......... .........D ........-. .......... .......... T..ND.....
AEQ72903|A/chicken/Egypt/1123AL/2011              .......... .......... .......... .......... ........-. .......... .......... T.........
AEQ72864|A/chicken/Egypt/1128/2011                .......... .......... .......... .........D ........-. .......... .......... T..ND.....
ABO64687|A/chicken/Egypt/1129N3-HK9/2007          .......... .......... .......... .......... .......... .......... .......... ..........
AEQ72860|A/chicken/Egypt/112AF/2011               .......... .......... .......... .........D ........-. .......... .......... T..ND.....
AEQ72845|A/chicken/Egypt/112SG/2011               .......... .......... .......... .........D ........-. .......... .......... T..ND.....
AEQ72884|A/chicken/Egypt/1134SD/2011              .......... .......... .......... .........D ........-. .......... .......... T..N......
AEQ72861|A/chicken/Egypt/113AF/2011               .......... .......... .......... .........D ........-. .......... .......... T..ND.....
AEQ72865|A/chicken/Egypt/1146SF/2011              .......... .......... .......... .........D ........-. .......... .......... T..ND.....
AEQ72862|A/chicken/Egypt/114AF/2011               .......... .......... .......... .........D ........-. .......... .......... T..ND.....
AEQ72847|A/chicken/Egypt/115/2011                 .......... .......... .......... .........N ........-. .......... .......... T..N......
AEQ72905|A/chicken/Egypt/11529S/2011              .......... .......... .......... .........N Y.......-. .......... P......... T..ND.....
AEQ72894|A/chicken/Egypt/1155/2011                .......... .......... .......... .........D ........-. .......... .......... T..ND.....
AEQ72858|A/chicken/Egypt/1155AG/2011              .......... .......... .......... .........D ........-. .......... .......... T..ND.....
AEQ72856|A/chicken/Egypt/1156S/2011               .......... .......... .......... .........N ........-. .....S.... .......... T..N......
AEQ72868|A/chicken/Egypt/1158SF/2011              .......... .......... .......... .........D ........G. .......... .......... T..ND.....
AEQ72878|A/chicken/Egypt/115AD/2011               .......... ......N... .........R .D..K..... ..P.....L. .........G P..Y...... T..N.T....
AEQ72863|A/chicken/Egypt/115AF/2011               .......... .......... .......... .........D ........-. .......... .......... T..NA.....
AEQ72881|A/chicken/Egypt/116AD/2011               .......... ......N... .........R ....K..... ..P.....L. .........G P..Y...... T..N.T....
AEQ72870|A/chicken/Egypt/116AF/2011               .......... .......... .......... .........D ......T.-. .......... .......... T..ND.....
AEQ72857|A/chicken/Egypt/1174S/2011               .......... .......... .......... .........D ......T.-. .......... .......... T..ND.....
AEQ72882|A/chicken/Egypt/117AD/2011               .......... .......... .......... .........D ........-. .......... .......... T..N......
AEQ72872|A/chicken/Egypt/117AF/2011               .......... ....L..... .......... .........D ........-. .......... .......... T..NA.....
AEQ72873|A/chicken/Egypt/118AF/2011               .......... ....L..... .......... .........D ........-. .......... .......... T..NA.....
AEQ72874|A/chicken/Egypt/1197AG/2011              .......... .......... .......... .........N ........-. .......... .......... T..N......
AEQ72875|A/chicken/Egypt/119AF/2011               .......... ....L..... .......... .........D ........-. .......... .......... T..NA.....
AEQ72844|A/chicken/Egypt/119S/2011                .......... ......E... .......... .........N ........-. .......... P......... T..N......
ABO64688|A/chicken/Egypt/12378N3-CLEVB/2006       .......... .......... .......... .......... .......... .......... .......... ..........
ABO64689|A/chicken/Egypt/12379N3-CLEVB/2006       .......... .......... .......... .......... .......... .......... .......... ..........
ABN70710|A/chicken/Egypt/1300-NAMRU3/2007         .......... .......... .......... .......... .......... ......H... .......... ...N......
ACM68977|A/chicken/Egypt/13NLQP-CLEVB261/2008     .......... ......N... .........R .......... ..P....... .........G P..Y...... ..........
ACM68978|A/chicken/Egypt/14NLQP-CLEVB255/2008     .......... ......N... .........R .......S.. ..P....... .....S...G P..Y...... ..........
ACM68980|A/chicken/Egypt/16NLQP-CLEVB242/2008     .......... ......N... .........R .......... ..P....... .........G P..Y...... ..........
ACD64996|A/chicken/Egypt/1709-1VIR08/2007         .......... ......N... .......... .........N .......... .......... .......... ..........
ACD64999|A/chicken/Egypt/1709-5/2008              .......... ......N... .........R .......... ..P....... .........G P..Y...... ..........
ACD65000|A/chicken/Egypt/1709-6/2008              .......... ......N... .........R .......... ..P....... .........G P..Y...... ..........
ACM68981|A/chicken/Egypt/17NLQP-CLEVB241/2008     .......... ......N... .........R .......... Y.P.....L. .....Q...G P..Y...... ..........
ADG28676|A/chicken/Egypt/18-H/2009                ...S...... ......N... .........R .......... ...N....L. .......H.. T..Y...... ...N.T..I.
ABO64690|A/chicken/Egypt/1889N3-SM26/2007         .......... .......... .......... .......... .......... .......... .......... ..........
ABO64691|A/chicken/Egypt/1890N3-HK45/2007         .......... .......... .......... .......... ...N...... .......... .......... ..........
ABO64696|A/chicken/Egypt/1891N3-CLEVB/2007        .......... .......... .......... .......... ...N...... .......... .......... ..........
ACM68982|A/chicken/Egypt/18NLQP-CLEVB240/2008     .......... ......N... .........R .......... ..P....... .........G P..Y...... ..........
ACM68968|A/chicken/Egypt/1NLQP-CLEVB331/2008      .......... ......N... .........R .......... ..P.....L. .........G P..Y...... ...N.T....
ABV23936|A/chicken/Egypt/2/2006                   .......... .......... .......... .......... .......... .......... .......... ..........
ADG28677|A/chicken/Egypt/20-16/2009               ..S....... ......N... .........R .......... ...N....L. .......H.. T..Y...... ...N.T....
ACM68983|A/chicken/Egypt/20NLQP-CLEVB238/2008     .......... ......N... .........R .......... ..P....... .........G P..Y...... ..........
ABG81039|A/chicken/Egypt/2253-1/2006              .......... .......... .......... .......... .......... .......... .......... ..........
ABO44233|A/chicken/Egypt/2253-1/2006              .......... .......... .......... .......... .......... .......... .......... ..........
ACM68984|A/chicken/Egypt/22NLQP-CLEVB232/2008     .......... .......... .......... ......F... .......... .......... .......... ..........
ACM68985|A/chicken/Egypt/23NLQP-CLEVB231/2008     .......... ......N... .........R .......... ..P....... .........G P..Y...... ..........
ACM68986|A/chicken/Egypt/24NLQP-CLEVB227/2008     .......... ......N... .........R .......... ..P....... .........G P..Y...... ..........
ABY79832|A/chicken/Egypt/2628-1/2007              .......... .......... .......... ......F... .......... .......... .......... ..........
ACM68969|A/chicken/Egypt/2NLQP-CLEVB330/2008      .......... ......N... .........R .......... ..P.....L. .........G P..Y...... ...N.T....
ABV24031|A/chicken/Egypt/3/2006                   .......... .......... .......... .......... .......... .......... .......... ..........
ABY79009|A/chicken/Egypt/3044NAMRU3-CLEVB59/2007  .......... .......... .......... .......... ...N....L. .......... .......... ..........
ABY79010|A/chicken/Egypt/3045NAMRU3-CLEVB60/2007  .......... .......... M......... .......... ...N....L. .......... .......... ..........
ABY79011|A/chicken/Egypt/3046NAMRU3-CLEVB62/2007  .......... .......... .......... ..E....... ...N....L. .......... .......... ..........
ABY79014|A/chicken/Egypt/3049NAMRU3-CLEVB75/2007  .......... .......... .......... .......... .......... .......... .......... ..........
ABY79017|A/chicken/Egypt/3052NAMRU3-CLEVB104/2007 .......... ......N... .......... .........N .......... .........K .......... ..........
ADG28678|A/chicken/Egypt/33-1/2008                .......... ......N... .........R .......... ...N....L. ..A..S.... T..Y...... ...N.T....
ADG28680|A/chicken/Egypt/35-3/2008                .......... ......N... .........R .......... ..P.....L. ..A......G P..Y...... ...N.T....
ADG28682|A/chicken/Egypt/37-1/2008                .......... ...D..N... .........R .......... ...N....L. ..A....H.. T..Y...... ...N.T....
ACM68970|A/chicken/Egypt/3NLQP-CLEVB325/2008      .......... ......N... .........R .......... ..P.....L. .........E P..Y...... ...N.T....
ACX55926|A/chicken/Egypt/488N3-CLEVB/2008         .......... ......N... .........R .......... ..P....... .........G P..Y...... ..........
ACX55927|A/chicken/Egypt/489N3-CLEVB/2008         .......... ......N... .........R .......... ..P....... .........G P..Y...... ..........
ACX55929|A/chicken/Egypt/492N3-CLEVB/2008         .......... ......N... .........R .......... ..P....... .........G P..Y...... ..........
ACX55930|A/chicken/Egypt/495N3-CLEVB/2008         .......... ......N... .........R .......... ..P....... .........G P..Y...... ..........
ACX55931|A/chicken/Egypt/496N3-CLEVB/2008         .......... ......N... .........R .......... ..P....... .........G P..Y...... ..........
ACM68971|A/chicken/Egypt/4NLQP-CLEVB308/2008      .......... ......N... .........R .......... ..P....... .........G P..Y...... ..........
ACM68972|A/chicken/Egypt/5NLQP-CLEVB307/2008      .......... ......N... .........R .......... ..P.....L. .....Q...G P..Y...... ..........
ADG28684|A/chicken/Egypt/6-A/2010                 .......... ......N... .........R .......... ...N....L. .......H.. P..Y...... ...N.T....
ACM68973|A/chicken/Egypt/6NLQP-CLEVB306/2008      .......... ......N... .........R .......... ..P.....L. ..A......G P..Y...... ...N.T....
ACM68974|A/chicken/Egypt/7NLQP-CLEVB305/2008      .......... ......N... .........R .......... ..P.....L. .........G P..Y...... ...N.T....
ADG28685|A/chicken/Egypt/8-C/2010                 .......... ......N... .........R ....K..... ..P.....L. .......... T..Y...... ...N.T....
ACM68975|A/chicken/Egypt/8NLQP-CLEVB304/2008      .......... ......N... .........R .......... ..P....... .........G P..Y...... ...G......
ABY79020|A/chicken/Egypt/9384NAMRU3-CLEVB118/2007 .......... .......... .......... .......... ...N....L. .......L.. .......... ..........
ABY79021|A/chicken/Egypt/9385NAMRU3-CLEVB125/2007 .......... .......... .......... ........N. .......... .......... P......... ..........
ABY79022|A/chicken/Egypt/9386NAMRU3-CLEVB136/2007 .......... .......... .......... ........N. .......... .......... P......... ..........
ABY79023|A/chicken/Egypt/9387NAMRU3-CLEVB148/2007 .......... .......... .......... ........N. .......... .........S P......... ..........
ABY79024|A/chicken/Egypt/9388NAMRU3-CLEVB149/2007 .......... .......... .......... .......... .......... .......... ......M... ...N......
ABY79025|A/chicken/Egypt/9389NAMRU3-CLEVB150/2007 .......... .......... .......... .......... ...N...... .......... .......... ..........
ABY79026|A/chicken/Egypt/9390NAMRU3-CLEVB157/2007 .......... .......... .......... ........N. .......... .........I P......... ..........
ABY79027|A/chicken/Egypt/9391NAMRU3-CLEVB158/2007 .......... .......... .......... ........N. .......... .........I P......... ..........
ABY79028|A/chicken/Egypt/9392NAMRU3-CLEVB167/2007 .......... .......... .......... ........N. .......... .........I P......... ..........
ABY79029|A/chicken/Egypt/9396NAMRU3-CLEVB187/2007 .......... .......... .......... .......... .......... .......... .......... ..........
ABY79030|A/chicken/Egypt/9397NAMRU3-CLEVB188/2007 .......... .......... .......... .......... .......... .......... .......... ..........
ABY79033|A/chicken/Egypt/9400NAMRU3-CLEVB211/2007 .......... .......... .......... ....K....N ........-. .......... .......... T.........
ACC85599|A/chicken/Egypt/9402NAMRU3-CLEVB213/2007 .......... ......N... .........R .......... ..P....... .........G P..Y...... ..........
ACC85600|A/chicken/Egypt/9403NAMRU3-CLEVB214/2007 .......... ......N... .........R .......... ..P....... .........G P..Y...... ..........
ABD85144|A/chicken/Egypt/960N3-004/2006           .......... .......... .......... .......... .......... .......... .......... ..........
BAJ07739|A/chicken/Egypt/C1Li9/2007               .......... ......N... .......... .........N .......... .........K .......... ..........
BAJ07738|A/chicken/Egypt/C1Lu2/2007               .......... ......N... .......... .........N .......... .........K .......... ..........
BAJ07737|A/chicken/Egypt/C1Tr13/2007              .......... ......N... .......... .........N .......... .........K .......... ..........
BAJ11930|A/chicken/Egypt/C3Br11/2007              .......... ......N... .......... .........N .......... .........K .......... ..........
BAK08620|A/chicken/Egypt/CL6/2007                 .......... ......N... .......... .........N .......... .........K .......... ..........
ADY16733|A/chicken/Egypt/F10/2009                 .......... ......N... .........R .......... ..P.....L. .........G P..Y...... ...N.T....
ABW37427|A/chicken/Egypt/F3/2006                  .......... .......... .......... .......... .......... .......... .......... ..........
ABW37428|A/chicken/Egypt/F4/2006                  .......... .......... .......... .......... .......... .......... .......... ..........
ABW37430|A/chicken/Egypt/F6/2007                  .......... .......... .......... .......... ......T... .......... .......... ..........
ADY16730|A/chicken/Egypt/F7/2009                  .......... .......... .......... .........N ........-. .......... .......... T.........
ADY16731|A/chicken/Egypt/F8/2009                  .......... .......... .......... .........N ........-. .......... .......... T.........
AEA92630|A/chicken/Egypt/G3H4-NLQP/2008           .......... ......N... .........R .......... ..P.....L. .........G P..Y...... ...N.T....
AEP37319|A/chicken/Egypt/M2773A/2011              .......... .......... .......... .........D ........-. .......... .......... T..ND.....
CBW54816|A/chicken/Egypt/Q1011/2010               .......... ......N... .........R .......... ..P.....L. ........RG P..Y...... ...NDT....
CBW54818|A/chicken/Egypt/Q1182/2010               ..T....... ......N... .........R ....K..... ..P.....L. .........G P..Y...... ...N.T....
CBW54817|A/chicken/Egypt/Q1185/2010               .......... ......N... .........R .......... ..P.....L. ........RG P..Y...... ...NDT....
AEP37316|A/chicken/Egypt/Q1995D/2010              .RT....... ......N... ........KR ....K..... ..P.....L. .........G P..Y...... ...N.T....
ABW37431|A/chicken/Egypt/R1/2006                  .......... .......... .......... .......... .......... .......... .......... ...N......
ABW37433|A/chicken/Egypt/R3/2007                  .......... .......... .......... .........N ........-. .......... .......... T.........
ABW37436|A/chicken/Egypt/R6/2007                  .......... .....D.... .Q..F..... .........N C.......-. .......... .......... T.........
BAK23398|A/chicken/Egypt/RIMD1-5/2008             .....V.... .......... .......... ......F... .......... .......... .......... V.........
BAK23406|A/chicken/Egypt/RIMD10-6/2008            .....V.... .......... .......... ......F... .......... .......... .......... V.........
BAK23400|A/chicken/Egypt/RIMD12-3/2008            .......... ...D...... .......... .......... .......... .......... .......... ..........
BAK23408|A/chicken/Egypt/RIMD13-1/2008            .......... ......N... .........R .......... ..P.....L. .....Q...G P..Y...... ..........
BAK23399|A/chicken/Egypt/RIMD2-6/2008             .......... .......... .......... .......... .......... .......... .......... ..........
BAK23409|A/chicken/Egypt/RIMD21-2/2009            .......... ......N... .........R .......... ..P.....L. .....Q...G P..Y...... .....T....
BAK23410|A/chicken/Egypt/RIMD25-1/2009            .......... ......N... .........R .......... ..P.....L. .....Q...G P..Y...... ..........
BAK23411|A/chicken/Egypt/RIMD26-3/2009            .......... ......N... .........R .......... ..P.....L. .....Q...G P..Y...... ..........
BAK23412|A/chicken/Egypt/RIMD27-2/2009            .......... ......N... .........R .......... ..P.....L. .....Q...G P..Y...... .....T....
BAK23413|A/chicken/Egypt/RIMD28-1/2009            .......... ......N... .........R .......... ..P.....L. .....Q...G P..Y...... .....T....
BAK23414|A/chicken/Egypt/RIMD29-3/2009            .......... ......N... .........R .......... ..P.....L. .....Q...G P..Y...... ..........
BAK23401|A/chicken/Egypt/RIMD4-3/2008             .......... ......N... .........R .......... ..P.....L. .........G P..Y...... ...N.T..I.
BAK23402|A/chicken/Egypt/RIMD5-3/2008             .......... .......... .......... .......... ...N...... .......... .......... ..........
BAK23403|A/chicken/Egypt/RIMD7-1/2008             .......... .......... .......... .......... ...N...... .......... .......... ..........
BAK23404|A/chicken/Egypt/RIMD8-14/2008            .......... .......... .......... .......... .......... .......... .......... ..........
BAK23405|A/chicken/Egypt/RIMD9-2/2008             .......... .......... .......... .......... .......... .......... .......... ..........
AEP84526|A/chicken/Egypt/S2938A/2011              .......... .......... .......... .........D ........-. .......... .......... T..ND.....
AEP84527|A/chicken/Egypt/S3093A/2011              .......... .......... .......... .........D ........-. .......... .......... T..NA.....
AEP37324|A/chicken/Egypt/S3280B/2011              .......... .......... .......... .........D ........-. .......... .......I.. T..ND.....
AEP37325|A/chicken/Egypt/S3280D/2011              .......... .......... .......... .........D ........-. .......... .......I.. T..ND.....
AEP71333|A/chicken/Egypt/VSVRI/2009               .......... ......N... .........R ....K..... ..P.....L. .........G P..Y...... ...N.T....
ADE19094|A/chicken/Gharbia/102/2006               .......... .......... .......... .K........ ...N....L. .......... .......... ..........
ADE19104|A/chicken/Gharbia/112/2007               .......... .......... .......... .......... .......... .......... .......... ...N......
ADE19116|A/chicken/Gharbia/124/2007               .......... .......... .......... .......... .......... .......... P..Y...... L.........
ACJ61696|A/chicken/Qalubia/1/2006                 .......... .......... .......... .......... .......... .......... .......... ..........
ABY79018|A/crow/Egypt/9382NAMRU3-CLEVB111/2007    .......... .......... .......... .......... ...N....L. .......L.. .......... ..........
ADE19115|A/duck/Dakahlia/123/2009                 .......... ......N... .........R .......... .......... .........G P..Y...... ..........
ACA29674|A/duck/Egypt/07264S-NLQP/2007            ..V....... .......... .......... .......... .......... .........K .......... .....V....
ACA29675|A/duck/Egypt/07322S-NLQP/2007            .......... ...D...... .......... .......... .......... .......... .......... ..........
ACR56248|A/duck/Egypt/0821S-NLQP/2008             .......... .......... .......... .........N ........-. .......... .......... T.........
ADD21351|A/duck/Egypt/08355S-NLQP/2008            .......... .......... .......... .......... .......... .......... .......... ..........
ACR56255|A/duck/Egypt/08425S-NLQP/2008            .......... ...D...... .......... .......... .......... .......... .......... ...E......
ACR56249|A/duck/Egypt/0845S-NLQP/2008             .......... .......... .......... .......... ...N...... .......... .......... ..........
ADD21352|A/duck/Egypt/08561S-NLQP/2008            .......... .......... .......... .......... ...N...... .......... .......... ...G......
ADD21347|A/duck/Egypt/0867-NLQP/2008              .......... .......... .......... .......... ...N...... .......... .......... ..........
ACU16727|A/duck/Egypt/0871/2008                   .......... .......... .......... .......... ...N...... .......... .......... ..........
ACR56240|A/duck/Egypt/0875-NLQP/2008              .......... .......... .......... .......... ...N...... .......... .......... ..........
ACR56242|A/duck/Egypt/0877-NLQP/2008              .......... .......... .......... ......F... .......... .......... .......... ..........
ACR56245|A/duck/Egypt/0891-NLQP/2008              .......... .......... .......... ......F... .......... .......... .......... ..........
ADD21369|A/duck/Egypt/09118sm-NLQP/2009           .......... .......... .......... .......... .......... .......... P......... L.........
ADD21354|A/duck/Egypt/0912-NLQP/2009              .......... .......... .......... .........N ........-. .......... .......... T.........
ACX31967|A/duck/Egypt/0918-NLQP/2009              .......... .......... .......... .........N ........-. .......... .......... T.........
ACX31979|A/duck/Egypt/09224F-NLQP/2009            .......... ......N... .........R .......... ..P.....L. .........G P..Y...... ...N.T....
ACX31968|A/duck/Egypt/0923-NLQP/2009              .....V.... .......... .......... ......F... .......... .......... .......... V.........
ADD21371|A/duck/Egypt/09238sm-NLQP/2009           .......... .......... .......... .........N ........-. .........I .......... T.........
ACX31969|A/duck/Egypt/0926-NLQP/2009              .......... .......... .......... .........N ........-. .......... .......... T.........
ADD21372|A/duck/Egypt/09274sm-NLQP/2009           .......... .......... .......... .........N ........-. .......... .......... T.........
ACX31992|A/duck/Egypt/093-NLQP/2009               .......... .......... .......... .........N ........-. .......... P......... T.........
ADD21380|A/duck/Egypt/0930smL-NLQP/2009           .......... .......... .......... .........N ........-. .......... .........I T.........
ADD21364|A/duck/Egypt/09315s-NLQP/2009            .......... .......... .......... .........N ........-. .......... .......... T.........
ADD21374|A/duck/Egypt/09332sm-NLQP/2009           .......... .......... .......... ........RN ........-. .....Q.... .......... T.........
ACX31997|A/duck/Egypt/09339S-NLQP/2009            .......... .......... .......... .........N Y.......-. .......... .......... T..N......
ADD21368|A/duck/Egypt/0934sm-NLQP/2009            .......... .......... .......... .......... .......... .......... P......... L.........
ACX31978|A/duck/Egypt/093L-NLQP/2009              .......... .......... .......... .........N ........-. .......... .......... T.........
ADD21375|A/duck/Egypt/0945smf-NLQP/2009           .......... .......... .......... .........N ........-. .......... .......... T.........
ACX31971|A/duck/Egypt/0955-NLQP/2009              .......... ......N... .........R .......... ..P.....L. .........G P..Y...... ...N.T....
ACX31974|A/duck/Egypt/0964-NLQP/2009              .......... .......... .......... .......... .......... .......... P......... L.........
ADD21376|A/duck/Egypt/0967smf-NLQP/2009           .....V.... .......... .......... .........N ........-. .......... .......... T.........
ADD21382|A/duck/Egypt/0969smL-NLQP/2009           .......... .......... .......... .........N ........-. .......... .......... T.........
ADD21359|A/duck/Egypt/0970-NLQP/2009              .......... .......... .......... .........N ........-. .......... .......... T..N......
ACX31990|A/duck/Egypt/0971SM-NLQP/2009            .....V.... .......... .......... ......F... .......... .......... .......... V..G......
ACX31975|A/duck/Egypt/0972-NLQP/2009              .......... .......... .......... .........N ........-. .......... .......... T.........
ADD21360|A/duck/Egypt/0982-NLQP/2009              .......... ...D...... .......... .......... .......... .......... .......... ...N......
ADI23976|A/duck/Egypt/0984smf-NLQP/2009           .......... .......... .......... .........N ........-. .......... .......... T.........
ACX31966|A/duck/Egypt/099-NLQP/2009               .......... ...D...... .......... .......... .......... .......... .......... ..........
ACX31989|A/duck/Egypt/0990SM-NLQP/2009            .......... .......... .......... .........N ........-. .......... .......... T..NS.....
AEQ72832|A/duck/Egypt/10118/2010                  .......... .......... V......... .........D ........-. .......... .......... T..ND.....
ADM85862|A/duck/Egypt/1011d/2010                  .....T.... .......... .......... .........N ........-. .......... .......... T..N......
AEQ72838|A/duck/Egypt/10131/2010                  .......... .......... .......... .........N ........-. .......... .......... T.........
ADM85863|A/duck/Egypt/101565v/2010                .......... .......... .......... .........N ........-. .......... .......... T.........
ADM85882|A/duck/Egypt/10157s/2010                 .......... .......... .......... .........N ........-. .......... .......... T..N......
ADM85850|A/duck/Egypt/1017/2010                   .......... ......N... .........R ....K.T... .CPN....L. ......SK.. P..Y...... ...N.T....
AEQ72818|A/duck/Egypt/10185SS/2010                .......... .......... .......... ......T..N ........-. .......... .......... T.........
ADM85870|A/duck/Egypt/1020sd/2010                 .......... .......... .......... .........N ........-. .......... .......... T..N......
ADM85851|A/duck/Egypt/1022/2010                   .......... .......... .......... .........N ........-. .......... .......... T.........
AEQ72821|A/duck/Egypt/10228SF/2010                .......... .......... .......... .........N ........-. .......... .......... T..ND.....
AEQ72824|A/duck/Egypt/10255AG/2010                .......... .......... .......... .........N ........-. .......... .......... T..N.T....
ADM85877|A/duck/Egypt/1025sf/2010                 .......... .......... .......... .......... ........-. .......... .......... T..N......
AEQ72833|A/duck/Egypt/10283SF/2010                .......... .......... .......... .........N ........-. .......... .......... T..N......
AEQ72834|A/duck/Egypt/10290SF/2010                .......... .......... .......... .........D ........-. .......... .......... T..NA.....
AEQ72836|A/duck/Egypt/10331SF/2010                .......... .......... .......... .........D ........-. .......... .......... T..NA.....
AEQ72837|A/duck/Egypt/10336SF/2010                .......... .......... .......... .........N ........-. .......... .......... T..ND.....
ADM85847|A/duck/Egypt/103swf/2010                 .......... .......... .......... .........N ........-. .......... .......... T.........
AEQ72819|A/duck/Egypt/10403S/2010                 .......... .......... .......... .........D ......T.-. .......... .......... T..ND.....
AEQ72812|A/duck/Egypt/1046SF/2010                 .......... .......... .......... .........N ........-. .......... .......... T..N.T....
ADM85884|A/duck/Egypt/1063s/2010                  .......... .......... .......... .......S.N ........-. .......... .......... T..N......
ADM85876|A/duck/Egypt/1068s/2010                  .......... .......... .......... .........N ........-. .......... .......... T..N......
ADM85878|A/duck/Egypt/106d/2010                   .......... .......... .......... .........N ........-. .......... .......... T..N......
ADM85873|A/duck/Egypt/1097s/2010                  .......... .......... .......... .........D ........-. .......... .......... T.RN......
AEQ72888|A/duck/Egypt/11106SF/2011                .......... .......... .......... .........D ......T.-. .......... .......... T..ND.....
AEQ72880|A/duck/Egypt/1110AF/2011                 .....S.... .......... .......... .........D ........-. .......... .......... T..ND.....
AEQ72866|A/duck/Egypt/11117S/2011                 .......... .......... .......... .........D ........-. .......... .......... T.........
AEQ72895|A/duck/Egypt/11117SS/2011                .......... .......... .......... .........D ........-. .......... .......... T..ND.....
AEQ72852|A/duck/Egypt/1113SD/2011                 .......... .......... .......... .........D ..P.....-. .......... .......... T..N......
AEQ72843|A/duck/Egypt/1114S/2011                  ..N....... .......... .......... ....R....D ........-. .......... .......... T..ND.....
AEQ72892|A/duck/Egypt/1116AF/2011                 .......... .......... .......... .........D ........-. .......... .......... T..ND.....
AEQ72898|A/duck/Egypt/11175SF/2011                .......... .......... .......... .........D ......T.-. .......... .......... T..ND.....
AEQ72899|A/duck/Egypt/11193SF/2011                .......... .......... .......... .........D ........-. .......... .......... T..ND.....
AEQ72886|A/duck/Egypt/11211S/2011                 .......... .......... .......... .........D ........-. .......... .......... T..ND.....
AEQ72889|A/duck/Egypt/11221S/2011                 .......... .......... .......... .........D .......T-. .......... .......... T..ND.....
AEQ72854|A/duck/Egypt/1123SF/2011                 .......... .......... .......... .........D ........-. .......... .......... T.RN......
AEQ72891|A/duck/Egypt/11246S/2011                 .......... .......... .......... .........D ........-. .......... .......... T..N......
AEQ72848|A/duck/Egypt/1125S/2011                  .......... .......... .......... .........D ........-. .......... .......... T..ND.....
AEQ72849|A/duck/Egypt/1130AG/2011                 .......... .......... .......... .........N ........-. .......... .......... T..N......
AEQ72897|A/duck/Egypt/11312S/2011                 .......... .......... .......... .........N ......T.-. .......... .......I.. T..ND.....
AEQ72867|A/duck/Egypt/1148SF/2011                 .......... .......... .......... .........D ........-. .......... .......... T..ND.....
AEQ72887|A/duck/Egypt/1153/2011                   .......... .......... .......... .........D ........-. .......... .......... T..ND.....
AEQ72871|A/duck/Egypt/1174SF/2011                 .......... .......... .......... .........N ........-. .......... .......... T..NA.....
ACM68987|A/duck/Egypt/11NLQP-CLEVB263/2008        .......... ...D...... .......... .......... .......... .......... .......... ..........
ABO64692|A/duck/Egypt/12380N3-CLEVB/2006          .......... .......... .......... .......... .......... .......... .......... ..........
ABN70711|A/duck/Egypt/1301-NAMRU3/2007            .......... .......... .......... .......... ...N...... .......... .......... ..........
ABO64693|A/duck/Egypt/13010N3-CLEVB/2006          .......... .......... .......... .......... .......... .......... .......... ...N......
ACD64997|A/duck/Egypt/1709-3VIR08/2007            ...S...... .......... .......... .......... ...H...... .......... .......... ..........
ABO64694|A/duck/Egypt/1888N3-SM25/2007            .......... .......... .......... .......... .......... .......... .......... ..........
ABG81040|A/duck/Egypt/2253-3/2006                 .......... .......... .......... .......... .......... .......... .......... ..........
ABJ16840|A/duck/Egypt/2253-3/2006                 .......... .......... .......... .......... .......... .......... .......... ..........
ABY79008|A/duck/Egypt/3043NAMRU3-CLEVB56/2007     .......... .......... .......... ......F... .......... .......... .......... ..........
ABY79012|A/duck/Egypt/3047NAMRU3-CLEVB63/2007     .......... .......... .......... .......... ...N...... .......... .......... ...G......
ABY79013|A/duck/Egypt/3048NAMRU3-CLEVB74/2007     .......... .......... .......... .......... ...N...... .......... .......... ...G......
ABY79833|A/duck/Egypt/5169-1/2007                 .......... .......... .......... .......... .......... ......H... .......... ...N......
ABY79032|A/duck/Egypt/9399NAMRU3-CLEVB202/2007    .......... .......... .......... .......... .......... .......... .......... ..........
BAJ07731|A/duck/Egypt/D1Br12/2007                 .......... .......... .......... .......... .......... .......... .......... ..........
BAJ07732|A/duck/Egypt/D1Li4/2007                  .......... .......... .......... .......... .......... .......... .......... ..........
BAJ07730|A/duck/Egypt/D1Tr335/2007                .......... .......... .......... .......... .......... .......... .......... ..........
BAJ07733|A/duck/Egypt/D2Br210/2007                .......... .......... .......... .......... .......... ......H... .......... ...N......
BAJ07734|A/duck/Egypt/D2Li234/2007                .......... .......... .......... .......... .......... ......H... .......... ...N......
BAK08621|A/duck/Egypt/D2br10/2007                 .......... .......... .......... .......... .......... ......H... .......... ...N......
BAJ07736|A/duck/Egypt/D3Li12/2007                 .......... .......... .......... .......... .......... .......... .......... ..........
BAJ07735|A/duck/Egypt/D3Lu6/2007                  .......... ......N... .......... .........N .......... .........K .......... ..........
ABW37429|A/duck/Egypt/F5/2006                     .......... .......... .......... .......... .......... .......... .......... ..........
AEP27003|A/duck/Egypt/M2583A/2010                 .......... .......... .......... .........D ........-. .......... .......... T..ND.....
AEP84523|A/duck/Egypt/M2583B/2010                 .......... .......... .......... .........D ........-. .......... .......... T..ND.....
AEP84524|A/duck/Egypt/M2583C/2010                 .......... .......... .......... .........D ........-. .......... .......... T..ND.....
AEP37317|A/duck/Egypt/M2583D/2010                 .......... .......... .......... .........D ........-. .......... .......... T..ND.....
AEP37323|A/duck/Egypt/M3075B/2011                 .......... .......... .......... .........D ........-. .......... P......... T..ND.....
AEP37318|A/duck/Egypt/Q2645C/2010                 .......... .......... .......... .........D ........-. .......... .......... T..ND.....
ABW37435|A/duck/Egypt/R5/2007                     .......... .......... .......... .........N ........-. .......... .......... T.........
ADM85848|A/environment/Egypt/104swf/2010          .......... .......... .......... .........N ........-. .......... .......... T.........
ADM85849|A/environment/Egypt/105swf/2010          .......... .......... .......... .........N ........-. .......... .......... T.........
ADB12241|A/equine/Egypt/av1/2009                  .......... .......... .......... .........N ........-. .......... .......E.. T.........
ADD21377|A/goose/Egypt/09102smf-NLQP/2009         .......... .......... .......... .........N ........-. .......... .......... T.........
ADD21367|A/goose/Egypt/0910sm-NLQP/2009           .......... .......... .......... .........N ........-. .......... .......... T.........
ADD21379|A/goose/Egypt/0912smg-NLQP/2009          .......... .......... .......... .........N ........-. .......... .......... T...D.....
ADM85844|A/goose/Egypt/09134sml/2009              .......... .......... .......... .........N ........-. .......... .......... T..NS.....
ACX31970|A/goose/Egypt/0929-NLQP/2009             .......... .......... .......... .......... ........-. .......... .......... T.........
ADD21373|A/goose/Egypt/09324sm-NLQP/2009          .......... .......... .......... .........N ........-. .......... .......... T.........
ADD21381|A/goose/Egypt/0946smL-NLQP/2009          .......... ......N... .........R ......TS.. ..P.....L. ..A......G P..Y...... .E.N.T..I.
AEQ72817|A/goose/Egypt/10209SF/2010               .......... .......... .......... .......... ........-. .......... .......... T.........
ADM85874|A/goose/Egypt/1057/2010                  .......... .......... .......... .........D ........-. .......... .......... T..N......
AEQ72876|A/goose/Egypt/11162S/2011                .......... ....L..... .......... .........D ........-. .......... .......... T..NA.....
AEQ72853|A/goose/Egypt/1117SF/2011                .......... .......... .......... .........D ........-. .......... .......... T..ND.....
AEQ72900|A/goose/Egypt/11350S/2011                .......... .......... .......... .........D ........-. .......... .......... T..NA.....
ABO64695|A/goose/Egypt/13009N3-SM2/2006           .......... .......... .......... .......... .......... .......... .......... ...N......
AEP37320|A/goose/Egypt/M2788A/2011                .......... .......... .......... .........D ........-. .......... .......... T..ND.....
AEP37321|A/goose/Egypt/M2788E/2011                .......... .......... .......... .........D ........-. .......... .......... T..ND.....
AEP37322|A/goose/Egypt/M2794A/2011                .......... .......... .......... .........D ........-. .......... .......... T..ND.....
AEP84525|A/goose/Egypt/M2794E/2011                .......... .......... .......... .........D ........-. .......... .......... T..ND.....
ABW37434|A/goose/Egypt/R4/2007                    .......... .......... .......... .........N ........-. .......... .......... T.........
AEQ72906|A/ostrich/Egypt/11139F/2011              .......... .......... .......... .........N ........-. .R........ .......... T..NDS....
ACR56222|A/peacock/Egypt/07667S-NLQP/2007         .......... ...D...... .......... .......... .......... .......... .......... ..........
ACA29668|A/quail/Egypt/07120-NLQP/2007            .......... .......... .......... .......... .......... .......... .......... ..........
AEQ72904|A/quail/Egypt/1171SG/2011                .......... .......... .......... .........D ........-. .......... .......... T..ND.....
ABY79015|A/quail/Egypt/3050NAMRU3-CLEVB77/2007    .......... .......... .......... .......... .......... .......... .......... ..........
ACA29673|A/turkey/Egypt/07203-NLQP/2007           .....V.... ......N... .........R .......... ..P....... .........G P..Y...... ..........
ACA29677|A/turkey/Egypt/07444S-NLQP/2007          .......... .......... .......... .......... .......... .......... ......M... ...N......
ACX31995|A/turkey/Egypt/091Q-NLQP/2009            .......... ......N... .........R ......TS.. ..P....... .........E P..Y...... ...N.T....
ADD21370|A/turkey/Egypt/09206sm-NLQP/2009         .......... ...D...... .......... .......... .......... .......... .......... ..........
ACX31994|A/turkey/Egypt/0935-NLQP/2009            .......... ...D...... .......... .......... .......... .......... .......... ..........
ACX31972|A/turkey/Egypt/0959-NLQP/2009            .......... ...D...... .......... .......... .......... .......... .......... ..........
ADM85867|A/turkey/Egypt/101474v/2010              .......... ......N... .........R .......S.N ..P.....L. ..A......G L..Y...... .G.N.T..L.
AEQ72829|A/turkey/Egypt/10453F/2010               .......... .......... .......... .........N ........-. .......... .......... T..N......
AEQ72902|A/turkey/Egypt/112694V/2011              .......... .......... .......... .........N ........-. .......... .......... T..N......
ABO44244|A/turkey/Egypt/2253-2/2006               .......... .......... .......... .......... .......... .......... .......... ..........
ADD13576|A/turkey/Egypt/7/2007                    .......... .......... .......... .......... .......... .......... .......... ...N......
ABY79031|A/turkey/Egypt/9398NAMRU3-CLEVB195/2007  .......... .......... .......... .......... .......... .......... P......... ..........
ABW37425|A/turkey/Egypt/F1/2006                   .......... .......... .......... .......... .......... .......... .......... ..........
ABW37426|A/turkey/Egypt/F2/2006                   .......... .......... .......... .......... .......... .......... .......... ..........

                                                  1111111111 1111111111 1111111111 1111111112 2222222222 2222222222 2222222222 2222222222
                                                  6666666667 7777777778 8888888889 9999999990 0000000001 1111111112 2222222223 3333333334
                                                  1234567890 1234567890 1234567890 1234567890 1234567890 1234567890 1234567890 1234567890
Consensus                                         KKSYNNTNQE DLLVLWGIHH PNDAAEQTRL YQNPTTYISV GTSTLNQRLV PKIATRSKVN GQSGRMEFFW TILKSNDAIN
ABM92273|A/Egypt/0636-NAMRU3/2007                 .R........ .......... .......... .......... .......... ....A..... .......... ..........
ACI06187|A/Egypt/10211-NAMRU3/2007                .R........ .......... .......... .......... .......... .......... .......... ....P.....
ACI06188|A/Egypt/10215-NAMRU3/2007                .I........ .......... .......... .......... .......... .......... .......... ..........
ACI06189|A/Egypt/10216-NAMRU3/2007                .I........ .......... .......... .......... .......... .......... .......... ..........
ADG21405|A/Egypt/10217-NAMRU3/2007                .I........ .......... .......... .......... .......... .......... ..N....... ..........
ABM54179|A/Egypt/14724-NAMRU3/2006                .R........ .......... .......... .......... .......... ........I. .....I.... ..........
ABM54180|A/Egypt/14725-NAMRU3/2006                .R........ .......... .......... .......... .......... ........I. .....I.... ..........
ABP96846|A/Egypt/1604-NAMRU3/2007                 .R........ .......... .......... .......... .......... .......... .....I.... ..........
ABP96847|A/Egypt/1731-NAMRU3/2007                 .R........ ...I...... .......... .......... .......... .......... .......... ..........
ABP96848|A/Egypt/1902-NAMRU3/2007                 .I........ .......... .......... .......... .......... .......... .......... ..........
ACI06180|A/Egypt/1980-NAMRU3/2008                 .R........ .......... .......... .......... .......... .......... .......... ....P.....
ABP96849|A/Egypt/2256-NAMRU3/2007                 .R........ .......... .......... .......... .......... .......... .......... ..........
ACI06181|A/Egypt/2289-NAMRU3/2008                 .R........ .......... .......... .......... .......... .......... ..I....... ..........
ACI06182|A/Egypt/2514-NAMRU3/2008                 .R........ .......... .K........ ....I..... .......... .......... .......... ....P.....
ACI06183|A/Egypt/2546-NAMRU3/2008                 .R........ .......... .......... .......... .......... .......... ..N....... ..........
ABP96854|A/Egypt/2621-NAMRU3/2007                 .R........ .......... .......... .......... .......... .......... .......... ..........
ABU53968|A/Egypt/2629-NAMRU3/2007                 .R........ .......... .......... .......... .......... .......... .......... ..........
ABU53969|A/Egypt/2630-NAMRU3/2007                 .R........ .......... .......... .......... .......... .......... .......... ..........
ABU53970|A/Egypt/2631-NAMRU3/2007                 .R........ .......... .......... .......... .......... .......... .......... ..........
ABU53971|A/Egypt/2750-NAMRU3/2007                 .R........ .......... .......... .......... .......... .......... .......... ..........
ABU53966|A/Egypt/2991-NAMRU3/2006                 .R........ .......... .......... .......... .......... .......... .......... ..........
ABU53967|A/Egypt/2992-NAMRU3/2006                 .R........ .......... .......... .......... .......... .......... .......... ..........
ACI06184|A/Egypt/3158-NAMRU3/2008                 .R........ .......... .......... .......... .......... .......... .......... ....P.....
ACI06186|A/Egypt/3401-NAMRU3/2008                 .I........ .......... .......... .......... .......... .......... .......... ..........
ABU53973|A/Egypt/4081-NAMRU3/2007                 .R........ .......... .......... .......... .......... .......... .......... ..........
ABU53974|A/Egypt/4082-NAMRU3/2007                 .R........ .......... .......... .......... .......... .......... .......... ..........
ABU53975|A/Egypt/4226-NAMRU3/2007                 .R........ .......... .......... .......... .......... .......... .......... ..........
ABU53976|A/Egypt/6251-NAMRU3/2007                 .I........ .......... .......... .....A.... .......... .......... .......... .......T..
ADG21402|A/Egypt/7021-NAMRU3/2006                 .R........ .......... .......... .......... .......... .......... .......... ..........
ABV24020|A/Egypt/902782/2006                      .R........ .......... .......... .......... .......... .......... .......... ..........
ABV24009|A/Egypt/902786/2006                      .R........ .......... .......... .......... .......... .......... .......... ..........
ADG21429|A/Egypt/N00270/2010                      .......... .......... .......... .......... .......... .......... .......... .......V..
ACT15312|A/Egypt/N00585/2009                      .R........ .......... .......... .......... .......... .......... .......... ..........
ACT15314|A/Egypt/N00605/2009                      .R........ .......... .......... .......... .......... ...T...... .......... ..........
ACT15316|A/Egypt/N00606/2009                      .R........ .......... .......... .......... .........I .......... .......... ..........
ACT15318|A/Egypt/N01310/2009                      .R........ .......... .......... .......... .......... .......... .......... ..........
ADG21433|A/Egypt/N01644/2010                      .R........ .......... .......... .......... .......... .......... .......... ..........
ADG21437|A/Egypt/N02038/2010                      .......... .......... .......... .......... .......... .......... .......... .......V..
ACT15320|A/Egypt/N02039/2009                      .R........ .......... .......... .......... .......... .......... .......... ..........
ADG21439|A/Egypt/N02127/2010                      .......... .......... .......... .......... .......... .Q........ .......... ..........
ACT15322|A/Egypt/N02407/2009                      .R........ .......... .......... .......... .......... .......... .......... ..........
ADG21441|A/Egypt/N02554/2010                      .......... .......... ...E....S. .......... .......... .......... .......... ..........
ACT15324|A/Egypt/N02563/2009                      .R........ .......... ....E..... .......... .......... .......... .......... ..........
ACT15326|A/Egypt/N02752/2009                      .R........ .......... .......... .......... .........I .......... .......... ....P.....
ADG21443|A/Egypt/N02770/2010                      .......... .......... .......... .......... .......... .......... .......... ..........
ADG21445|A/Egypt/N03071/2010                      .......... .......... ...E...... .......... .......... .......... .......... ..........
ACT15328|A/Egypt/N03228/2009                      .R........ .......... .......... .......... .......... .......... ..N....... ..........
ACT15330|A/Egypt/N03272/2009                      .R........ .......... .......... .......... .......... .......... .......... ..........
ACT15332|A/Egypt/N03434/2009                      .R........ .......... .......... .H........ .......... ........I. .......... ....P.....
ACT15336|A/Egypt/N03439/2009                      .R........ .......... .......... .......... .......... .......... .......... ..........
ACT15338|A/Egypt/N03450/2009                      .R........ .......... ....T..... .......... .........I .......... .......... ..........
ACT15340|A/Egypt/N04316/2009                      .R........ .......... ....E..... .......... .......... .......... .......... ..........
ACT15342|A/Egypt/N04394/2009                      .R........ .......... .......... .......... .......... .......... .......... ....P.....
ACT15343|A/Egypt/N04395/2009                      .R........ .......... .......... .......... .......... .......... .......... ..........
ACT15345|A/Egypt/N04396/2009                      .R........ .......... .......... .......... .......... .......... .......... ..........
ADG21449|A/Egypt/N04434/2010                      .R........ .......... .......... .......... .......... .......... .......... ..........
ACT15347|A/Egypt/N04526/2009                      .R........ .......... .......... .H........ .......... .......... .......... ....P.....
ACT15349|A/Egypt/N04527/2009                      .R........ .......... ....T..... .......... .........I .......... .......... ..........
ACT15351|A/Egypt/N04822/2009                      .R........ .......... .......... .H........ .......... .......... .......... ....P.....
ACT15353|A/Egypt/N04823/2009                      .R........ .......... .......... .......... .......... .......... .......... ..........
ADG21407|A/Egypt/N04830/2009                      .R........ .......... .......... .......... .......... .......... .......... ..........
ACT15355|A/Egypt/N04979/2009                      .R........ .......... .......... .H........ .......... .......... .......... ....P.....
ACT15357|A/Egypt/N05056/2009                      .R........ .......... .......... .......... .........I .......... .......... ..........
ADG21410|A/Egypt/N05912/2009                      .......... .......... ...G...... .......... .......... .......... .......... ..........
ADG21412|A/Egypt/N07392/2009                      .......... .......... .......... .......... .......... .......... .......... ..........
ADG21414|A/Egypt/N07908/2009                      .......... .......... ...G...... .......... .......... .......... .......... ..........
ADG21416|A/Egypt/N08835/2009                      .......... .......... ........G. .......... .......... .......... .......... .......V..
ADG21418|A/Egypt/N09174/2009                      .......... .......... .......... .......... .......... .......... .......... ..........
ADG21420|A/Egypt/N09539/2009                      .......... .......... .......... .......... .......... .......... .......... ..........
ADG21422|A/Egypt/N11981/2009                      .R........ .......... .......... .......... .......... .......... .......... ..........
ADG21425|A/Egypt/N15262/2009                      .......... .......... ....E..... .......... .......... .......... .......... ..........
ADE19095|A/chicken/Dakahlia/103/2007              .R........ .......... .......... .......... .......... .R........ .....I.... ..........
ADE19096|A/chicken/Dakahlia/104/2007              .R........ .......... .......... .......... .......... .R........ .....I.... ..........
ADE19097|A/chicken/Dakahlia/105/2008              T...H..... .......... ...E...A.. .......... .......... .......... .....V.... ..........
ADE19098|A/chicken/Dakahlia/106/2008              E...H..... .......... ...E.....I .K........ .......... .......... .....V.... .......T..
ADE19099|A/chicken/Dakahlia/107/2007              .R........ .......... ...E...... .......... .......... .......... .......... ..........
ADE19100|A/chicken/Dakahlia/108/2009              ....H..... .......... S..E...... ...QN..... .......... .......... .....V.... .......T..
ADE19102|A/chicken/Dakahlia/110/2007              .......... .......... ...E...... ...QN..... .......... .......... .......... .......T..
ADE19103|A/chicken/Dakahlia/111/2008              T...H..... .......... ...E...A.. .......... .......... .......... .....V.... ..........
ADE19106|A/chicken/Dakahlia/114/2009              ....H..... .......... S..E...I.. ...QN..... .......... .......... .....V.... .......T..
ADE19107|A/chicken/Dakahlia/115/2009              .......... .......... ...E...I.. .......... .......... .......... .......... ..........
ADE19108|A/chicken/Dakahlia/116/2009              .R........ .......... .......... .......... .......... .R........ .....I.... ..........
ADE19109|A/chicken/Dakahlia/117/2007              .I........ .......... .......... .......... .......... .......... .......... ..........
ADE19110|A/chicken/Dakahlia/118/2007              .......... .......... ...E...... .......... .......... .......... .......... ..........
ADE19111|A/chicken/Dakahlia/119/2008              .R........ .......... .......... .......... .......... .......... .......... ..........
ADE19112|A/chicken/Dakahlia/120/2007              .R........ .......... .......I.. .......... .......... .......... .......... ..........
ADE19113|A/chicken/Dakahlia/121/2007              .R........ .......... .......... .......... .......... .R........ .....I.... ..........
ADE19114|A/chicken/Dakahlia/122/2008              ....H..... .......... ...E...... .......... .......... .......... .....V.... ..........
ADE19101|A/chicken/Damietta/109/2007              .R........ .......... .......... .......... .......... .R........ .....I.... ..........
ADE19105|A/chicken/Damietta/113/2007              E...H..... .......... ...E.....I .K........ .......... .......... .....V.... .......T..
ABY76247|A/chicken/Egypt/06207-NLQP/2006          .R........ .......... .......... .......... .......... .......... .......... ..........
ABY76248|A/chicken/Egypt/06459-3-NLQP/2006        .R........ .......... .......... .......... .......... .......... .......... ..........
ABY76249|A/chicken/Egypt/06495-NLQP/2006          .R........ .......... .......... .......... .......... .......... .......... ..........
ABY76250|A/chicken/Egypt/06541-NLQP/2006          .R........ .......... .......A.. .......... .......... .......... .......... ..........
ACA29666|A/chicken/Egypt/06553-NLQP/2006          .R........ .......... .......... .......... .......... .......... .......... ..........
ACA29667|A/chicken/Egypt/06612-NLQP/2006          .R........ .......... .......... .......... .......... .......... .......... ..........
ABY76251|A/chicken/Egypt/06959-NLQP/2006          .I........ .......... .......... .......... .......... .......... .......... ..........
ACR56219|A/chicken/Egypt/07118-NLQP/2007          .R........ .......... .......... .......... .......... ........I. .....I.... ..........
ACA29669|A/chicken/Egypt/07125-NLQP/2007          .R........ .......... .......... .......... .......... .......... .....I.... ..........
ACR56220|A/chicken/Egypt/07175-NLQP/2007          .R........ .......... .......... .......... .......... .......... .....I.... ..........
ACA29670|A/chicken/Egypt/07181-NLQP/2007          .I........ .......... .......... .......... .......... .......... .......... ..........
ACA29671|A/chicken/Egypt/07201-NLQP/2007          ....H..... .......... ...E...... .......... .......... .......... .....V.... ..........
ACA29672|A/chicken/Egypt/07202-NLQP/2007          ....H..... .......... ...E...... .......... .......... .......... .....V.... ..........
ACR56221|A/chicken/Egypt/07480S-NLQP/2007         .R........ .......... .......... .......... .......... .......... .......... ..........
ACA29678|A/chicken/Egypt/07632S-NLQP/2007         ....H..... .......... ...E....G. .......... .......... .......... .....V.... ..........
ACA29679|A/chicken/Egypt/07665S-NLQP/2007         .I........ .......... .......... .......... .......... .......... .......... ..........
ACA29680|A/chicken/Egypt/07701S-NLQP/2007         ....H..... .......... ...E...... .......... .......... .......... .....V.... ..........
ACR56224|A/chicken/Egypt/0811-NLQP/2008           .IT....... .......... .......... .......... .......... .......... .......... ..........
ACR56251|A/chicken/Egypt/08124S-NLQP/2008         .R........ .......... .......... .......... .......... .......... .......... ....P.....
ACR56225|A/chicken/Egypt/0813-NLQP/2008           .......... ...I...... .......... .......... .......... .......... .....I.... .......V..
ACR56252|A/chicken/Egypt/08139S-NLQP/2008         ....H..... .......... ...E...... .......... .......... .......... .....V.... ..........
ADD21350|A/chicken/Egypt/0814S-NLQP/2008          .I........ .......... .......... .......... .......... .......... .......... ..........
ACR56226|A/chicken/Egypt/0815-NLQP/2008           ....H..... .......... ...ET..... .......... .......... .......... .....V.... ..........
ACR56253|A/chicken/Egypt/08194S-NLQP/2008         ....H..... .......... ...E...... .......... .......... .......... .....V.... ..........
ACR56227|A/chicken/Egypt/0823-NLQP/2008           .I........ .......... .......... .......... .......... .......... .......... ..........
AEA92629|A/chicken/Egypt/0827-NLQP/2008           .I........ .......... .......... .......... .......... .......... .......... ..........
AEA92627|A/chicken/Egypt/083-NLQP/2008            ....H.I... .......... ...E...... ...L...... .......... .......... .....V.... ..........
ACU16666|A/chicken/Egypt/083/2008                 ....H.I... .......... ...E...... .......... .......... .......... .....V.... ..........
ACR56228|A/chicken/Egypt/0831-NLQP/2008           ....H..... .......... ...E...... .......... .......... .......... .....V.... ..........
ACR58640|A/chicken/Egypt/0836/2008                ....H..... .......... ...E...... .......... .......... .......... .....V.... ..........
ACR56229|A/chicken/Egypt/0837-NLQP/2008           ....H..... .......... ...E...... .......... .......... .......... .....V.... ..........
ACR56254|A/chicken/Egypt/08371S-NLQP/2008         .I........ .......... .......... .......... .......... .......... .......... ..........
ACR56230|A/chicken/Egypt/0838-NLQP/2008           .R........ .......... .......... .......... .......... .......... .....I.... ..........
ACR56231|A/chicken/Egypt/0841-NLQP/2008           .R........ .......... .......... .......... .......... .......... .....I.... ..........
ACR56232|A/chicken/Egypt/0845-NLQP/2008           ....H..... .......... ...E...... .......... .......... .......... .....V.... ..........
ACR56233|A/chicken/Egypt/0847-NLQP/2008           .R........ .......... ........K. .......... .......... .......... .......... ..........
ACR56223|A/chicken/Egypt/085-NLQP/2008            .I........ .......... .......... .......... .......... .......... .......... ..........
ACR56234|A/chicken/Egypt/0850-NLQP/2008           .IT....... .......... .......... .......... .......... .......... .......... ..........
ACR56235|A/chicken/Egypt/0855-NLQP/2008           ....H..... .......... ...ET..... .......... .......... ......P... .....V.... ..........
ACR56236|A/chicken/Egypt/0859-NLQP/2008           ....H..... .......... ...E...... .......... .......... .......... .....V.... ..........
ACR56237|A/chicken/Egypt/0865-NLQP/2008           ....H..... .......... ...E...... .......... .......... .......... .....V.... ..........
ACR56238|A/chicken/Egypt/0869h3-NLQP/2008         ....H..... .......... ...E...... .......... .......... .......... .....V.... ..........
ACR56239|A/chicken/Egypt/0870-NLQP/2008           .I........ .......... .......... .......... .......... .......... .......... ..........
ACR56250|A/chicken/Egypt/0875S-NLQP/2008          .I........ .......... .......... .......... .......... .......... .......... ..........
ACR56241|A/chicken/Egypt/0876-NLQP/2008           ....H..... .......... ...E.....I .K........ .......... .......... .....V.... .......T..
ACR56243|A/chicken/Egypt/0879-NLQP/2008           .E..H...P. .......... ..NE....SI .K.SN..... .......... .......... .....V.... .......T..
ADD21346|A/chicken/Egypt/088-NLQP/2008            .R........ .......... .......... .......... .......... .......... .....I.... ..........
ACR56244|A/chicken/Egypt/0880-NLQP/2008           ....H..... .......... ...E.....I .K........ .......... .......... .....V.... .......T..
ADD21348|A/chicken/Egypt/0882-NLQP/2008           .E..H...P. .......... ..NE....SI .K.SN..... .......... .......... .....V.... .......T..
ADD21349|A/chicken/Egypt/0883-NLQP/2008           .R........ .......... .......... .......... .......... .......... .....I.... .......S..
ACA29682|A/chicken/Egypt/088S-NLQP/2008           ....H..... .......... ...E...... .......... .......... .......... .....V.... ..........
ACR58651|A/chicken/Egypt/0891/2008                .I........ .......... .......... .......... .......... .......... .....I.... ..........
ACR56246|A/chicken/Egypt/0894-NLQP/2008           .R........ .......... .......... .......... .......... .......... .......... ..........
ACR56247|A/chicken/Egypt/0896-NLQP/2008           .R........ ...I...... .......... .......... .......... .......... .......... ..........
ADD21353|A/chicken/Egypt/0910-NLQP/2009           .R........ .......... .......... .......... .......... .......... .......... ..........
ACX31996|A/chicken/Egypt/0910QL-NLQP/2009         ....H..... .......... ...E...... .K........ .......... .......... .....V.... .......V..
ADM85845|A/chicken/Egypt/091317s/2009             .......... .......... ........K. .......... .......... .......... .......... ..........
ADD21355|A/chicken/Egypt/0915-NLQP/2009           .R........ .......... .......... .......... .......... .......... .......... ..........
AEA92631|A/chicken/Egypt/0918-NLQP/2009           .R........ .......... .......... .......... .......... .......... .......... ..........
ACX31980|A/chicken/Egypt/0918Q-NLQP/2009          .R........ .......... .......... .......... .......... .......... .......... ..........
ACX31965|A/chicken/Egypt/092-NLQP/2009            .R........ .......... .......... .......... .......... .......... .......... ..........
ACX31993|A/chicken/Egypt/0920-NLQP/2009           .R........ .......... .......... .......... .......... .......... E......... ..........
ADD21363|A/chicken/Egypt/09277s-NLQP/2009         .E..H..... .......... ...EE....I .K........ .......... .......... .....V.... .......T..
ACX31983|A/chicken/Egypt/09279S-NLQP/2009         .......... .......... .......... .H........ .......... .......... .......... ....P.....
ACX31985|A/chicken/Egypt/09359S-NLQP/2009         ..N.H..... .......... ...E...... .K........ .......... .......... .....V.... .......V..
ADD21378|A/chicken/Egypt/093smg-NLQP/2009         .R........ .......... .......... .......... .......... .......... .......... ..........
ADD21356|A/chicken/Egypt/0945-NLQP/2009           .R........ .......... .......... .......... .......... .......... .......... ..........
ADD21365|A/chicken/Egypt/09485s-NLQP/2009         .R........ .......... .......... .......... .......... .......... .......... ..........
ACX31986|A/chicken/Egypt/09519S-NLQP/2009         .E..H..... .......... ...EE....I .K........ .......... .......... .....V.... .......T..
ACX31987|A/chicken/Egypt/09534S-NLQP/2009         .E..H..... .......... ...EE....I .K........ .......... .......... .....V.... .......T..
ADD21357|A/chicken/Egypt/0956-NLQP/2009           .......... ...I...... .......... .......... .......... .......... .....I.... .......V..
ADD21366|A/chicken/Egypt/09567s-NLQP/2009         .E..H..... .......... ...EE....I .K........ .......... .......... .....V.... .......T..
ACX31988|A/chicken/Egypt/09568S-NLQP/2009         .E..H..... .......... ...EE....I .K........ .......... .......... .....V.... .......T..
ADM85842|A/chicken/Egypt/095723v/2009             .E..H..... .......... ...EE....I .K........ .......... .......... .....V.... .......T..
ADD21383|A/chicken/Egypt/095941v-NLQP/2009        .E..H..... .......... ...EE....I .K........ .......... .......... .....V.... .......T..
ADM85843|A/chicken/Egypt/095941v/2009             .E..H..... .......... ...EE....I .K........ .......... .......... .....V.... .......T..
ACX31973|A/chicken/Egypt/0960-NLQP/2009           .......... .......... .......... .......... .......... .R........ .....I.... ..........
ADD21358|A/chicken/Egypt/0962-NLQP/2009           ....H..... .......... ...EE....I .K........ .......... .......... .....V.... .......T..
ACX31991|A/chicken/Egypt/096293V-NLQP/2009        .E..H..... .......... ...EE....I .K........ .......... .......... .....V.... .......T..
ACX31981|A/chicken/Egypt/0962S-NLQP/2009          .......... ...I...... .......... .......... .......... .......... .....I.... .......V..
ACX31982|A/chicken/Egypt/0963S-NLQP/2009          .E..H..... .......... ...EE....I .K........ .......... .......... .....V.... .......T..
ACX31998|A/chicken/Egypt/096767V-NLQP/2009        .E..H..... .......... ...EE....I .K........ .......... .......... .....V.... .......T.S
ADD21362|A/chicken/Egypt/096L-NLQP/2009           ....H..... .......... ...E...... .K........ .......... .......... .....V.... .......V..
ACX31977|A/chicken/Egypt/0977-NLQP/2009           .E..H..... .......... ...EE....I .K........ .......... .......... .....V.... .......T..
ADB85109|A/chicken/Egypt/0987-NLQP/2009           .R........ .......... .......... .......... .......... .......... .......... ..........
ADB77952|A/chicken/Egypt/0987alb-NLQP/2009        .R........ .......... .......... .......... .......... .......... .......... ..........
ABV23938|A/chicken/Egypt/1/2006                   .R........ .......... .......... .......... .......... .......... .......... ..........
ADF31752|A/chicken/Egypt/1/2008                   ....H..... .......... ...EE..... .......... .......... .T........ .......... ....P.....
CBW54815|A/chicken/Egypt/1/2009                   .E..H..... .......... ...EE....I .K........ .......... .......... .....V.... .......T..
AEQ72820|A/chicken/Egypt/10112SG/2010             .E..H..... .......... ...EE....I .K..N..... .......... .......... .....V.... .......T..
ADM85872|A/chicken/Egypt/10116s/2010              .E..H..... .......... ...EE....I .K........ .......... .......... .....V.... .......T..
AEQ72831|A/chicken/Egypt/10117/2010               .......... .......... ...E...... .......... .......... .......... .......... ..........
ADM85865|A/chicken/Egypt/10127s/2010              ....H..... .......... ...EE....I .K........ .......... .......... .....V.... .......T..
ADM85866|A/chicken/Egypt/1012sf/2010              .R........ .......... .......... .......... .......... .......... .......... ..........
AEQ72839|A/chicken/Egypt/10132/2010               .......... .......... .......... .......... .......... .......... .......... ..........
ADM85879|A/chicken/Egypt/10135ss/2010             ..N.H..... .......... ...E...... .K.S...... .......... ......P... .....V.... .......V..
AEQ72815|A/chicken/Egypt/10158SF/2010             .R..H..... .......... ...EE....I .K........ .......... .......... .....V.... .......T..
ADM85886|A/chicken/Egypt/10159s/2010              .E..H..... .......... ...EE....I .K........ .......... .......... .....V.... .......T..
ADM85868|A/chicken/Egypt/101604v/2010             .......... ...I...... .......... .......... .......... .......... .......... ....P.....
ADM85881|A/chicken/Egypt/1020d/2010               .R........ .......... .......... .......... .......... .......... .......... ..........
AEQ72813|A/chicken/Egypt/1021AD/2010              .......... ...I...... ........K. .......... .......... .......... .......... ..........
ADM85883|A/chicken/Egypt/1021L/2010               .......... .......... .......... .......... .......... .......... .......... ..........
ADM85888|A/chicken/Egypt/1022L/2010               .R........ .......... .......... .......... .......... .......... .......... ..........
AEQ72825|A/chicken/Egypt/10249SF/2010             .......... .......... .......... .......... .......... .......... .......... ..........
AEQ72826|A/chicken/Egypt/10250SF/2010             .......... .......... .......... .......... .......... .......... .......... ..........
AEQ72827|A/chicken/Egypt/10264AG/2010             .......... .......... ...E...... .......... .......... .......... .......... ..........
ADM85887|A/chicken/Egypt/10265s/2010              ....H..... .......... ...EE....I .K........ .......... .......... .....V.... .......T..
ADM85852|A/chicken/Egypt/1029/2010                .......... .......... .......... .......... .......... ......P... .......... ..........
ADM85861|A/chicken/Egypt/102d/2010                .R........ .......... .......... .......... .......... .......... .......... ..........
ADM85854|A/chicken/Egypt/1034/2010                .......... .......... .......... .......... .......... ....N..... .......... ..........
AEQ72840|A/chicken/Egypt/10347SF/2010             .......... .......... .......... .......... .......... .......... .......... ..........
ADM85871|A/chicken/Egypt/1034qd/2010              .R........ .......... .......... .......... .......... .......... .......... ..........
ADM85855|A/chicken/Egypt/1035/2010                .R........ .......... .......... .......... .......... .......... .......... ..........
ADM85856|A/chicken/Egypt/1036/2010                .R........ .......... ....T..... .......... .......... .......... .......... ..........
AEQ72828|A/chicken/Egypt/1038AL/2010              .R........ .......... .......... .......... .......... .......... .......... ..........
AEQ72842|A/chicken/Egypt/10413SF/2010             .......... .......... .......... .......... .......... .......... .......... ..........
AEQ72810|A/chicken/Egypt/1041AG/2010              .E..H..... .......... ...EE..K.I .K.....V.. .......... .......... .....V.... .......T..
ADM85857|A/chicken/Egypt/1042/2010                ....H..... .......... ...EE....I .K........ .......... .......... .....V.... .......T..
AEQ72822|A/chicken/Egypt/10432S/2010              .......... .......... ...E...... .......... .......... .......... .......... ..........
ADM85846|A/chicken/Egypt/1050ss/2010              ..N.H..... .......... ...E...... .K........ .......... ......P.I. .....V.... .......V..
AEQ72841|A/chicken/Egypt/10512AG/2010             ....H..... .......... ...EE....I .K.LN..... .......... .......... .....V.... .......T..
AEQ72835|A/chicken/Egypt/10513S/2010              .......... .......... .......... .......... .......... .......... .......... ..........
ADM85864|A/chicken/Egypt/1052s/2010               .E..H..... .......... ...EE....I .K........ .......... .......... .....V.... .......T..
ADM85859|A/chicken/Egypt/1055/2010                ....H..... .......... ...E...... .K........ .......... .......... .....V.... .......V..
ADM85885|A/chicken/Egypt/1058sf/2010              .R........ .......... .......... .......... .........A .......... .......... ..........
ADM85860|A/chicken/Egypt/1063/2010                .E..H..... .......... ...EE....I .K........ .......... .......... .....V.... .......T..
ADM85869|A/chicken/Egypt/1071g/2010               ....H..... .......... ...EE..K.I .K.....V.. .......... .......... .....V.... .......T..
ABN70706|A/chicken/Egypt/1078-NAMRU3/2006         .R........ .......... .......... .......... .......... .......... .......... ..........
ABN70707|A/chicken/Egypt/1079-NAMRU3/2007         .R........ .......... .......... .......... .......... .......... .....I.... ..........
ABN70708|A/chicken/Egypt/1080-NAMRU3/2006         .R........ .......... .......... .......... .......... .......... .....I.... ..........
ABN70709|A/chicken/Egypt/1081-NAMRU3/2006         .R........ .......... .......... .......... .......... .......... .....I.... ..........
AEQ72814|A/chicken/Egypt/1085/2010                ....H..... .......... ...EE....I .K........ .......... .......... .....V.... .......T..
AEQ72816|A/chicken/Egypt/1090/2010                .R........ .......... ........K. .......... .......... .......... .......... ..........
AEQ72811|A/chicken/Egypt/10909V/2010              ..N.H..... .......... ...E...... .K.S...... .......... ......P... .....V.... .......V..
AEQ72823|A/chicken/Egypt/1098/2010                .E..H..... .......... ...EE....I .K........ .......... .......... .....V.... .......T..
ACM68976|A/chicken/Egypt/10NLQP-CLEVB299/2008     ....H..... .......... ...EE..... .......... .......... .......... .....V.... ..........
AEQ72869|A/chicken/Egypt/111127V/2011             .......... .......... .......I.. .......... .......... .......... .......... ..........
AEQ72850|A/chicken/Egypt/1112/2011                .......... .......... .......... .......... .......... .......... .......... ..........
AEQ72893|A/chicken/Egypt/11124SF/2011             .......... .......... ...G...... .......V.. .......... .......... .......... ..........
AEQ72885|A/chicken/Egypt/1112AF/2011              .......... .......... .......... .......... .......... .......... .......... ..........
AEQ72851|A/chicken/Egypt/1113/2011                .......... .......... .......... .......... .......... .......... .......... ..........
AEQ72846|A/chicken/Egypt/1115S/2011               .......... .......... ...E...... .......... .......... .......... .....I.... .........S
AEQ72877|A/chicken/Egypt/111640V/2011             .......... .......... .......... .......... .......... .......... .......... ..........
AEQ72855|A/chicken/Egypt/1117/2011                .......... .......... .......... .......... .......... .......... .......... ..........
AEQ72883|A/chicken/Egypt/111766V/2011             .......... .......... .......... .......... .......... .......... .......... ..........
AEQ72896|A/chicken/Egypt/1117AF/2011              .......... .......... .......... .......... .......... .......... .......... ..........
AEQ72879|A/chicken/Egypt/11184S/2011              .......... .......... .......... .......... .......... .......... .......... ..........
AEQ72901|A/chicken/Egypt/1118AF/2011              .......... .......... .......... .......... .......... .......... .......... ..........
AEQ72890|A/chicken/Egypt/111945V/2011             .......... .......... .......... .......... .......... .......... .......... ..........
AEQ72859|A/chicken/Egypt/111AF/2011               .......... ...I...... .......... .......... .......... .......... .......... ..........
AEQ72903|A/chicken/Egypt/1123AL/2011              .R........ .......... .......... .......... .......... .......... .......... ..........
AEQ72864|A/chicken/Egypt/1128/2011                .......... .......... .......... .......... .......... .......... .......... ..........
ABO64687|A/chicken/Egypt/1129N3-HK9/2007          .R........ .......... .......... .......... .......... .......... .....I.... ..........
AEQ72860|A/chicken/Egypt/112AF/2011               .......... ...I...... .......... .......... .......... .......... .......... ..........
AEQ72845|A/chicken/Egypt/112SG/2011               .......... .......... .......... .......... .......... .......... .......... ..........
AEQ72884|A/chicken/Egypt/1134SD/2011              .......... .......... .K.......V .......... .......... .......... .......... ..........
AEQ72861|A/chicken/Egypt/113AF/2011               .......... ...I...... .......... .......... .......... .......... .......... ..........
AEQ72865|A/chicken/Egypt/1146SF/2011              .......... ...I...... .......... .......... .......... .......... .......... ..........
AEQ72862|A/chicken/Egypt/114AF/2011               .......... ...I...... .......... .......... .......... .......... .......... ..........
AEQ72847|A/chicken/Egypt/115/2011                 .......... .......... ...E...... .......... .......... .......... .......... ..........
AEQ72905|A/chicken/Egypt/11529S/2011              .......... .......... .......... .......... .......... .......... .....I.... ..........
AEQ72894|A/chicken/Egypt/1155/2011                .......... .......... .......... .......... .......... .......... .......... ....P.....
AEQ72858|A/chicken/Egypt/1155AG/2011              .......... .......... .......... .......... .......... .......... .......... ..........
AEQ72856|A/chicken/Egypt/1156S/2011               .......... .......... ...E...... .......... .......... .......... .......... ..........
AEQ72868|A/chicken/Egypt/1158SF/2011              .......... .......... .......... .......... .........I .......... .......... ..........
AEQ72878|A/chicken/Egypt/115AD/2011               ....H.I.K. .......... ...EE..I.I .K........ .......... .......... .....V.... .......T..
AEQ72863|A/chicken/Egypt/115AF/2011               .......... .......... .......... .......... .......... .......... .......... ..........
AEQ72881|A/chicken/Egypt/116AD/2011               ....H.I.K. .......... ...EE..I.I .K........ .......... .......... .....V.... .......T..
AEQ72870|A/chicken/Egypt/116AF/2011               .......... .......... .......... .......V.I .......... .......... .......... ..........
AEQ72857|A/chicken/Egypt/1174S/2011               .......... .......... .......... .......... .......... .......... .......... ..........
AEQ72882|A/chicken/Egypt/117AD/2011               .......... .......... .......... .......... .......... .......... .......... ..........
AEQ72872|A/chicken/Egypt/117AF/2011               .......... .......... .......... .......... .......... .......... .......... ..........
AEQ72873|A/chicken/Egypt/118AF/2011               .......... .......... .......... .......... .......... .......... .......... ..........
AEQ72874|A/chicken/Egypt/1197AG/2011              .......... .......... ...E...... .......... .......... .......... .......... ......N...
AEQ72875|A/chicken/Egypt/119AF/2011               .......... .......... .......... .......... .......... .......... .......... ..........
AEQ72844|A/chicken/Egypt/119S/2011                .......... .......... ...E...... .......... .......... .......... .....I.... .........S
ABO64688|A/chicken/Egypt/12378N3-CLEVB/2006       .R........ .......... .......... .......... .......... .......... .......... ..........
ABO64689|A/chicken/Egypt/12379N3-CLEVB/2006       .R........ .......... .......... .......... .......... .......... .......... ..........
ABN70710|A/chicken/Egypt/1300-NAMRU3/2007         .R........ .......... .......... .......... .......... .......... .......... ..........
ACM68977|A/chicken/Egypt/13NLQP-CLEVB261/2008     ..N.H..... .......... ...E...... .......... .......... .......... .....V.... .......T..
ACM68978|A/chicken/Egypt/14NLQP-CLEVB255/2008     ....H..... .......... ...ET..... .......... .......... .......... .....V.... ..........
ACM68980|A/chicken/Egypt/16NLQP-CLEVB242/2008     ....H..... .......... ...E...... .......... .......... .......... .....V.... ..........
ACD64996|A/chicken/Egypt/1709-1VIR08/2007         .R........ .......... .......... .......... .......... .......... .......... ..........
ACD64999|A/chicken/Egypt/1709-5/2008              ....H..... .......... ...E...... .......... .......... .......... .....V.... ..........
ACD65000|A/chicken/Egypt/1709-6/2008              ....H..... .......... ...E...... .......... .......... .......... .....V.... ..........
ACM68981|A/chicken/Egypt/17NLQP-CLEVB241/2008     ....H..... .......... ...EE..... .......... .......... .......... .....V.... ..........
ADG28676|A/chicken/Egypt/18-H/2009                .E..H..... .......... ...EE....I .K........ .......... .......... .....V.... .......T..
ABO64690|A/chicken/Egypt/1889N3-SM26/2007         .R........ .......... .......... .......... .......... .......... .....I.... ..........
ABO64691|A/chicken/Egypt/1890N3-HK45/2007         .I........ .......... .......... .......... .......... .......... .......... ..........
ABO64696|A/chicken/Egypt/1891N3-CLEVB/2007        .I........ .......... .......... .......... .......... .......... .......... ..........
ACM68982|A/chicken/Egypt/18NLQP-CLEVB240/2008     ....H..... .......... ...E...... .......... .......... .......... .....V.... ..........
ACM68968|A/chicken/Egypt/1NLQP-CLEVB331/2008      .E..H...P. .......... ..NE....SI .K.SN..... .......... .......... .....V.... .......T..
ABV23936|A/chicken/Egypt/2/2006                   .R........ .......... .......... .......... .......... .......... .......... ..........
ADG28677|A/chicken/Egypt/20-16/2009               ....H..... .......... ...EE..K.I .K........ .......... .......... .....V.... .......T..
ACM68983|A/chicken/Egypt/20NLQP-CLEVB238/2008     ....H..... .......... ...E...... .......... .......... .......... .....V.... ..........
ABG81039|A/chicken/Egypt/2253-1/2006              .R........ .......... .......... .......... .......... .......... .......... ..........
ABO44233|A/chicken/Egypt/2253-1/2006              .R........ .......... .......... .......... .......... .......... .......... ..........
ACM68984|A/chicken/Egypt/22NLQP-CLEVB232/2008     .R........ .......... .......... .......... .......... .......... .....I.... ..........
ACM68985|A/chicken/Egypt/23NLQP-CLEVB231/2008     ....H..... .......... ...E...... .......... .......... .......... .....V.... ..........
ACM68986|A/chicken/Egypt/24NLQP-CLEVB227/2008     ....H..... .......... ...E...... .......... .......... .......... .....V.... ..........
ABY79832|A/chicken/Egypt/2628-1/2007              .R........ .......... .......... .......... .......... .......... .....I.... ..........
ACM68969|A/chicken/Egypt/2NLQP-CLEVB330/2008      .E..H..... .......... ...E.....I .K........ .......... .......... .....V.... .......T..
ABV24031|A/chicken/Egypt/3/2006                   .R........ .......... .......... .......... .......... .......... .......... ..........
ABY79009|A/chicken/Egypt/3044NAMRU3-CLEVB59/2007  .I........ .......... .......... .......... .......... .......... .......... ..........
ABY79010|A/chicken/Egypt/3045NAMRU3-CLEVB60/2007  .I........ .......... .......... .......... .......... .......... .......... ..........
ABY79011|A/chicken/Egypt/3046NAMRU3-CLEVB62/2007  .I........ .......... .......... .......... .......... .......... .......... ..........
ABY79014|A/chicken/Egypt/3049NAMRU3-CLEVB75/2007  .R........ .......... .......... .......... .......... .......... .....I.... ..........
ABY79017|A/chicken/Egypt/3052NAMRU3-CLEVB104/2007 .R........ .......... .......... .......... .......... .......... .......... ..........
ADG28678|A/chicken/Egypt/33-1/2008                .R........ .......V.. ........K. .K........ .......... .......... .....V.... .......T..
ADG28680|A/chicken/Egypt/35-3/2008                E...H..... .......... ...E.....I .K........ .......... .......... .....V.... .......T..
ADG28682|A/chicken/Egypt/37-1/2008                E...H..... .......... ...E.....I .K......P. .......... .......... .....V.... ....T..T.T
ACM68970|A/chicken/Egypt/3NLQP-CLEVB325/2008      .E..H..... .......... ...E.....I .K........ .......... .......... .....V.... .......T..
ACX55926|A/chicken/Egypt/488N3-CLEVB/2008         ....H..... .......... ...E...... .......... .......... .......... .....V.... ..........
ACX55927|A/chicken/Egypt/489N3-CLEVB/2008         ....H..... .......... ...E...... .......... .......... .......... .....V.... ..........
ACX55929|A/chicken/Egypt/492N3-CLEVB/2008         ....H..... .......... ...E...... .......... .......... .......... .....V.... ..........
ACX55930|A/chicken/Egypt/495N3-CLEVB/2008         ....H..... .......... ...E...... .......... .......... .......... .....V.... ..........
ACX55931|A/chicken/Egypt/496N3-CLEVB/2008         ....H..... .......... ...E...... .......... .......... .......... .....V.... ..........
ACM68971|A/chicken/Egypt/4NLQP-CLEVB308/2008      T...H..... .......... ...E...A.. .......... .......... .......... .....V.... ..........
ACM68972|A/chicken/Egypt/5NLQP-CLEVB307/2008      ..R.H..... .......... ...EE..... .......... .......... .......... .....V.... ..........
ADG28684|A/chicken/Egypt/6-A/2010                 .E..H..... .......... ...EE..K.I .K........ .......... ......P... .....V.... .......T..
ACM68973|A/chicken/Egypt/6NLQP-CLEVB306/2008      E...H..... .......... ...E.....I .K........ .......... .......... .....V.... .......T..
ACM68974|A/chicken/Egypt/7NLQP-CLEVB305/2008      ....H..... .......... ...E.....I .K........ .......... .......... .....V.... .......T..
ADG28685|A/chicken/Egypt/8-C/2010                 ....H..... .......... ...EE....I .K........ .......... .......... .....V.... .......T..
ACM68975|A/chicken/Egypt/8NLQP-CLEVB304/2008      ..N.H..... .......... ...E...... .......... .......... .......... .....V.... .......T..
ABY79020|A/chicken/Egypt/9384NAMRU3-CLEVB118/2007 .I........ .......... .......... .......... .......... .......... .......... ..........
ABY79021|A/chicken/Egypt/9385NAMRU3-CLEVB125/2007 ....H..... .......... .......... .......... .......... ........I. .....I.... ..........
ABY79022|A/chicken/Egypt/9386NAMRU3-CLEVB136/2007 .......... .......... .......... .......... .......... ........I. .....I.... ..........
ABY79023|A/chicken/Egypt/9387NAMRU3-CLEVB148/2007 .......... .......... ..N.E...M. .......... .......... ........I. .....I.... ..........
ABY79024|A/chicken/Egypt/9388NAMRU3-CLEVB149/2007 .I........ .......... .......... .......... .......... .......... .......... ..........
ABY79025|A/chicken/Egypt/9389NAMRU3-CLEVB150/2007 .I........ .......... .......... .......... .......... .......... .......... ..........
ABY79026|A/chicken/Egypt/9390NAMRU3-CLEVB157/2007 .......... .......... ....E..... .......... .......... ........I. .....I.... ..........
ABY79027|A/chicken/Egypt/9391NAMRU3-CLEVB158/2007 .......... .......... ....E..... .......... .......... ........I. .....I.... ..........
ABY79028|A/chicken/Egypt/9392NAMRU3-CLEVB167/2007 .......... .......... ....E..... .......... .......... ........I. .....I.... ..........
ABY79029|A/chicken/Egypt/9396NAMRU3-CLEVB187/2007 .R........ .......... .......... .......... .......... .......... .......... ..........
ABY79030|A/chicken/Egypt/9397NAMRU3-CLEVB188/2007 .R........ .......... .......... .......... .......... .......... .......... ..........
ABY79033|A/chicken/Egypt/9400NAMRU3-CLEVB211/2007 .R........ .......... .......... .......... .......... .......... .......... ..........
ACC85599|A/chicken/Egypt/9402NAMRU3-CLEVB213/2007 ....H..... .......... ...E...... .......... .......... .......... .....V.... ..........
ACC85600|A/chicken/Egypt/9403NAMRU3-CLEVB214/2007 ....H..... .......... ...ET..... .......... .......... .......... .....V.... ..........
ABD85144|A/chicken/Egypt/960N3-004/2006           .R........ .......... .......... .......... .......... .......... .......... ..........
BAJ07739|A/chicken/Egypt/C1Li9/2007               .R........ .......... .......... .......... .......... .......... .......... ..........
BAJ07738|A/chicken/Egypt/C1Lu2/2007               .R........ .......... .......... .......... .......... .......... .......... ..........
BAJ07737|A/chicken/Egypt/C1Tr13/2007              .R........ .......... .......... .......... .......... .......... .......... ..........
BAJ11930|A/chicken/Egypt/C3Br11/2007              .R........ .......... .......... .......... .......... .......... .......... ..........
BAK08620|A/chicken/Egypt/CL6/2007                 .R........ .......... .......... .......... .......... .......... .......... ..........
ADY16733|A/chicken/Egypt/F10/2009                 .E..H..... .......... ...EE....I .K........ .......... .......... .....V.... .......T..
ABW37427|A/chicken/Egypt/F3/2006                  .R........ .......... .......... .......... .......... .......... .......... ..........
ABW37428|A/chicken/Egypt/F4/2006                  .R........ .......... .......... .......... .......... .......... .......... ..........
ABW37430|A/chicken/Egypt/F6/2007                  .R........ .......... .......I.. .......... .......... ........I. .....I.... ..........
ADY16730|A/chicken/Egypt/F7/2009                  .R........ .......... ....T..... .......... .......... .......... .......... ..........
ADY16731|A/chicken/Egypt/F8/2009                  .R........ .......... ....T..... .......... .......... .......... .......... ..........
AEA92630|A/chicken/Egypt/G3H4-NLQP/2008           ....H..... .......... ...E.....I .K........ .......... .......... .....V.... ..........
AEP37319|A/chicken/Egypt/M2773A/2011              .......... .......... .......... .....A.... .......... .......... .......... ..........
CBW54816|A/chicken/Egypt/Q1011/2010               .E..H..... .......... ...EE..K.I .K........ .......... .......... .....V.... .......T..
CBW54818|A/chicken/Egypt/Q1182/2010               .E..H..... .......... ...EE....I .K........ .......... .......... .....V.... .......T..
CBW54817|A/chicken/Egypt/Q1185/2010               .E..H..... .......... ...EE..K.I .K........ .......... .......... .....V.... .......T..
AEP37316|A/chicken/Egypt/Q1995D/2010              .E..H..... .......... ...EE....I .K........ .......... .......... .....V.... .......T..
ABW37431|A/chicken/Egypt/R1/2006                  .R........ .......... .......... .......... .......... .......... .......... ..........
ABW37433|A/chicken/Egypt/R3/2007                  .R........ .......... .......... .......... .......... .......... .......... ..........
ABW37436|A/chicken/Egypt/R6/2007                  .R........ .......... .......... .......... .......... .......... .......... ..........
BAK23398|A/chicken/Egypt/RIMD1-5/2008             .......... ...I...... .......... .......... .......... .......... .....I.... .......V..
BAK23406|A/chicken/Egypt/RIMD10-6/2008            .......... ...I...... .......... .......... .......... .......... .....I.... .......V..
BAK23400|A/chicken/Egypt/RIMD12-3/2008            .R........ .......... .......... .H........ .......... .......... .......... ....P.....
BAK23408|A/chicken/Egypt/RIMD13-1/2008            ....H...K. .......... ..NEE...K. .......... .......... .......... .....V.... ..........
BAK23399|A/chicken/Egypt/RIMD2-6/2008             .R........ .......... .......... .......... .......... .......... .......... ..........
BAK23409|A/chicken/Egypt/RIMD21-2/2009            ....H...K. .......... ..NEE...K. .......... .......... .......... .....V.... ..........
BAK23410|A/chicken/Egypt/RIMD25-1/2009            ....H...K. .......... ..NEE...K. .......... .......... .......... .....V.... ..........
BAK23411|A/chicken/Egypt/RIMD26-3/2009            ....H...K. .......... ..NEE...K. .......... .......... .......... .....V.... ..........
BAK23412|A/chicken/Egypt/RIMD27-2/2009            ....H...K. .......... ..NEE...K. .......... .......... .......... .....V.... ..........
BAK23413|A/chicken/Egypt/RIMD28-1/2009            ....H...K. .......... ..NEE...K. .......... .......... .......... .....V.... ..........
BAK23414|A/chicken/Egypt/RIMD29-3/2009            ....H...K. .......... ..NEE...K. .......... .......... .......... .....V.... ..........
BAK23401|A/chicken/Egypt/RIMD4-3/2008             ....H..... .......... ...EE....I .K........ .......... .......... .....V.... .......T..
BAK23402|A/chicken/Egypt/RIMD5-3/2008             .I........ .......... .......... .......... .......... .......... .......... ..........
BAK23403|A/chicken/Egypt/RIMD7-1/2008             .I........ .......... .......... .......... .......... .......... .......... ..........
BAK23404|A/chicken/Egypt/RIMD8-14/2008            .R........ .......... .......... .......... .......... .......... .......... ..........
BAK23405|A/chicken/Egypt/RIMD9-2/2008             .R........ .......... .......... .......... .......... .......... .......... ..........
AEP84526|A/chicken/Egypt/S2938A/2011              .......... .......... ........K. .......... .......... .......... .......... ..........
AEP84527|A/chicken/Egypt/S3093A/2011              .......... .......... .......... .......... .......... .......... .......... ..........
AEP37324|A/chicken/Egypt/S3280B/2011              .......... .......... .......... .......... .......... .......... .......... ..........
AEP37325|A/chicken/Egypt/S3280D/2011              .......... .......... .......... .......... .......... .......... .......... ..........
AEP71333|A/chicken/Egypt/VSVRI/2009               .E..H..... .......... .S.EE....I .K........ .......... .......... .....V.... .......T..
ADE19094|A/chicken/Gharbia/102/2006               .I........ .......... .......... .......... .......... .......... .......... ..........
ADE19104|A/chicken/Gharbia/112/2007               .R........ .......... .......I.. .......... .......... .......... .......... ..........
ADE19116|A/chicken/Gharbia/124/2007               .......... .......... ...E...... .......... .......... .R........ .....I.... ..........
ACJ61696|A/chicken/Qalubia/1/2006                 .R........ .......... .......... .......... .......... .......... .......... ..........
ABY79018|A/crow/Egypt/9382NAMRU3-CLEVB111/2007    .I........ .......... .......... .......... .......... .......... .......... ..........
ADE19115|A/duck/Dakahlia/123/2009                 .......... .......... ...E.....I .K........ .......... .......... .....V.... .......T..
ACA29674|A/duck/Egypt/07264S-NLQP/2007            .R........ .......... .......... .......... .......... .......... .....I.... ..........
ACA29675|A/duck/Egypt/07322S-NLQP/2007            .R........ .......... .......... .......... .......... .......... .......... ..........
ACR56248|A/duck/Egypt/0821S-NLQP/2008             .R........ .......... .......... .......... .......... .......... .......... ..........
ADD21351|A/duck/Egypt/08355S-NLQP/2008            .R........ .......... .......... .......... .......... .......... .....I.... .......S..
ACR56255|A/duck/Egypt/08425S-NLQP/2008            .R........ .......... .......... .......... .......... .......... .......... ....P.....
ACR56249|A/duck/Egypt/0845S-NLQP/2008             .I........ .......... .......... .......... .......... .......... .......... ..........
ADD21352|A/duck/Egypt/08561S-NLQP/2008            .I........ .......... .......... .......... .......... ......C... .......... ......E...
ADD21347|A/duck/Egypt/0867-NLQP/2008              .I........ .......... .......... .......... .......... .......... .......... ..........
ACU16727|A/duck/Egypt/0871/2008                   .I........ .......... .......... .......... .......... .......... .......... ..........
ACR56240|A/duck/Egypt/0875-NLQP/2008              .I........ .......... .......... .......... .......... .......... .......... ..........
ACR56242|A/duck/Egypt/0877-NLQP/2008              .R........ .......... .......... .......... .......... .......... .....I.... ..........
ACR56245|A/duck/Egypt/0891-NLQP/2008              .I........ .......... .......... .......... .......... .......... .....I.... ..........
ADD21369|A/duck/Egypt/09118sm-NLQP/2009           .R........ .......... .......... ....A..... .......... .R........ .....I.... ..........
ADD21354|A/duck/Egypt/0912-NLQP/2009              .R........ .......... .......... .......... .........I .......... .......... ..........
ACX31967|A/duck/Egypt/0918-NLQP/2009              .R........ .......... .......... .......... .......... .......... .......... ..........
ACX31979|A/duck/Egypt/09224F-NLQP/2009            ....H..... .......... ...EE....I .K........ .......... .......... .....V.... .......T..
ACX31968|A/duck/Egypt/0923-NLQP/2009              .......... ...I...... .......... .......... .......... .......... .....I.... .......V..
ADD21371|A/duck/Egypt/09238sm-NLQP/2009           .R........ .......... .......... .......... .......... .......... .......... ..........
ACX31969|A/duck/Egypt/0926-NLQP/2009              .R........ .......... .......... .......... .......... .......... .......... ..........
ADD21372|A/duck/Egypt/09274sm-NLQP/2009           .R........ .......... .......... .......... .......... .......... .......... ..........
ACX31992|A/duck/Egypt/093-NLQP/2009               .R........ .......... .......... .......... .......... .......... .......... ..........
ADD21380|A/duck/Egypt/0930smL-NLQP/2009           RR........ .......... .......... .......... .........I .......... .......... ..........
ADD21364|A/duck/Egypt/09315s-NLQP/2009            .......... ...I...... .......... .......... .......... .......... .......... ..........
ADD21374|A/duck/Egypt/09332sm-NLQP/2009           .R........ .......... .......... .......... .......... .......... .......... ..........
ACX31997|A/duck/Egypt/09339S-NLQP/2009            .R........ .......... ....E..... .......... .......... .......... .......... ..........
ADD21368|A/duck/Egypt/0934sm-NLQP/2009            .R........ .......... .......... .......... .......... .R........ .....I.... ..........
ACX31978|A/duck/Egypt/093L-NLQP/2009              .R........ .......... .......... .......... .........I .......... .......... ..........
ADD21375|A/duck/Egypt/0945smf-NLQP/2009           .R........ .......... ....T..... .......... .......... .......... .......... ..........
ACX31971|A/duck/Egypt/0955-NLQP/2009              .E..H..... .......... ...EE....I .K........ .......... .......... .....V.... .......T..
ACX31974|A/duck/Egypt/0964-NLQP/2009              .R........ .......... .......... .......... .......... .R........ .....I.... .......V..
ADD21376|A/duck/Egypt/0967smf-NLQP/2009           .R........ .......... .......... .......... .......... .......... .......... ...R......
ADD21382|A/duck/Egypt/0969smL-NLQP/2009           .R........ .......... ....T..... .......... .........I .......... .......... ..........
ADD21359|A/duck/Egypt/0970-NLQP/2009              .R........ .......... .......... .......... .........I .......... .......... ..........
ACX31990|A/duck/Egypt/0971SM-NLQP/2009            .......... ...I...... .......... .......... .......... .......... .....I.... .......V..
ACX31975|A/duck/Egypt/0972-NLQP/2009              .R........ .......... .......... .......... .......... .......... .......... ..........
ADD21360|A/duck/Egypt/0982-NLQP/2009              .R........ .......... .......... .H........ .......... .......... .......... ....P..S..
ADI23976|A/duck/Egypt/0984smf-NLQP/2009           .R........ .......... .......... .......... .......... .......... .......... ..........
ACX31966|A/duck/Egypt/099-NLQP/2009               .R........ .......... .......... .H........ .......... .......... .......... ....P.....
ACX31989|A/duck/Egypt/0990SM-NLQP/2009            .R........ .......... .......... .......... .......... .......... .......... ..........
AEQ72832|A/duck/Egypt/10118/2010                  .......... .......... .......... .......... .......... .......... .......... ..........
ADM85862|A/duck/Egypt/1011d/2010                  .......... .......... .......... .......... .......... .......... .......... ..........
AEQ72838|A/duck/Egypt/10131/2010                  .R........ .......... ....T..... .......... .......... .......... ....K..... ..........
ADM85863|A/duck/Egypt/101565v/2010                .R........ .......... ....T..... .......... .......... .......... .......... ..........
ADM85882|A/duck/Egypt/10157s/2010                 .......... .......V.. .......... .......... .......... .......... .......... .......V..
ADM85850|A/duck/Egypt/1017/2010                   ....H..... .......... ...EE....I .K........ .......... .......... .....V.... .......T..
AEQ72818|A/duck/Egypt/10185SS/2010                .R........ .......... ....T..... .......... .......K.. .........K .......... ..........
ADM85870|A/duck/Egypt/1020sd/2010                 .......... .......... ....V..... .......... .......... .......... .......... ..........
ADM85851|A/duck/Egypt/1022/2010                   .R........ .......... .......... .......... .......... .......... .......... ..........
AEQ72821|A/duck/Egypt/10228SF/2010                .......... .......... .......... .......... .......... .......... .......... ..........
AEQ72824|A/duck/Egypt/10255AG/2010                .......... .......... ...E...... .......... .......... .......... .......... ..........
ADM85877|A/duck/Egypt/1025sf/2010                 .......... ...I...... .......... .......... .......... .......... .......... ..........
AEQ72833|A/duck/Egypt/10283SF/2010                .......... .......... ...E...... .......... .......... .......... .......... ..........
AEQ72834|A/duck/Egypt/10290SF/2010                .......... .......... .......... .......... .......... .......... .......... ..........
AEQ72836|A/duck/Egypt/10331SF/2010                .......... .......... .......... .......... .......... .......... .......... ..........
AEQ72837|A/duck/Egypt/10336SF/2010                .......... .......... .......... .......... .......... .R........ .......... ..........
ADM85847|A/duck/Egypt/103swf/2010                 .R........ .......... ....T..... .......... .......... .......... .......... ..........
AEQ72819|A/duck/Egypt/10403S/2010                 .......... .......... .......... .......... .......... .......... .......... ..........
AEQ72812|A/duck/Egypt/1046SF/2010                 .R........ .......... ........K. .......... .......... .......... .......... ..........
ADM85884|A/duck/Egypt/1063s/2010                  .......... .......... .......... .......... .......... .......... .......... ..........
ADM85876|A/duck/Egypt/1068s/2010                  .......... .......... .......... .......... .......... .......... .......... ..........
ADM85878|A/duck/Egypt/106d/2010                   .......... .......... .......... .......... .......... .......... .......... ..........
ADM85873|A/duck/Egypt/1097s/2010                  .......... .......... .......... .......... .......... .......... .......... ..........
AEQ72888|A/duck/Egypt/11106SF/2011                .......... .......... .......... .......V.. .......... .......... .......... ..........
AEQ72880|A/duck/Egypt/1110AF/2011                 .......... ...I...... .......... .......... .......... .......... .......... ..........
AEQ72866|A/duck/Egypt/11117S/2011                 .......... .......... .......... .......... .......... .......... .......... ..........
AEQ72895|A/duck/Egypt/11117SS/2011                .......... .......... .......... .......... .......... .......... .......... ..........
AEQ72852|A/duck/Egypt/1113SD/2011                 .......... .......... .......... .......... .......... .......... .......... ..........
AEQ72843|A/duck/Egypt/1114S/2011                  .......... .......... .......... .......... .......... .......... .......... ..........
AEQ72892|A/duck/Egypt/1116AF/2011                 .......... .......... .......... .......... .......... .......... .......... ..........
AEQ72898|A/duck/Egypt/11175SF/2011                .......... .......... .......... .......V.. .........D .......... .......... ..........
AEQ72899|A/duck/Egypt/11193SF/2011                .......... .......... .......... .......... .......... .......... .......... ..........
AEQ72886|A/duck/Egypt/11211S/2011                 .......... .......... .......... .......... .......... .......... .......... ..........
AEQ72889|A/duck/Egypt/11221S/2011                 .......... .......... .......... .......... .......... .......... .......... ..........
AEQ72854|A/duck/Egypt/1123SF/2011                 .......... .......... .......... .......... .......... .......... .......... ..........
AEQ72891|A/duck/Egypt/11246S/2011                 .......... .......... .......... .......... .......... .......... .......... ..........
AEQ72848|A/duck/Egypt/1125S/2011                  .......... .......... .......... .......... .......... .......... .......... ..........
AEQ72849|A/duck/Egypt/1130AG/2011                 .......... .......... ...E...... .......... .......... .......... .......... ..........
AEQ72897|A/duck/Egypt/11312S/2011                 .......... .......... .......... .......... .......... .......... .......... ..........
AEQ72867|A/duck/Egypt/1148SF/2011                 .......... ...I...... .......... .......... .......... .......... .......... ..........
AEQ72887|A/duck/Egypt/1153/2011                   .......... .......... .......... .......... .......... .......... .......... ..........
AEQ72871|A/duck/Egypt/1174SF/2011                 .......... .......... .......... .......... .......... .......... .......... ..........
ACM68987|A/duck/Egypt/11NLQP-CLEVB263/2008        .......... .......... .......... .......... .......... .......... .......... ....P.....
ABO64692|A/duck/Egypt/12380N3-CLEVB/2006          .R........ .......... .......... .......... .......... .......... .......... ..........
ABN70711|A/duck/Egypt/1301-NAMRU3/2007            .I........ .......... .......... .......... .......... .......... .......... ..........
ABO64693|A/duck/Egypt/13010N3-CLEVB/2006          .I........ .......... .......... .......... .......... .......... .......... ..........
ACD64997|A/duck/Egypt/1709-3VIR08/2007            .R........ ...I...... .......... .......... .......K.. .......... .....I.... ..........
ABO64694|A/duck/Egypt/1888N3-SM25/2007            .R........ .......... .......... .......... .......... .......... .....I.... ..........
ABG81040|A/duck/Egypt/2253-3/2006                 .R........ .......... .......... .......... .......... .......... .......... ..........
ABJ16840|A/duck/Egypt/2253-3/2006                 .R........ .......... .......... .......... .......... .......... .......... ..........
ABY79008|A/duck/Egypt/3043NAMRU3-CLEVB56/2007     .R........ .......... .......... .......... .......... .......... .....I.... ..........
ABY79012|A/duck/Egypt/3047NAMRU3-CLEVB63/2007     .I........ .......... .......... .......... .......... .......... .......... ..........
ABY79013|A/duck/Egypt/3048NAMRU3-CLEVB74/2007     .I........ .......... .......... .......... .......... .......... .......... ..........
ABY79833|A/duck/Egypt/5169-1/2007                 .R........ .......... .S........ .......... .......... .......... .....I.... ..........
ABY79032|A/duck/Egypt/9399NAMRU3-CLEVB202/2007    .R........ .......... .......... .......... .......... .......... .....I.... .......S..
BAJ07731|A/duck/Egypt/D1Br12/2007                 .R........ .......... .......... .......... .......... .......... .......... ..........
BAJ07732|A/duck/Egypt/D1Li4/2007                  .R........ .......... .......... .......... .......... .......... .......... ..........
BAJ07730|A/duck/Egypt/D1Tr335/2007                .R........ .......... .......... .......... .......... .......... .......... ..........
BAJ07733|A/duck/Egypt/D2Br210/2007                .R........ .......... .......... .......... .......... .......... .......... ..........
BAJ07734|A/duck/Egypt/D2Li234/2007                .R........ .......... .......... .......... .......... .......... .......... ........V.
BAK08621|A/duck/Egypt/D2br10/2007                 .R........ .......... .......... .......... .......... .......... .......... ..........
BAJ07736|A/duck/Egypt/D3Li12/2007                 .R........ .......... .......... .......... .......... .......... .......... ..........
BAJ07735|A/duck/Egypt/D3Lu6/2007                  .R........ .......... .......... .......... .......... .......... .......... ..........
ABW37429|A/duck/Egypt/F5/2006                     .R........ .......... .......... .......... .......... .......... .......... ..........
AEP27003|A/duck/Egypt/M2583A/2010                 .......... .......... .......... .......... .......... .......... .......... ..........
AEP84523|A/duck/Egypt/M2583B/2010                 .......... .......... .......... .......... .......... .......... .......... ..........
AEP84524|A/duck/Egypt/M2583C/2010                 .......... .......... .......... .......... .......... .......... .......... ..........
AEP37317|A/duck/Egypt/M2583D/2010                 .......... .......... .......... .......... .......... .......... .......... ..........
AEP37323|A/duck/Egypt/M3075B/2011                 .......... .......... .......... .......... .......... .......... .......... ..........
AEP37318|A/duck/Egypt/Q2645C/2010                 .......... .......... .......... .......... .......... .......... .......... ..........
ABW37435|A/duck/Egypt/R5/2007                     .R........ .......... .......... .......... .......... .......... .......... ..........
ADM85848|A/environment/Egypt/104swf/2010          .R........ .......... .......... .......... .......... .......... .......... ..........
ADM85849|A/environment/Egypt/105swf/2010          .R........ .......... ....T..... .......... .......... .......... .......... ..........
ADB12241|A/equine/Egypt/av1/2009                  .R.....T.. .......... ....T..... .......... .......... .......... .......... ..........
ADD21377|A/goose/Egypt/09102smf-NLQP/2009         .R........ .......... .......... .......... .......... .......... .......... ..........
ADD21367|A/goose/Egypt/0910sm-NLQP/2009           .R........ .......... .......... .......... .......... .......... .......... ..........
ADD21379|A/goose/Egypt/0912smg-NLQP/2009          .R........ .......... .......... .......... .......... .......... .......... ..........
ADM85844|A/goose/Egypt/09134sml/2009              .......... .......... ....E..... .......... .......... .......... .......... ..........
ACX31970|A/goose/Egypt/0929-NLQP/2009             .R........ .......... .......... .......... .......... .......... .......... ..........
ADD21373|A/goose/Egypt/09324sm-NLQP/2009          .R........ .......... .......... .......... .......... .......... .......... ..........
ADD21381|A/goose/Egypt/0946smL-NLQP/2009          ....H..... .......... ...E...... .K........ .......... .......... .....V.... .......V..
AEQ72817|A/goose/Egypt/10209SF/2010               .R........ .......... .......... .......... .......... .......... .......... ..........
ADM85874|A/goose/Egypt/1057/2010                  ..N....... .......... .......... .......... .......... .......... .......... ..........
AEQ72876|A/goose/Egypt/11162S/2011                .......... .......... .......... .......... .......... .......... .......... ..........
AEQ72853|A/goose/Egypt/1117SF/2011                .......... .......... .......... .......... .......... .......... .......... ..........
AEQ72900|A/goose/Egypt/11350S/2011                .......... .......... .......... .......... .......... .......... .......... ..........
ABO64695|A/goose/Egypt/13009N3-SM2/2006           .I........ .......... .......... .......... .......... .......... .......... ..........
AEP37320|A/goose/Egypt/M2788A/2011                .......... .......... ....V..... .......... .......... .......... .......... ..........
AEP37321|A/goose/Egypt/M2788E/2011                .......... .......... ....V..... .......... .......... .......... .......... ..........
AEP37322|A/goose/Egypt/M2794A/2011                .......... .......... ....V..... .......... .......... .......... .......... ..........
AEP84525|A/goose/Egypt/M2794E/2011                .......... .......... ....V..... .......... .......... .......... .......... ..........
ABW37434|A/goose/Egypt/R4/2007                    .R........ .......... .......... .......... .......... .......... .......... ..........
AEQ72906|A/ostrich/Egypt/11139F/2011              .......... .......... .......... .......... .......... .......... .......... ..........
ACR56222|A/peacock/Egypt/07667S-NLQP/2007         .R........ .......... .......... .......... .......... .......... .......... ....P.....
ACA29668|A/quail/Egypt/07120-NLQP/2007            .R........ .......... .......... .......... .......... .......... .....I.... ..........
AEQ72904|A/quail/Egypt/1171SG/2011                .......... .......... .......... .......... .......... .......... .......... ..........
ABY79015|A/quail/Egypt/3050NAMRU3-CLEVB77/2007    .R........ .......... ........K. .......... .......... .......... .......... ..........
ACA29673|A/turkey/Egypt/07203-NLQP/2007           ....H..... .......... ...E...... .......... .......... .......... .....V.... ..........
ACA29677|A/turkey/Egypt/07444S-NLQP/2007          .I........ .......... .......... .......... .......... .......... .......... ..........
ACX31995|A/turkey/Egypt/091Q-NLQP/2009            ....H..... .......... S..E...I.. ...QN..... .......... .......... .....V.... .......T..
ADD21370|A/turkey/Egypt/09206sm-NLQP/2009         .R........ .......... .......... .H........ .......... .......... .......... ....P.....
ACX31994|A/turkey/Egypt/0935-NLQP/2009            .R........ .......... .......... .H........ .......... .......... .......... ....P.....
ACX31972|A/turkey/Egypt/0959-NLQP/2009            .R........ .......... .......... .H........ .......... .......... .......... ....P.....
ADM85867|A/turkey/Egypt/101474v/2010              ..N.H..... .......... ...E...... .K.S...... .......... ......P... .....V.... .......V..
AEQ72829|A/turkey/Egypt/10453F/2010               .......... .......... ...E...... .......... .......... .......... .......... ..........
AEQ72902|A/turkey/Egypt/112694V/2011              .......... .......... ...E...... .......... .......... .......... .......... ..........
ABO44244|A/turkey/Egypt/2253-2/2006               .R........ .......... .......... .......... .......... .......... .......... ..........
ADD13576|A/turkey/Egypt/7/2007                    .I........ .......... .......... .......... .......... .......... .......... ..........
ABY79031|A/turkey/Egypt/9398NAMRU3-CLEVB195/2007  .R........ .......... .......... .......... .......... .......... .....I.... ..........
ABW37425|A/turkey/Egypt/F1/2006                   .R........ .......... .......... .......... .......... .......... .......... ..........
ABW37426|A/turkey/Egypt/F2/2006                   .R........ .......... .......... .......... .......... .......... .......... ..........

                                                  2222222222 2222222222 2222222222 2222222222 2222222222 2222222223 3333333333 3333333333
                                                  4444444445 5555555556 6666666667 7777777778 8888888889 9999999990 0000000001 1111111112
                                                  1234567890 1234567890 1234567890 1234567890 1234567890 1234567890 1234567890 1234567890
Consensus                                         FESNGNFIAP ENAYKIVKKG DSTIMKSELE YGNCNTKCQT PIGAINSSMP FHNIHPLTIG ECPKYVKSNR LVLATGLRNS
ABM92273|A/Egypt/0636-NAMRU3/2007                 .......... .......... .......... .......... .......... .......... .......... ..........
ACI06187|A/Egypt/10211-NAMRU3/2007                .......... .......... .......... .......... .......... .......... ........S. ..........
ACI06188|A/Egypt/10215-NAMRU3/2007                .......... .......... .......... .......... .......... .......... .......... ..........
ACI06189|A/Egypt/10216-NAMRU3/2007                .......... .......... .......... .......... .......... .......... .......... ..........
ADG21405|A/Egypt/10217-NAMRU3/2007                .......... .......... .......... .......... .......... .......... .......... ..........
ABM54179|A/Egypt/14724-NAMRU3/2006                .......... .......... .......... .......... .......... .......... .......... ..........
ABM54180|A/Egypt/14725-NAMRU3/2006                .......... .......... .......... .......... .......... .......... .......... ..........
ABP96846|A/Egypt/1604-NAMRU3/2007                 .......... .......... .......... .......... .......... .......... .......... ..........
ABP96847|A/Egypt/1731-NAMRU3/2007                 .......... .......... .......... .......... .......... .......... .......... ..........
ABP96848|A/Egypt/1902-NAMRU3/2007                 .......... .......... .......... .......... .......... .......... .......... ..........
ACI06180|A/Egypt/1980-NAMRU3/2008                 .......... .......... .......... .......... .......... .......... .......... ..........
ABP96849|A/Egypt/2256-NAMRU3/2007                 .......... .......... .......... .......... .......... .......... .......... ..........
ACI06181|A/Egypt/2289-NAMRU3/2008                 .......... .......... .......... .......... .......... .......... .......... ..........
ACI06182|A/Egypt/2514-NAMRU3/2008                 .......... .......... .......... .......... .......... .......... .......... ..........
ACI06183|A/Egypt/2546-NAMRU3/2008                 .......... .......... .......... .......... .......... .......... .......... ..........
ABP96854|A/Egypt/2621-NAMRU3/2007                 .......... .......... .......... .......... .......... .......... .......... ..........
ABU53968|A/Egypt/2629-NAMRU3/2007                 .......... .......... .......... .......... .......... .......... .......... ..........
ABU53969|A/Egypt/2630-NAMRU3/2007                 .......... .......... .......... .......... .......... .......... .......... ..........
ABU53970|A/Egypt/2631-NAMRU3/2007                 .......... .......... .......... .......... .......... .......... .......... ..........
ABU53971|A/Egypt/2750-NAMRU3/2007                 .......... .Y........ .......... .......... .......... .......... .......... ..........
ABU53966|A/Egypt/2991-NAMRU3/2006                 .......... .......... .......... .......... .......... .......... .......... ..........
ABU53967|A/Egypt/2992-NAMRU3/2006                 .......... .......... .......... .......... .......... .......... .......... ..........
ACI06184|A/Egypt/3158-NAMRU3/2008                 .......... .......... .......... .......... .......... .......... .......... ..........
ACI06186|A/Egypt/3401-NAMRU3/2008                 .......... .......... .......... .......... .......... .......... .......... ..........
ABU53973|A/Egypt/4081-NAMRU3/2007                 .......... .......... .......... .......... .......... .......... .......... ..........
ABU53974|A/Egypt/4082-NAMRU3/2007                 .......... .......... .......... .......... .......... .......... .......... ..........
ABU53975|A/Egypt/4226-NAMRU3/2007                 .......... .......... .......... .......... .......... .......... .......... ..........
ABU53976|A/Egypt/6251-NAMRU3/2007                 .......... .......... .......... .......... .......... .......... .......... ..........
ADG21402|A/Egypt/7021-NAMRU3/2006                 .......... .......... .......... .......... .......... .......... .......... .I........
ABV24020|A/Egypt/902782/2006                      .......... .......... .......... .......... .......... .......... .......... .I........
ABV24009|A/Egypt/902786/2006                      .......... .......... .......... .......... .......... .......... .......... ..........
ADG21429|A/Egypt/N00270/2010                      .......... .......... .......... .......... .......... .......... ........D. ..........
ACT15312|A/Egypt/N00585/2009                      .......... .......... .......... .......... .......... .......... .......... ..........
ACT15314|A/Egypt/N00605/2009                      .......... .......... .......... .......... .......... .......... .......... ..........
ACT15316|A/Egypt/N00606/2009                      .......... .......... .......... .......... .......... .......... .......... ..........
ACT15318|A/Egypt/N01310/2009                      .......... .......... .......... .......... .......... .......... .......... ..........
ADG21433|A/Egypt/N01644/2010                      .......... .......... .......... .......... .......... .......... .......... ..........
ADG21437|A/Egypt/N02038/2010                      .......... .......... .......... .......... .......... .......... .......... ..........
ACT15320|A/Egypt/N02039/2009                      .......... .......... .......... .......... .......... .......... .......... ..........
ADG21439|A/Egypt/N02127/2010                      .......... .......... .......... .......... .......... .......... .......... ..........
ACT15322|A/Egypt/N02407/2009                      .......... .......... .......... .......... .......... .......... .......... ..........
ADG21441|A/Egypt/N02554/2010                      .......... .......... .......... .......... .......... .......... .......... ..........
ACT15324|A/Egypt/N02563/2009                      .......... .......... .......... .......... .......... .......... .......... ..........
ACT15326|A/Egypt/N02752/2009                      .......... .......... .......... .......... .......... .......... .......... ..........
ADG21443|A/Egypt/N02770/2010                      .......... .......... .......... .......... .......... .......... .......... ..........
ADG21445|A/Egypt/N03071/2010                      .......... .......... .......... .......... .......... .......... .......... ..........
ACT15328|A/Egypt/N03228/2009                      .......... .......... .......... .......... .......... .......... .......... ..........
ACT15330|A/Egypt/N03272/2009                      .......... .......... .......... .......... .......... .......... .......... ..........
ACT15332|A/Egypt/N03434/2009                      .......... .......... .......... .......... .......... .......... ........S. ..........
ACT15336|A/Egypt/N03439/2009                      .......... .......... .......... .......... .......... .......... .......... ..........
ACT15338|A/Egypt/N03450/2009                      .......... .......... .......... .......... .......... .......... .......... ..........
ACT15340|A/Egypt/N04316/2009                      .......... .......... .......... .......... .......... .......... .......... ..........
ACT15342|A/Egypt/N04394/2009                      .......... .......... .......... .......... .......... .......... .......... .I........
ACT15343|A/Egypt/N04395/2009                      .......... .......... .......... .......... .......... .......... .......... ..........
ACT15345|A/Egypt/N04396/2009                      .G........ .......... .......... .......... .......... .......... .......... ..........
ADG21449|A/Egypt/N04434/2010                      .......... .......... .......... .......... .......... .......... .......... ..........
ACT15347|A/Egypt/N04526/2009                      .......... .......... .......... .......... .......... .......... ........S. ..........
ACT15349|A/Egypt/N04527/2009                      .......... .......... .......... .......... .......... .......... .......... ..........
ACT15351|A/Egypt/N04822/2009                      .......... .......... .......... .......... .......... .......... ........S. ..........
ACT15353|A/Egypt/N04823/2009                      .......... .......... .......... .S........ .......... .......... .......... ..........
ADG21407|A/Egypt/N04830/2009                      .......... .......... .......... .S........ .......... .......... .......... ..........
ACT15355|A/Egypt/N04979/2009                      .......... .......... .......... .......... .......... .......... ........S. ..........
ACT15357|A/Egypt/N05056/2009                      .......... .......... .......... .......... .......... .......... .......... ..........
ADG21410|A/Egypt/N05912/2009                      .......... .......... .......... .......... .......... .......... .......... ..........
ADG21412|A/Egypt/N07392/2009                      .......... .......... .......... .......... .......... .......... .......... ..........
ADG21414|A/Egypt/N07908/2009                      .......... .......... .......... .......... .......... .......... .......... ..........
ADG21416|A/Egypt/N08835/2009                      .......... .......... .......... .......... .......... .......... .......... ..........
ADG21418|A/Egypt/N09174/2009                      .......... .......... .......... .......... .......... .......... .......... ..........
ADG21420|A/Egypt/N09539/2009                      .......... .......... .......... .......... .......... .......... .......... ..........
ADG21422|A/Egypt/N11981/2009                      .......... .......... .......... .......... .......... .......... .......... ..........
ADG21425|A/Egypt/N15262/2009                      .......... .......... .......... .D........ .......... .......... .........K ..........
ADE19095|A/chicken/Dakahlia/103/2007              .......... .......... .......... .......... .......... .......... .......... ..........
ADE19096|A/chicken/Dakahlia/104/2007              .......... .......... .......... .......... .......... .......... .......... ..........
ADE19097|A/chicken/Dakahlia/105/2008              .......... .......... .......... .......... .......... .......... .......... ..........
ADE19098|A/chicken/Dakahlia/106/2008              .......... .......... .......... .......... .......... .......... .......... ..........
ADE19099|A/chicken/Dakahlia/107/2007              .......... .......... .......K.. .......... .......... .......... .......... ..........
ADE19100|A/chicken/Dakahlia/108/2009              .......... .......... .......... ....T..... .......... .......... .......... ..........
ADE19102|A/chicken/Dakahlia/110/2007              .......... .......... .......... .......... .......... .......... .......... ..........
ADE19103|A/chicken/Dakahlia/111/2008              .......... .......... .......... .......... .......... .......... .......... ..........
ADE19106|A/chicken/Dakahlia/114/2009              .......... .......... .......... ....T..... .......... .......... .......... ..........
ADE19107|A/chicken/Dakahlia/115/2009              .......... .......... .......K.. .......... .......... .......... .......... ..........
ADE19108|A/chicken/Dakahlia/116/2009              .......... .......... .......... .......... .......... .......... .......... ..........
ADE19109|A/chicken/Dakahlia/117/2007              .......... .......... .......... .......... .......... .......... .......... ..........
ADE19110|A/chicken/Dakahlia/118/2007              .......... .......... .......... .......... .......... .......... .......... ..........
ADE19111|A/chicken/Dakahlia/119/2008              .......... .......... .......K.. .......... .......... .......... .......... ..........
ADE19112|A/chicken/Dakahlia/120/2007              .......... .......... .......K.. .......... .......... .......... .......... ..........
ADE19113|A/chicken/Dakahlia/121/2007              .......... .......... .......... .......... .......... .......... .......... ..........
ADE19114|A/chicken/Dakahlia/122/2008              .......... .......... .......... .......... .......... .......... .......... ..........
ADE19101|A/chicken/Damietta/109/2007              .......... .......... .......... .......... .......... .......... .......... ..........
ADE19105|A/chicken/Damietta/113/2007              .......... .......... .......... .......... .......... .......... .......... ..........
ABY76247|A/chicken/Egypt/06207-NLQP/2006          .......... .......... .......... .......... .......... .......... .......... ..........
ABY76248|A/chicken/Egypt/06459-3-NLQP/2006        .......... .......... .......... .......... .......... .......... .......... ..........
ABY76249|A/chicken/Egypt/06495-NLQP/2006          .......... .......... .......... .......... .......... .......... .......... ..........
ABY76250|A/chicken/Egypt/06541-NLQP/2006          .......... .......... .......... .......... .......... .......... .......... ..........
ACA29666|A/chicken/Egypt/06553-NLQP/2006          .......... .......... .......... .......... .......... .......... .......... ..........
ACA29667|A/chicken/Egypt/06612-NLQP/2006          .......... .......... .......... .......... .......... .......... .......... ..........
ABY76251|A/chicken/Egypt/06959-NLQP/2006          .......... .......... .......... .......... .......... .......... .......... ..........
ACR56219|A/chicken/Egypt/07118-NLQP/2007          .......... .......... .......... .......... .......... .......... .......... ..........
ACA29669|A/chicken/Egypt/07125-NLQP/2007          .......... .......... .......... .......... .......... .......... .......... ..........
ACR56220|A/chicken/Egypt/07175-NLQP/2007          .......... .......... .......... .......... .......... .......... .......... ..........
ACA29670|A/chicken/Egypt/07181-NLQP/2007          .......... .......... .......... .......... .......... .......... .......... ..........
ACA29671|A/chicken/Egypt/07201-NLQP/2007          .......... .......... .......... .......... .......... .......... .......... ..........
ACA29672|A/chicken/Egypt/07202-NLQP/2007          .......... .......... .......... .......... .......... .......... .......... ..........
ACR56221|A/chicken/Egypt/07480S-NLQP/2007         .......... .......... .......... .......... .......... .......... .......... ..........
ACA29678|A/chicken/Egypt/07632S-NLQP/2007         .......... .......... .......... .......... .......... .......... .......... ..........
ACA29679|A/chicken/Egypt/07665S-NLQP/2007         .......... .......... .......... ........P. .......... .......... .......... ..........
ACA29680|A/chicken/Egypt/07701S-NLQP/2007         .......... .......... .......... .......... .......... .......... .......... ..........
ACR56224|A/chicken/Egypt/0811-NLQP/2008           .......... .......... .......... .......... .......... .......... .......... ..........
ACR56251|A/chicken/Egypt/08124S-NLQP/2008         .......... .......... .......... .......... .......... .......... .......... ..........
ACR56225|A/chicken/Egypt/0813-NLQP/2008           .......... .......... .......... .......... .......... .......... .......... ..........
ACR56252|A/chicken/Egypt/08139S-NLQP/2008         .......... .......... .......... .......... .......... .......... .......... ..........
ADD21350|A/chicken/Egypt/0814S-NLQP/2008          .......... .......... .......... .......... .......... .......... .......... ..........
ACR56226|A/chicken/Egypt/0815-NLQP/2008           .......... .......... .......... .......... .......... .......... .......... ..........
ACR56253|A/chicken/Egypt/08194S-NLQP/2008         .......... .......... .......... .......... .......... .......... .......... ..........
ACR56227|A/chicken/Egypt/0823-NLQP/2008           .......... .......... .......... .......... .......... .......... K......... ..........
AEA92629|A/chicken/Egypt/0827-NLQP/2008           .......... .......... .......... .......... .......... .......... .......... ..........
AEA92627|A/chicken/Egypt/083-NLQP/2008            .......... .......... .......... .......... .......... .......... .......... ..........
ACU16666|A/chicken/Egypt/083/2008                 .......... .......... .......... .......... .......... .......... .......... ..........
ACR56228|A/chicken/Egypt/0831-NLQP/2008           .......... .......... .......... .......... .......... .......... .......... ..........
ACR58640|A/chicken/Egypt/0836/2008                .......... .......... .......... .......... .......... .......... .......... ..........
ACR56229|A/chicken/Egypt/0837-NLQP/2008           .......... .......... .......... .......... .......... .......... .......... ..........
ACR56254|A/chicken/Egypt/08371S-NLQP/2008         .......... .......... .......... .......... .......... .......... .......... ..........
ACR56230|A/chicken/Egypt/0838-NLQP/2008           .......... .......... .......... .......... .......... .......... .......... ..........
ACR56231|A/chicken/Egypt/0841-NLQP/2008           .......... .......... .......... ....S..... .......... .......... .......... ..........
ACR56232|A/chicken/Egypt/0845-NLQP/2008           .......... .......... .......... .......... .......... .......... .......... ..........
ACR56233|A/chicken/Egypt/0847-NLQP/2008           .......... .......... .......... .......... .......... .......... .......... ..........
ACR56223|A/chicken/Egypt/085-NLQP/2008            .......... .......... .......... .......... .......... .......... .......... ..........
ACR56234|A/chicken/Egypt/0850-NLQP/2008           .......... .......... .......... .......... .......... .......... .......... ..........
ACR56235|A/chicken/Egypt/0855-NLQP/2008           .......... .......... .......... .......... .......... .......... .......... ..........
ACR56236|A/chicken/Egypt/0859-NLQP/2008           .......... .......... .......... .......... .......... .......... .......... ..........
ACR56237|A/chicken/Egypt/0865-NLQP/2008           .......... .......... .......... ....T..... .......... .......... .......... ..........
ACR56238|A/chicken/Egypt/0869h3-NLQP/2008         .......... .......... .......... .......... .......... .......... .......... ..........
ACR56239|A/chicken/Egypt/0870-NLQP/2008           .......... .......... .......... .......... .......... .......... .......... ..........
ACR56250|A/chicken/Egypt/0875S-NLQP/2008          .......... .......... .......... .......... .......... .......... .......... ..........
ACR56241|A/chicken/Egypt/0876-NLQP/2008           .......... .......... .......... .......... .......... .......... .......... ..........
ACR56243|A/chicken/Egypt/0879-NLQP/2008           .......... .......... .......... .......... .......... .......... .......... ..........
ADD21346|A/chicken/Egypt/088-NLQP/2008            .......... .......... .......... ....S..... .......... .......... .......... ..........
ACR56244|A/chicken/Egypt/0880-NLQP/2008           .......... .......... .......... .......... .......... .......... .......... ..........
ADD21348|A/chicken/Egypt/0882-NLQP/2008           .......... .......... .......... .......... .......... .......... .......... ..........
ADD21349|A/chicken/Egypt/0883-NLQP/2008           .......... .......... .......... .......... .....H.... .......... .......... ..........
ACA29682|A/chicken/Egypt/088S-NLQP/2008           .......... .......... .......... .......... .......... .......... .......... ..........
ACR58651|A/chicken/Egypt/0891/2008                .......... .......... .......... .......... .......... .......... .......... ..........
ACR56246|A/chicken/Egypt/0894-NLQP/2008           .......... .......... .......... .......... .......... .......... .......... ..........
ACR56247|A/chicken/Egypt/0896-NLQP/2008           .......... .......... .......... .......... .......... .......... .......... ..........
ADD21353|A/chicken/Egypt/0910-NLQP/2009           .......... .......... .......... .......... .......... .......... .......... ..........
ACX31996|A/chicken/Egypt/0910QL-NLQP/2009         .......... .......... .......... .......... .......... .......... .......... ..........
ADM85845|A/chicken/Egypt/091317s/2009             .......... .......... .......... .......... .......... .......... .......... ..........
ADD21355|A/chicken/Egypt/0915-NLQP/2009           .......... .......... .......... .......... .......... .......... .......... ..........
AEA92631|A/chicken/Egypt/0918-NLQP/2009           .......... .......... .......... .......... .......... .......... .......... ..........
ACX31980|A/chicken/Egypt/0918Q-NLQP/2009          .......... .......... .......... .......... .......... .......... .......... ..........
ACX31965|A/chicken/Egypt/092-NLQP/2009            .......... .......... .......... .S........ .......... .......... .......... ..........
ACX31993|A/chicken/Egypt/0920-NLQP/2009           .......... .......... .......... .......... .......... .......... .......... ..........
ADD21363|A/chicken/Egypt/09277s-NLQP/2009         .......... .......... .......... ....S..... .......... .......... .......... ..........
ACX31983|A/chicken/Egypt/09279S-NLQP/2009         .......... .......... .......... .......... .......... .......... ........S. ..........
ACX31985|A/chicken/Egypt/09359S-NLQP/2009         .......... .......... .......... .......... .......... .......... .......... ..........
ADD21378|A/chicken/Egypt/093smg-NLQP/2009         .......... .......... .......... .......... .......... .......... .......... ..........
ADD21356|A/chicken/Egypt/0945-NLQP/2009           .......... .......... .......... .......... .......... .......... .......... ..........
ADD21365|A/chicken/Egypt/09485s-NLQP/2009         .......... .......... .......... .......... .......... .......... .......... ..........
ACX31986|A/chicken/Egypt/09519S-NLQP/2009         .......... .......... .......... ....S..... .V........ .......... .......... ..........
ACX31987|A/chicken/Egypt/09534S-NLQP/2009         .......... .......... .......... ....S..... .......... .......... .......... ..........
ADD21357|A/chicken/Egypt/0956-NLQP/2009           .......... .......... .......... .......... .......... .......... .......... ..........
ADD21366|A/chicken/Egypt/09567s-NLQP/2009         .......... .......... .......... ....S..... .......... .......... .......... ..........
ACX31988|A/chicken/Egypt/09568S-NLQP/2009         .......... .......... .......... ....S..... .......... .......... .......... ..........
ADM85842|A/chicken/Egypt/095723v/2009             .......... .......... .......... ....S..... .V........ .......... .......... ..........
ADD21383|A/chicken/Egypt/095941v-NLQP/2009        .......... .......... .......... ....S..... .......... .......... .......... ..........
ADM85843|A/chicken/Egypt/095941v/2009             .......... .......... .......... ....S..... .......... .......... .......... ..........
ACX31973|A/chicken/Egypt/0960-NLQP/2009           .......... ......I... .......... .......... .......... .......... .......... ..........
ADD21358|A/chicken/Egypt/0962-NLQP/2009           ...D...... .......... .......... ....S..... .......... .......... .......... ..........
ACX31991|A/chicken/Egypt/096293V-NLQP/2009        .......... .......... .......... ....S..... .......... .......... .......... ..........
ACX31981|A/chicken/Egypt/0962S-NLQP/2009          .......... .......... .........K .......... .......... .......... .........K ..........
ACX31982|A/chicken/Egypt/0963S-NLQP/2009          .......... .......... .......... ....S..... .......... .......... .......... ..........
ACX31998|A/chicken/Egypt/096767V-NLQP/2009        .......... .......... .......... ....S..... .......... .......... .......... ..........
ADD21362|A/chicken/Egypt/096L-NLQP/2009           .......... .......... .......... .......... .......... .......... .......... ..........
ACX31977|A/chicken/Egypt/0977-NLQP/2009           .......... .......... .......... ....S..... .......... .......... .......... ..........
ADB85109|A/chicken/Egypt/0987-NLQP/2009           .......... .......... .......... .......... .......... .......... .......... .........G
ADB77952|A/chicken/Egypt/0987alb-NLQP/2009        .......... .......... .......... .......... .......... .......... .......... .........G
ABV23938|A/chicken/Egypt/1/2006                   .......... .......... .......... .......... .......... .......... .......... .I........
ADF31752|A/chicken/Egypt/1/2008                   .......... .Y........ ..A....... .......... .......... .......... .......... ..........
CBW54815|A/chicken/Egypt/1/2009                   .......... .......... .......... ....S..... .......... .......... .......... ..........
AEQ72820|A/chicken/Egypt/10112SG/2010             .......... .......... .......... ....S..... .......... .......... .......... ..........
ADM85872|A/chicken/Egypt/10116s/2010              .......... .......... .......... ....S..... .V........ .......... .......... ..........
AEQ72831|A/chicken/Egypt/10117/2010               .......... .......... .......... .......... .......... .......... .......... ..........
ADM85865|A/chicken/Egypt/10127s/2010              .......... .......... .......... .......... .......... .......... .......... ..........
ADM85866|A/chicken/Egypt/1012sf/2010              .......... .......... .......... .......... .......... .......... .......... ..........
AEQ72839|A/chicken/Egypt/10132/2010               .......... .......... .......... .S........ .......... .......... .......... ..........
ADM85879|A/chicken/Egypt/10135ss/2010             .......... .......... .......D.. ....S..... .......... .......... .......... ..........
AEQ72815|A/chicken/Egypt/10158SF/2010             ........V. .......... .......... ....S..... .V........ .......... .......... ..........
ADM85886|A/chicken/Egypt/10159s/2010              .......... .......... .......... ....S..... .V........ .......... .......... ..........
ADM85868|A/chicken/Egypt/101604v/2010             .......... .......... .......... .......... .......... .......... .......... ..........
ADM85881|A/chicken/Egypt/1020d/2010               .......... .......... .......... .......... .......... .......... .......... ..........
AEQ72813|A/chicken/Egypt/1021AD/2010              .......... .......... .......... .S........ .......... .......... .......... ..........
ADM85883|A/chicken/Egypt/1021L/2010               .......... .......... .......... .......... .......... .......... .......... ..........
ADM85888|A/chicken/Egypt/1022L/2010               .......... .......... .......... .......... .......... .......... .......... ..........
AEQ72825|A/chicken/Egypt/10249SF/2010             .......... .......... .......... .S........ .......... .......... .......... ..........
AEQ72826|A/chicken/Egypt/10250SF/2010             .......... .......... .......... .S........ .......... .......... .......... ..........
AEQ72827|A/chicken/Egypt/10264AG/2010             .......... .......... .......... .......... .......... .......... .......... ..........
ADM85887|A/chicken/Egypt/10265s/2010              .......... .......... .......... .......... .......... .......... .......... ..........
ADM85852|A/chicken/Egypt/1029/2010                .......... .......... .......... .......... .......... .......... .......... ..........
ADM85861|A/chicken/Egypt/102d/2010                .......... .......... .......... .......... .......... .......... .......... ..........
ADM85854|A/chicken/Egypt/1034/2010                .......... .......... .......... .......... .......... .......... .......... ..........
AEQ72840|A/chicken/Egypt/10347SF/2010             ........P. .......... .......... .S........ .......... .......... .......... ..........
ADM85871|A/chicken/Egypt/1034qd/2010              .......... .......... .......... .......... .......... .......... .......... ..........
ADM85855|A/chicken/Egypt/1035/2010                .......... .......... .......... .......... .......... .......... .......... ..........
ADM85856|A/chicken/Egypt/1036/2010                .......... .......... .......... .......... .......... .......... .......... ..........
AEQ72828|A/chicken/Egypt/1038AL/2010              ......I... .......... .......... .......... .......... .......... .......... ..........
AEQ72842|A/chicken/Egypt/10413SF/2010             .......... .......... .....R.... .S........ .......... .......... .......... ..........
AEQ72810|A/chicken/Egypt/1041AG/2010              .......... .......... .......... ....S..... ......T... .......... .......... ..........
ADM85857|A/chicken/Egypt/1042/2010                .......... .......... .......... .......... .......... .......... .......... ..........
AEQ72822|A/chicken/Egypt/10432S/2010              .......... .......... .......... .......... .......... .......... .......... ..........
ADM85846|A/chicken/Egypt/1050ss/2010              .......... .......... .......D.. ....S..... .......... .......... .......... ..........
AEQ72841|A/chicken/Egypt/10512AG/2010             .......... .......... .......... .......... .......... .......... .......... ..........
AEQ72835|A/chicken/Egypt/10513S/2010              .......... .......... .......... .S........ .......... .......... .......... ..........
ADM85864|A/chicken/Egypt/1052s/2010               .......... .......... .......... ....S..... .V........ .......... .......... ..........
ADM85859|A/chicken/Egypt/1055/2010                .......... .......... .......... .......... .......... .......... .........K ..........
ADM85885|A/chicken/Egypt/1058sf/2010              .......... .......... .......... .S........ .......... .......... .......... ..........
ADM85860|A/chicken/Egypt/1063/2010                .......... .......... .......... ....S..... .V........ .......... .......... ..........
ADM85869|A/chicken/Egypt/1071g/2010               .......... .......... .......... ....S..... ......T... .......... .......... ..........
ABN70706|A/chicken/Egypt/1078-NAMRU3/2006         .......... .Y........ .......... .......... .......... .......... .......... .I........
ABN70707|A/chicken/Egypt/1079-NAMRU3/2007         .......... .......... .......... .......... .......... .......... .......... ..........
ABN70708|A/chicken/Egypt/1080-NAMRU3/2006         .......... .......... .......... .......... .......... .......... .......... ..........
ABN70709|A/chicken/Egypt/1081-NAMRU3/2006         .......... .......... .......... .......... .......... .......... .......... ..........
AEQ72814|A/chicken/Egypt/1085/2010                .......... .......... .......... .......... .......... .......... .......... ..........
AEQ72816|A/chicken/Egypt/1090/2010                .......... .......... .......... .........N .......... .......... .......... ..........
AEQ72811|A/chicken/Egypt/10909V/2010              .......... .......... .......D.. ....S..... .......... .......... .......... ..........
AEQ72823|A/chicken/Egypt/1098/2010                .......... .......... .......... ....S..... .V........ .......... .......... ..........
ACM68976|A/chicken/Egypt/10NLQP-CLEVB299/2008     .......... .......... .......... .......... .......... .......... .......... ..........
AEQ72869|A/chicken/Egypt/111127V/2011             .......... .......... .......... .S........ .......... .......... .......... ..........
AEQ72850|A/chicken/Egypt/1112/2011                .......... .......... .......... .S........ .......... .......... .......... ..........
AEQ72893|A/chicken/Egypt/11124SF/2011             .......... .......... .......... .S........ .......... .......... .......... ..........
AEQ72885|A/chicken/Egypt/1112AF/2011              .......... .......... .......... .S........ .......... .......... .......... ..........
AEQ72851|A/chicken/Egypt/1113/2011                .......... .......... .......... .S........ .......... .......... .......... ..........
AEQ72846|A/chicken/Egypt/1115S/2011               .......... .......... .......... .......... .......... .......... .......... ..........
AEQ72877|A/chicken/Egypt/111640V/2011             .......... .......... .......... .S........ .......... .......... .......... ..........
AEQ72855|A/chicken/Egypt/1117/2011                .......... .......... .......... .S........ .......... .......... .......... ..........
AEQ72883|A/chicken/Egypt/111766V/2011             .......... .......... .......... .S........ .......... .......... .......... ..........
AEQ72896|A/chicken/Egypt/1117AF/2011              .......... .......... .......... .S........ .......... .......... .......... ..........
AEQ72879|A/chicken/Egypt/11184S/2011              .......... .......... .......... .S........ .......... .......... .......... ..........
AEQ72901|A/chicken/Egypt/1118AF/2011              .......... .......... .......... .S........ .......... .......... .......... ..........
AEQ72890|A/chicken/Egypt/111945V/2011             .......... .......... .......... .S........ .......... .......... .......... ..........
AEQ72859|A/chicken/Egypt/111AF/2011               .......... .......... .......... .S........ .......... .......... K......... ..........
AEQ72903|A/chicken/Egypt/1123AL/2011              .......... .......... .......... .......... .......... .......... .......... ..........
AEQ72864|A/chicken/Egypt/1128/2011                .......... .......... .......... .S........ .......... .......... .......... ..........
ABO64687|A/chicken/Egypt/1129N3-HK9/2007          .......... .......... .......... .......... .......... .......... .......... ..........
AEQ72860|A/chicken/Egypt/112AF/2011               .......... .......... .......... .S........ .......... .......... K......... ..........
AEQ72845|A/chicken/Egypt/112SG/2011               .......... .......... .......... .S........ .......... .......... .......... .........N
AEQ72884|A/chicken/Egypt/1134SD/2011              .......... .......... .......... .S........ .......... .......... .......... ..........
AEQ72861|A/chicken/Egypt/113AF/2011               .......... .......... .......... .S........ .......... .......... K......... ..........
AEQ72865|A/chicken/Egypt/1146SF/2011              .......... .......... .......... .S........ .......... .......... K......... ..........
AEQ72862|A/chicken/Egypt/114AF/2011               .......... .......... .......... .S........ .......... .......... K......... ..........
AEQ72847|A/chicken/Egypt/115/2011                 .......... .......... .......... .......... .......... .......... .......... ..........
AEQ72905|A/chicken/Egypt/11529S/2011              .......... .......... .......... .S........ .......... .......... .......... ..........
AEQ72894|A/chicken/Egypt/1155/2011                .......... .......... .......... .S........ .......... .......... .......... ..........
AEQ72858|A/chicken/Egypt/1155AG/2011              .......... .......... .......... .S........ .......... .......... .......... ..........
AEQ72856|A/chicken/Egypt/1156S/2011               .......... .......... .......... ........H. .......... .......... .......... ..........
AEQ72868|A/chicken/Egypt/1158SF/2011              .......... .......... .......... .S........ .......... .......... .......... ..........
AEQ72878|A/chicken/Egypt/115AD/2011               .......... .......... .......... .......... .......... .......... .......... ..........
AEQ72863|A/chicken/Egypt/115AF/2011               .......... .......... .......... .S........ .......... .......... .......... ..........
AEQ72881|A/chicken/Egypt/116AD/2011               .......... .......... .......... .......... .......... .......... .......... ..........
AEQ72870|A/chicken/Egypt/116AF/2011               .......... .......... .......... .S........ .......... .......... .......... ..........
AEQ72857|A/chicken/Egypt/1174S/2011               .......... .......... .......D.. .S........ .......... .......... .......... ..........
AEQ72882|A/chicken/Egypt/117AD/2011               .......... .......... .......... .S........ .......... .......... .......... ..........
AEQ72872|A/chicken/Egypt/117AF/2011               .......... .......... .......... .S........ .......... .......... .......... ..........
AEQ72873|A/chicken/Egypt/118AF/2011               .......... .......... .......... .S........ .......... .......... .......... ..........
AEQ72874|A/chicken/Egypt/1197AG/2011              .......... .......... .......... .......... .......... .......... .......... ..........
AEQ72875|A/chicken/Egypt/119AF/2011               .......... .......... .......... .S........ .......... .......... .......... ..........
AEQ72844|A/chicken/Egypt/119S/2011                .......... .......... .......... .......... .......... .......... .......... ..........
ABO64688|A/chicken/Egypt/12378N3-CLEVB/2006       .......... .......... .........G .......... .......... .......... .......... ..........
ABO64689|A/chicken/Egypt/12379N3-CLEVB/2006       .......... .......... .......... .......... .......... .......... .......... ..........
ABN70710|A/chicken/Egypt/1300-NAMRU3/2007         .......... .......... .......... .......... .......... .......... .......... ..........
ACM68977|A/chicken/Egypt/13NLQP-CLEVB261/2008     .......... .......... .......... .......... .......... .......... .......... ..........
ACM68978|A/chicken/Egypt/14NLQP-CLEVB255/2008     .......... .......... .......... .......... .......... .......... .......... ..........
ACM68980|A/chicken/Egypt/16NLQP-CLEVB242/2008     .......... .......... .......... .......... .......... .......... .......... ..........
ACD64996|A/chicken/Egypt/1709-1VIR08/2007         .......... .......... .......... .......... .......... .......... .......... ..........
ACD64999|A/chicken/Egypt/1709-5/2008              .......... .......... .......... .......... .......... .......... .......... ..........
ACD65000|A/chicken/Egypt/1709-6/2008              .......... .......... .......... .......... .......... .......... .......... ..........
ACM68981|A/chicken/Egypt/17NLQP-CLEVB241/2008     .......... .......... .......... .......... .......... .......... .......... ..........
ADG28676|A/chicken/Egypt/18-H/2009                .......... .......... .......... ....S..... .......... .......... .......... ..........
ABO64690|A/chicken/Egypt/1889N3-SM26/2007         .......... .......... .......... .......... .......... .......... .......... ..........
ABO64691|A/chicken/Egypt/1890N3-HK45/2007         .......... .......... .......... .......... .......... .......... .......... ..........
ABO64696|A/chicken/Egypt/1891N3-CLEVB/2007        .......... .......... .......... .......... .......... .......... .......... ..........
ACM68982|A/chicken/Egypt/18NLQP-CLEVB240/2008     .......... .......... .......... ....T..... .......... .......... .......... ..........
ACM68968|A/chicken/Egypt/1NLQP-CLEVB331/2008      .......... .......... .......... .......... .......... .......... .......... ..........
ABV23936|A/chicken/Egypt/2/2006                   .......... .......... .......... .......... .......... .......... .......... .I........
ADG28677|A/chicken/Egypt/20-16/2009               .......... .......... .......... ....S..... .......... .......... .......... ..........
ACM68983|A/chicken/Egypt/20NLQP-CLEVB238/2008     .......... .......... .......... .......... .......... .......... .......... ..........
ABG81039|A/chicken/Egypt/2253-1/2006              .......... .......... .......... .......... .......... .......... .......... ..........
ABO44233|A/chicken/Egypt/2253-1/2006              .......... .......... .......... .......... .......... .......... .......... ..........
ACM68984|A/chicken/Egypt/22NLQP-CLEVB232/2008     .......... .......... .......... .......... .......... .......... .......... ..........
ACM68985|A/chicken/Egypt/23NLQP-CLEVB231/2008     .......... .......... .......... .......... .......... .......... .......... ..........
ACM68986|A/chicken/Egypt/24NLQP-CLEVB227/2008     .......... .......... .......... .......... .......... .......... .......... ..........
ABY79832|A/chicken/Egypt/2628-1/2007              .......... .......... .......... .......... .......... .......... .......... ..........
ACM68969|A/chicken/Egypt/2NLQP-CLEVB330/2008      .......... .......... .......... .......... .......... .......... .......... ..........
ABV24031|A/chicken/Egypt/3/2006                   .......... .......... .......... .......... .......... .......... .......... ..........
ABY79009|A/chicken/Egypt/3044NAMRU3-CLEVB59/2007  .......... .......... .......... .......... .......... .......... ...Q...... ..........
ABY79010|A/chicken/Egypt/3045NAMRU3-CLEVB60/2007  .......... .......... .......... .......... .......... .......... .......... ..........
ABY79011|A/chicken/Egypt/3046NAMRU3-CLEVB62/2007  .......... .......... .......... .......... .......... .......... ......E... ..........
ABY79014|A/chicken/Egypt/3049NAMRU3-CLEVB75/2007  .......... .......... .......... .......... .......... .......... .......... ..........
ABY79017|A/chicken/Egypt/3052NAMRU3-CLEVB104/2007 .......... .......... .......... .......... .......... .......... .......... ..........
ADG28678|A/chicken/Egypt/33-1/2008                .......... .......... .......... .......... .......... .......... .......... ..........
ADG28680|A/chicken/Egypt/35-3/2008                .......... .......... .......... .......... .......... .......... .......... ..........
ADG28682|A/chicken/Egypt/37-1/2008                .......... .......... .......... .......... .......... .......... .......... ..........
ACM68970|A/chicken/Egypt/3NLQP-CLEVB325/2008      .......... .......... .......... .......... .......... .......... .......... ..........
ACX55926|A/chicken/Egypt/488N3-CLEVB/2008         .......... .......... .......... .......... .......... .......... .......... ..........
ACX55927|A/chicken/Egypt/489N3-CLEVB/2008         .......... .......... .......... .......... .......... .......... .......... ..........
ACX55929|A/chicken/Egypt/492N3-CLEVB/2008         .......... .......... .......... .......... .......... .......... .......... ..........
ACX55930|A/chicken/Egypt/495N3-CLEVB/2008         .......... .......... .......... .......... .......... .......... .......... ..........
ACX55931|A/chicken/Egypt/496N3-CLEVB/2008         .......... .......... .......... .......... .......... .......... .......... ..........
ACM68971|A/chicken/Egypt/4NLQP-CLEVB308/2008      .......... .......... .......... .......... .......... .......... .......... ..........
ACM68972|A/chicken/Egypt/5NLQP-CLEVB307/2008      .......... .......... .......... .......... .......... .......... .......... ..........
ADG28684|A/chicken/Egypt/6-A/2010                 .......... K......... S......... ....S..... .......... .......... .......... ..........
ACM68973|A/chicken/Egypt/6NLQP-CLEVB306/2008      .......... .......... .......... .......... .......... .......... .......... ..........
ACM68974|A/chicken/Egypt/7NLQP-CLEVB305/2008      .......... .......... .......... .......... .......... .......... .......... ..........
ADG28685|A/chicken/Egypt/8-C/2010                 .......... .......... .......... H......... .......... .......... .......... ..........
ACM68975|A/chicken/Egypt/8NLQP-CLEVB304/2008      .......... .......... .......... .......... .......... .......... .......... ..........
ABY79020|A/chicken/Egypt/9384NAMRU3-CLEVB118/2007 .......... .......... .......... .......... .......... .......... .......... ..........
ABY79021|A/chicken/Egypt/9385NAMRU3-CLEVB125/2007 .......... K......... .......... ..D....... .......... .......... .......... ..........
ABY79022|A/chicken/Egypt/9386NAMRU3-CLEVB136/2007 .......... K......... .......... ..D....... .......... .......... .......... ..........
ABY79023|A/chicken/Egypt/9387NAMRU3-CLEVB148/2007 .......... .......... .......... ..D....... .......... .......... .......... ..........
ABY79024|A/chicken/Egypt/9388NAMRU3-CLEVB149/2007 .......... .......... .......... .......... .......... .......... .......... ..........
ABY79025|A/chicken/Egypt/9389NAMRU3-CLEVB150/2007 .......... .......... .......... .......... .......... .......... .......... ..........
ABY79026|A/chicken/Egypt/9390NAMRU3-CLEVB157/2007 .......... .......... .......... ..D....... .......... .......... .......... ..........
ABY79027|A/chicken/Egypt/9391NAMRU3-CLEVB158/2007 .......... K......... .......... ..D....... .......... .......... .......... ..........
ABY79028|A/chicken/Egypt/9392NAMRU3-CLEVB167/2007 .......... .......... .......... ..D....... .......... .......... .......... ..........
ABY79029|A/chicken/Egypt/9396NAMRU3-CLEVB187/2007 .......... .......... .......... .......... .......... .......... .......... ..........
ABY79030|A/chicken/Egypt/9397NAMRU3-CLEVB188/2007 .......... .......... .......... .......... .......... .......... .......... ..........
ABY79033|A/chicken/Egypt/9400NAMRU3-CLEVB211/2007 .......... .......... .......... .......... .......... .......... .......... ..........
ACC85599|A/chicken/Egypt/9402NAMRU3-CLEVB213/2007 .......... .......... .......... .......... .......... .......... .......... ..........
ACC85600|A/chicken/Egypt/9403NAMRU3-CLEVB214/2007 .......... .......... .......... .......... .......... .......... .......... ..........
ABD85144|A/chicken/Egypt/960N3-004/2006           .......... .......... .......... .......... .......... .......... .......... ..........
BAJ07739|A/chicken/Egypt/C1Li9/2007               .......... .......... .......... .......... .......... .......... .......... ..........
BAJ07738|A/chicken/Egypt/C1Lu2/2007               .......... .......... .......... .......... .......... .......... .......... ..........
BAJ07737|A/chicken/Egypt/C1Tr13/2007              .......... .......... .......... .......... .......... .......... .......... ..........
BAJ11930|A/chicken/Egypt/C3Br11/2007              .......... .......... .......... .......... .......... .......... .......... ..........
BAK08620|A/chicken/Egypt/CL6/2007                 .......... .......... .......... .......... .......... .......... .......... ..........
ADY16733|A/chicken/Egypt/F10/2009                 .......... .......... .......... ....S..... .......... .......... .......... ..........
ABW37427|A/chicken/Egypt/F3/2006                  .......... .......... .......... .......... .......... .......... .......... ..........
ABW37428|A/chicken/Egypt/F4/2006                  .......... .......... .......... .......... .......... .......... .......... ..........
ABW37430|A/chicken/Egypt/F6/2007                  .......... .......... .......D.. .......... .......... .......... .......... ..........
ADY16730|A/chicken/Egypt/F7/2009                  .......... .......... .......... .......... .......... .......... .......... ..........
ADY16731|A/chicken/Egypt/F8/2009                  .......... .......... .......... .......... .......... .......... .......... ..........
AEA92630|A/chicken/Egypt/G3H4-NLQP/2008           .......... .......... .......... .......... .......... .......... .......... ..........
AEP37319|A/chicken/Egypt/M2773A/2011              .......... .......... .......... .S........ .......... .......... .......... ..........
CBW54816|A/chicken/Egypt/Q1011/2010               .......... .......... .......... ....S..... ......T... .......... .......... ..........
CBW54818|A/chicken/Egypt/Q1182/2010               .......... .......... .......... ....S..... .V........ .......... .......... ..........
CBW54817|A/chicken/Egypt/Q1185/2010               .......... .......... .......... ....S..... ......T... .......... .......... ..........
AEP37316|A/chicken/Egypt/Q1995D/2010              .......... .......... .......... .S..S..... .V........ .......... .......... ..........
ABW37431|A/chicken/Egypt/R1/2006                  .......... .Y........ .......... .......... .......... .......... .......... ..........
ABW37433|A/chicken/Egypt/R3/2007                  .......... .......... .......... .......... .......... .......... .......... ..........
ABW37436|A/chicken/Egypt/R6/2007                  .......... .......... .......... .......... .......... .......... .......... ..........
BAK23398|A/chicken/Egypt/RIMD1-5/2008             .......... .......... .......... .......... .......... .......... .......... ..........
BAK23406|A/chicken/Egypt/RIMD10-6/2008            .......... .......... .......... .......... .......... .......... .......... ..........
BAK23400|A/chicken/Egypt/RIMD12-3/2008            .......... .......... .......... .......... .......... .......... ........S. ..........
BAK23408|A/chicken/Egypt/RIMD13-1/2008            .......... .......... .......... ...Y...... .......... .......... .......... ..........
BAK23399|A/chicken/Egypt/RIMD2-6/2008             .......... .......... .......... .......... .......... .......... .......... ..........
BAK23409|A/chicken/Egypt/RIMD21-2/2009            .......... .......... .......... .......... .......... .......... .......... ..........
BAK23410|A/chicken/Egypt/RIMD25-1/2009            .......... .......... .......... .......... .......... .......... .......... ..........
BAK23411|A/chicken/Egypt/RIMD26-3/2009            .......... .......... .......... .......... .......... .......... .......... ..........
BAK23412|A/chicken/Egypt/RIMD27-2/2009            .......... .......... .......... .......... .......... .......... .......... ..........
BAK23413|A/chicken/Egypt/RIMD28-1/2009            .......... .......... .......... .......... .......... .......... .......... ..........
BAK23414|A/chicken/Egypt/RIMD29-3/2009            .......... .......... .......... .......... .......... .......... .......... ..........
BAK23401|A/chicken/Egypt/RIMD4-3/2008             .......... .......... .......... .......... .......... .......... .......... ..........
BAK23402|A/chicken/Egypt/RIMD5-3/2008             .......... .......... .......... .......... .......... ...T...... .......... ..........
BAK23403|A/chicken/Egypt/RIMD7-1/2008             .......... .......... .......... .......... .......... .......... .......... ..........
BAK23404|A/chicken/Egypt/RIMD8-14/2008            .......... .......... .......... .......... .......... .......... .......... ..........
BAK23405|A/chicken/Egypt/RIMD9-2/2008             .......... .......... .......... .......... .......... .......... .......... ..........
AEP84526|A/chicken/Egypt/S2938A/2011              .......... .......... .......... .S........ ....T..... .......... .......... ..........
AEP84527|A/chicken/Egypt/S3093A/2011              .......... .......... .......... .S........ .......... .......... .......... ..........
AEP37324|A/chicken/Egypt/S3280B/2011              .......... .......... .......... .S........ .......... .......... .......... ..........
AEP37325|A/chicken/Egypt/S3280D/2011              .......... .......... .......... .S........ .......... .......... .......... ..........
AEP71333|A/chicken/Egypt/VSVRI/2009               .......... .......... .......... ....S..... .......... .......... .......... ..........
ADE19094|A/chicken/Gharbia/102/2006               .......... .......... .......... .......... .......... .......... .......... ..........
ADE19104|A/chicken/Gharbia/112/2007               .......... .......... .......K.. .......... .......... .......... .......... ..........
ADE19116|A/chicken/Gharbia/124/2007               .......... .......... .......... .......... .......... .......... .......... ..........
ACJ61696|A/chicken/Qalubia/1/2006                 .......... .......... .......... .......... .......... .......... .......... ..........
ABY79018|A/crow/Egypt/9382NAMRU3-CLEVB111/2007    .......... .......... .......... .......... .......... .......... .......... ..........
ADE19115|A/duck/Dakahlia/123/2009                 .......... .......... .......... .......... .......... .......... .......... ..........
ACA29674|A/duck/Egypt/07264S-NLQP/2007            .......... .......... .......... .......... .......... .......... .......... ..........
ACA29675|A/duck/Egypt/07322S-NLQP/2007            .......... .......... .......... .......... .......... .......... .......... ..........
ACR56248|A/duck/Egypt/0821S-NLQP/2008             .......... .......... .......... .S........ .......... .......... .......... ..........
ADD21351|A/duck/Egypt/08355S-NLQP/2008            .......... .......... .......... .......... .....H.... .......... .......... ..........
ACR56255|A/duck/Egypt/08425S-NLQP/2008            .......... .......... .......... .......... .......... .......... .......... ..........
ACR56249|A/duck/Egypt/0845S-NLQP/2008             .......... .......... .......... .......... .......... .......... .......... ..........
ADD21352|A/duck/Egypt/08561S-NLQP/2008            .......... .......... .......... .......... .......... .......... .......... ..........
ADD21347|A/duck/Egypt/0867-NLQP/2008              .......... .......... .......... .......... .......... .......... .......... ..........
ACU16727|A/duck/Egypt/0871/2008                   .......... .......... .......... .......... .......... .......... .......... ..........
ACR56240|A/duck/Egypt/0875-NLQP/2008              .......... .......... .......... .......... .......... .......... .......... ..........
ACR56242|A/duck/Egypt/0877-NLQP/2008              .......... .......... .......... ....S..... .......... .......... K......... ..........
ACR56245|A/duck/Egypt/0891-NLQP/2008              .......... .......... .......... .......... .......... .......... .......... ..........
ADD21369|A/duck/Egypt/09118sm-NLQP/2009           .......... .......... .......... .......F.. .......... .......... .......... ..........
ADD21354|A/duck/Egypt/0912-NLQP/2009              .......... .......... .......... .......... .......... .......... .......... ..........
ACX31967|A/duck/Egypt/0918-NLQP/2009              .......... .......... .......... .......... .......... .......... .......... ..........
ACX31979|A/duck/Egypt/09224F-NLQP/2009            .......... .......... .......... ....S..... .......... .......... .......... ..........
ACX31968|A/duck/Egypt/0923-NLQP/2009              .......... .......... .......... .......... .......... .......... .......... ..........
ADD21371|A/duck/Egypt/09238sm-NLQP/2009           .......... .......... .......... .S........ .......... ......I... .......... ..........
ACX31969|A/duck/Egypt/0926-NLQP/2009              .......... .......... .......... .......... .......... .......... .......... ..........
ADD21372|A/duck/Egypt/09274sm-NLQP/2009           .......... .......... .......... .V........ .......... .......... .......... ..........
ACX31992|A/duck/Egypt/093-NLQP/2009               .......... .......... .......... .......... .......... .......... .......... ..........
ADD21380|A/duck/Egypt/0930smL-NLQP/2009           .......... .......... .......... .......... .......... .......... .......... ..........
ADD21364|A/duck/Egypt/09315s-NLQP/2009            .......... .......... .......... .......... .......... .......... .......... ..........
ADD21374|A/duck/Egypt/09332sm-NLQP/2009           .......... .......... .......... .......... .......... .......... .......... ..........
ACX31997|A/duck/Egypt/09339S-NLQP/2009            .......... .......... .......... .......... .......... .......... .......... ..........
ADD21368|A/duck/Egypt/0934sm-NLQP/2009            .......... .......... .......... .......... .......... .......... .......... ..........
ACX31978|A/duck/Egypt/093L-NLQP/2009              .......... .......... .......... .......... .......... .......... .......... ..........
ADD21375|A/duck/Egypt/0945smf-NLQP/2009           .......... .......... .......... .......... .......... .......... .......... ..........
ACX31971|A/duck/Egypt/0955-NLQP/2009              .......... .......... .......... ....S..... .......... .......... .......... ..........
ACX31974|A/duck/Egypt/0964-NLQP/2009              .......... .......... .......... .S........ .......... .......... .......... ..........
ADD21376|A/duck/Egypt/0967smf-NLQP/2009           .......... .......... .......... .......... .......... .......... .......... ..........
ADD21382|A/duck/Egypt/0969smL-NLQP/2009           .......... .......... .......... .......... .......... .......... .......... ..........
ADD21359|A/duck/Egypt/0970-NLQP/2009              .......... .......... .......... .......... .......... .......... .......... ..........
ACX31990|A/duck/Egypt/0971SM-NLQP/2009            .......... .......... .......... .......... .......... .......... .......... ..........
ACX31975|A/duck/Egypt/0972-NLQP/2009              .......... .......... .......... .......... .......... .......... .......... ..........
ADD21360|A/duck/Egypt/0982-NLQP/2009              .......... .......... .......... .......... .......... .......... ........S. ..........
ADI23976|A/duck/Egypt/0984smf-NLQP/2009           .......... .......... .......... .......... .......... .......... .......... ..........
ACX31966|A/duck/Egypt/099-NLQP/2009               .......... .......... .......... .......... .......... .......... ........S. ..........
ACX31989|A/duck/Egypt/0990SM-NLQP/2009            .......... .......... .......... .S........ .......... .......... .......... ..........
AEQ72832|A/duck/Egypt/10118/2010                  .......... .......... .......... .S........ .......... .......... .......... ..........
ADM85862|A/duck/Egypt/1011d/2010                  .......... .......... .......... .......... .......... .......... .......... ..........
AEQ72838|A/duck/Egypt/10131/2010                  .......... .......... .......... ..D....... .......... .......... .......... ..........
ADM85863|A/duck/Egypt/101565v/2010                .......... .......... .......... .......... .......... .......... .......... ..........
ADM85882|A/duck/Egypt/10157s/2010                 .......... .......... .......... .......... .......... .......... .......... ..........
ADM85850|A/duck/Egypt/1017/2010                   .......... .......... .......... .......... .......... .......... .......... ..........
AEQ72818|A/duck/Egypt/10185SS/2010                .......... .......... .......... ..D....... .......... .......... .......... ..........
ADM85870|A/duck/Egypt/1020sd/2010                 .......... .......... .......... .......... .......... .......... .......... ..........
ADM85851|A/duck/Egypt/1022/2010                   .......... .Y........ .......... .......... .......... .......... .......... .I........
AEQ72821|A/duck/Egypt/10228SF/2010                .......... .......... .......... .S........ .......... .......... .......... ..........
AEQ72824|A/duck/Egypt/10255AG/2010                .......... .......... .......... .......... .......... .......... .......... ..........
ADM85877|A/duck/Egypt/1025sf/2010                 .......... .......... .......... .......... .......... .......... .......... ..........
AEQ72833|A/duck/Egypt/10283SF/2010                .......... .......... .......... .......... .......... .......... .......... ..........
AEQ72834|A/duck/Egypt/10290SF/2010                .......... .......... .......... .S........ .......... .......... .......... ..........
AEQ72836|A/duck/Egypt/10331SF/2010                .......... .......... .......... .S........ .......... .......... .......... ..........
AEQ72837|A/duck/Egypt/10336SF/2010                .......... .......... .......... .S........ .......... .......... .......... ..........
ADM85847|A/duck/Egypt/103swf/2010                 .D........ .......... .......... .......... .......... .......... .......... ..........
AEQ72819|A/duck/Egypt/10403S/2010                 .......... .......... .......... .S........ .......... .......... .......... ..........
AEQ72812|A/duck/Egypt/1046SF/2010                 .......... .......... .......... .......... .......... .......... .......... ..........
ADM85884|A/duck/Egypt/1063s/2010                  .......... .......... .......... .......... .......... .......... .......... ..........
ADM85876|A/duck/Egypt/1068s/2010                  .......... .......... .......... .......... .......... .......... .......... ..........
ADM85878|A/duck/Egypt/106d/2010                   .......... .......... .......... .......... .......... .......... .......... ..........
ADM85873|A/duck/Egypt/1097s/2010                  .......... .......... .......... .......... .......... .......... .......... ..........
AEQ72888|A/duck/Egypt/11106SF/2011                .......... .......... .......... .S........ .......... .......... .......... ..........
AEQ72880|A/duck/Egypt/1110AF/2011                 .......... .......... .......... .S........ .......... .......... .......... ..........
AEQ72866|A/duck/Egypt/11117S/2011                 .......... .......... .......... .S........ .......... .......... .......... ..........
AEQ72895|A/duck/Egypt/11117SS/2011                .......... .......... .......... .S........ .......... .......... .......... ..........
AEQ72852|A/duck/Egypt/1113SD/2011                 .......... .......... .......K.. .S........ .......... .......... .......... ..........
AEQ72843|A/duck/Egypt/1114S/2011                  .......... .......... .......... .S........ .......... .......... .......... ..........
AEQ72892|A/duck/Egypt/1116AF/2011                 .......... .......... .......... .S........ .......... .......... .......... ..........
AEQ72898|A/duck/Egypt/11175SF/2011                .......... .......... .......... .S........ .......... .......... .......... ..........
AEQ72899|A/duck/Egypt/11193SF/2011                .......... .......... .......... .S........ .......... .......... .......... ..........
AEQ72886|A/duck/Egypt/11211S/2011                 .......... .......... .......... .S........ .......... .......... .......... ..........
AEQ72889|A/duck/Egypt/11221S/2011                 .......... .......... .......... .S........ .......... .......... .......... ..........
AEQ72854|A/duck/Egypt/1123SF/2011                 .......F.. .......... .......... .......... .......... .......... .......... ..........
AEQ72891|A/duck/Egypt/11246S/2011                 .......... .......... .......... .S........ .......... .......... .......... ..........
AEQ72848|A/duck/Egypt/1125S/2011                  .......... .......... .......... .S........ .......... .......... .......... ..........
AEQ72849|A/duck/Egypt/1130AG/2011                 .......... .......... .......... .......... .......... .......... .......... ..........
AEQ72897|A/duck/Egypt/11312S/2011                 .......... .......... .....R.... .S........ .......... .......... .......... ..........
AEQ72867|A/duck/Egypt/1148SF/2011                 .......... .......... .......... .S........ .......... .......... K......... ..........
AEQ72887|A/duck/Egypt/1153/2011                   .......... .......... .......... .S........ .......... .......... .......... ..........
AEQ72871|A/duck/Egypt/1174SF/2011                 .......... .......... .......... .S........ .......... .......... .......... ..........
ACM68987|A/duck/Egypt/11NLQP-CLEVB263/2008        .......... .......... .......... .......... .......... .......... .......... ..........
ABO64692|A/duck/Egypt/12380N3-CLEVB/2006          .......... .......... .......... .......... .......... .......... ........K. ..........
ABN70711|A/duck/Egypt/1301-NAMRU3/2007            .......... .......... .......... .......... .......... .......... .......... ..........
ABO64693|A/duck/Egypt/13010N3-CLEVB/2006          .......... .......... .......... .......... .......... .......... .......... ..........
ACD64997|A/duck/Egypt/1709-3VIR08/2007            .......... .......... .......... .......... .......... .......... .......... ..........
ABO64694|A/duck/Egypt/1888N3-SM25/2007            .......... .......... .......... .......... .......... .......... .......... ..........
ABG81040|A/duck/Egypt/2253-3/2006                 .......... .......... .......... .......... .......... .......... ........K. ..........
ABJ16840|A/duck/Egypt/2253-3/2006                 .......... .......... .......... .......... .......... .......... ........K. ..........
ABY79008|A/duck/Egypt/3043NAMRU3-CLEVB56/2007     .......... .......... .......... .......... .......... .......... .......... ..........
ABY79012|A/duck/Egypt/3047NAMRU3-CLEVB63/2007     .......... .......... .......... .......... .......... .......... .......... ..........
ABY79013|A/duck/Egypt/3048NAMRU3-CLEVB74/2007     .......... .......... .......... .......... .......... .......... .......... ..........
ABY79833|A/duck/Egypt/5169-1/2007                 .......... .......... .......... .......... .......... .......... .......... ..........
ABY79032|A/duck/Egypt/9399NAMRU3-CLEVB202/2007    .......... .......... .......... .......... .......... .......... .......... ..........
BAJ07731|A/duck/Egypt/D1Br12/2007                 .......... .......... .......... .......... .......... .......... .......... ..........
BAJ07732|A/duck/Egypt/D1Li4/2007                  .......... .......... .......... .......... .......... .......... .......... ..........
BAJ07730|A/duck/Egypt/D1Tr335/2007                .......... .......... .......... .......... .......... .......... .......... ..........
BAJ07733|A/duck/Egypt/D2Br210/2007                .......... .......... .......... .......... .......... .......... .......... ..........
BAJ07734|A/duck/Egypt/D2Li234/2007                .......... .......... .......... .......... .......... .......... .......... ..........
BAK08621|A/duck/Egypt/D2br10/2007                 .......... .......... .......... .......... .......... .......... .......... ..........
BAJ07736|A/duck/Egypt/D3Li12/2007                 .......... .......... .......... .......... .......... .......... .......... ..........
BAJ07735|A/duck/Egypt/D3Lu6/2007                  .......... .......... .......... .......... .......... .......... .......... ..........
ABW37429|A/duck/Egypt/F5/2006                     .......... .Y........ .......... .......... .......... .......... .......... ..........
AEP27003|A/duck/Egypt/M2583A/2010                 .......... .......... .......... .S........ .......... .......... .......... ..........
AEP84523|A/duck/Egypt/M2583B/2010                 .......... .......... .......... .S........ .......... .......... .......... ..........
AEP84524|A/duck/Egypt/M2583C/2010                 .......... .......... .......... .S........ .......... .......... .......... ..........
AEP37317|A/duck/Egypt/M2583D/2010                 .......... .......... .......... .S........ .......... .......... .......... ..........
AEP37323|A/duck/Egypt/M3075B/2011                 .......... .......... .......... .S........ .......... .......... .......... ..........
AEP37318|A/duck/Egypt/Q2645C/2010                 .......... .......... .......... .S........ .......... .......... .......... ..........
ABW37435|A/duck/Egypt/R5/2007                     .......... .......... .......... .......... .......... .......... .......... ..........
ADM85848|A/environment/Egypt/104swf/2010          .......... .......... .......... .......... .......... .......... .......... ..........
ADM85849|A/environment/Egypt/105swf/2010          .D........ .......... .......... .......... .......... .......... .......... ..........
ADB12241|A/equine/Egypt/av1/2009                  .......... .......... .......... .......... .......... .......... .......... ..........
ADD21377|A/goose/Egypt/09102smf-NLQP/2009         .......... .......... .......... .......... .......... .......... .......... ...V......
ADD21367|A/goose/Egypt/0910sm-NLQP/2009           .......... .......... .......... .S........ .......... .......... .......... ..........
ADD21379|A/goose/Egypt/0912smg-NLQP/2009          .......... .......... .......... .......... .......... .......... .......... ..........
ADM85844|A/goose/Egypt/09134sml/2009              .......... .......... .......... .......... .......... .......... .......... ..........
ACX31970|A/goose/Egypt/0929-NLQP/2009             .......... .......... .......... .......... .......... .......... .......... ..........
ADD21373|A/goose/Egypt/09324sm-NLQP/2009          .......... .......... .......... .......... .......... .......... .......... ..........
ADD21381|A/goose/Egypt/0946smL-NLQP/2009          .......... .......... .......... .......... .......... .......... .......... ..........
AEQ72817|A/goose/Egypt/10209SF/2010               .......... .......... .......... .......... .......... .......... .......... ..........
ADM85874|A/goose/Egypt/1057/2010                  .......... .......... .......... .......... .......... .......... .......... ..........
AEQ72876|A/goose/Egypt/11162S/2011                .......... .......... .......... .S........ .......... .......... .......... ..........
AEQ72853|A/goose/Egypt/1117SF/2011                .......... .......... .......... .S........ .......... .......... .......... ..........
AEQ72900|A/goose/Egypt/11350S/2011                .......... .......... .......... .S........ .......... .......... .......... ..........
ABO64695|A/goose/Egypt/13009N3-SM2/2006           .......... .......... .......... .......... .......... .......... .......... ..........
AEP37320|A/goose/Egypt/M2788A/2011                .......... .......... .......... .S........ .......... .......... .......... ..........
AEP37321|A/goose/Egypt/M2788E/2011                .......... .......... .......... .S........ .......... .......... .......... ..........
AEP37322|A/goose/Egypt/M2794A/2011                .......... .......... .......... .S........ .......... .......... .......... ..........
AEP84525|A/goose/Egypt/M2794E/2011                .......... .......... .......... .S........ .......... .......... .......... ..........
ABW37434|A/goose/Egypt/R4/2007                    .......... .......... .......... .......... .......... .......... .......... ..........
AEQ72906|A/ostrich/Egypt/11139F/2011              .......... .......... .......... .S........ .......... .......... .......... ..........
ACR56222|A/peacock/Egypt/07667S-NLQP/2007         .......... .......... .......... .......... .......... .......... .......... ..........
ACA29668|A/quail/Egypt/07120-NLQP/2007            .......... .......... .......... .......... .......... .......... .......... ..........
AEQ72904|A/quail/Egypt/1171SG/2011                .......... .......... .......... .S........ .......... .......... .......... ..........
ABY79015|A/quail/Egypt/3050NAMRU3-CLEVB77/2007    .......... .......... .......... .......... .......... .......... .......... ..........
ACA29673|A/turkey/Egypt/07203-NLQP/2007           .......... .......... .......... .......... .......... .......... .......... ..........
ACA29677|A/turkey/Egypt/07444S-NLQP/2007          .......... .......... .......... .......... .......... .......... .......... ..........
ACX31995|A/turkey/Egypt/091Q-NLQP/2009            .......... .......... .......... ....T..... .......... .......... .......... ..........
ADD21370|A/turkey/Egypt/09206sm-NLQP/2009         .......... .......... .......... .......... .......... .......... ........S. ..........
ACX31994|A/turkey/Egypt/0935-NLQP/2009            .......... .......... .......... .......... .......... .......... ........S. ..........
ACX31972|A/turkey/Egypt/0959-NLQP/2009            .......... .......... .......... .......... .......... .......... ........S. ..........
ADM85867|A/turkey/Egypt/101474v/2010              .......... .......... .......D.. ....S..... .......... .......... .......... ..........
AEQ72829|A/turkey/Egypt/10453F/2010               .......... .......... .......... .......... .......... .......... .......... ..........
AEQ72902|A/turkey/Egypt/112694V/2011              .......... .......... .......... .......... .......... .......... .......... ..........
ABO44244|A/turkey/Egypt/2253-2/2006               .......... .......... .......... .......... .......... .......... .......... ..........
ADD13576|A/turkey/Egypt/7/2007                    .......... .......... .......... .......... .......... .......... .......... ..........
ABY79031|A/turkey/Egypt/9398NAMRU3-CLEVB195/2007  .......... .......... .......... .......... .......... .......... .......... ..........
ABW37425|A/turkey/Egypt/F1/2006                   .......... .......... .......... .......... .......... .......... .......... ..........
ABW37426|A/turkey/Egypt/F2/2006                   .......... .......... .......... .......... .......... .......... .......... ..........

                                                  3333333333 3]
                                                  2222222223 3]
                                                  1234567890 1]
Consensus                                         PQGERRRKKR R
ABM92273|A/Egypt/0636-NAMRU3/2007                 .......... -
ACI06187|A/Egypt/10211-NAMRU3/2007                .......... -
ACI06188|A/Egypt/10215-NAMRU3/2007                .......... -
ACI06189|A/Egypt/10216-NAMRU3/2007                .......... -
ADG21405|A/Egypt/10217-NAMRU3/2007                .......... -
ABM54179|A/Egypt/14724-NAMRU3/2006                .......... -
ABM54180|A/Egypt/14725-NAMRU3/2006                .......... -
ABP96846|A/Egypt/1604-NAMRU3/2007                 .......... -
ABP96847|A/Egypt/1731-NAMRU3/2007                 .......... -
ABP96848|A/Egypt/1902-NAMRU3/2007                 .......... -
ACI06180|A/Egypt/1980-NAMRU3/2008                 .......... -
ABP96849|A/Egypt/2256-NAMRU3/2007                 .......... -
ACI06181|A/Egypt/2289-NAMRU3/2008                 .......... -
ACI06182|A/Egypt/2514-NAMRU3/2008                 .......... -
ACI06183|A/Egypt/2546-NAMRU3/2008                 .......... -
ABP96854|A/Egypt/2621-NAMRU3/2007                 .......... -
ABU53968|A/Egypt/2629-NAMRU3/2007                 .......... -
ABU53969|A/Egypt/2630-NAMRU3/2007                 .......... -
ABU53970|A/Egypt/2631-NAMRU3/2007                 .......... -
ABU53971|A/Egypt/2750-NAMRU3/2007                 .......... -
ABU53966|A/Egypt/2991-NAMRU3/2006                 .......... -
ABU53967|A/Egypt/2992-NAMRU3/2006                 .......... -
ACI06184|A/Egypt/3158-NAMRU3/2008                 .......... -
ACI06186|A/Egypt/3401-NAMRU3/2008                 .......... -
ABU53973|A/Egypt/4081-NAMRU3/2007                 .......... -
ABU53974|A/Egypt/4082-NAMRU3/2007                 .......... -
ABU53975|A/Egypt/4226-NAMRU3/2007                 .......... -
ABU53976|A/Egypt/6251-NAMRU3/2007                 .......... -
ADG21402|A/Egypt/7021-NAMRU3/2006                 .......... -
ABV24020|A/Egypt/902782/2006                      .......... -
ABV24009|A/Egypt/902786/2006                      .......... -
ADG21429|A/Egypt/N00270/2010                      .......... -
ACT15312|A/Egypt/N00585/2009                      .......... -
ACT15314|A/Egypt/N00605/2009                      .......... -
ACT15316|A/Egypt/N00606/2009                      .......... -
ACT15318|A/Egypt/N01310/2009                      .......... -
ADG21433|A/Egypt/N01644/2010                      .......... -
ADG21437|A/Egypt/N02038/2010                      .......... -
ACT15320|A/Egypt/N02039/2009                      .......... -
ADG21439|A/Egypt/N02127/2010                      .......... -
ACT15322|A/Egypt/N02407/2009                      .......... -
ADG21441|A/Egypt/N02554/2010                      .......... -
ACT15324|A/Egypt/N02563/2009                      .......... -
ACT15326|A/Egypt/N02752/2009                      .......... -
ADG21443|A/Egypt/N02770/2010                      .......... -
ADG21445|A/Egypt/N03071/2010                      .......... -
ACT15328|A/Egypt/N03228/2009                      .......... -
ACT15330|A/Egypt/N03272/2009                      .......... -
ACT15332|A/Egypt/N03434/2009                      ...KS..... -
ACT15336|A/Egypt/N03439/2009                      .......... -
ACT15338|A/Egypt/N03450/2009                      ..EG...... -
ACT15340|A/Egypt/N04316/2009                      .......... -
ACT15342|A/Egypt/N04394/2009                      .......... -
ACT15343|A/Egypt/N04395/2009                      .......... -
ACT15345|A/Egypt/N04396/2009                      .......... -
ADG21449|A/Egypt/N04434/2010                      .......... -
ACT15347|A/Egypt/N04526/2009                      ...KN..... -
ACT15349|A/Egypt/N04527/2009                      ..E....... -
ACT15351|A/Egypt/N04822/2009                      ...KS..... -
ACT15353|A/Egypt/N04823/2009                      .......... -
ADG21407|A/Egypt/N04830/2009                      .......... -
ACT15355|A/Egypt/N04979/2009                      ...KS..... -
ACT15357|A/Egypt/N05056/2009                      .......... -
ADG21410|A/Egypt/N05912/2009                      .......... -
ADG21412|A/Egypt/N07392/2009                      .L........ -
ADG21414|A/Egypt/N07908/2009                      .......... -
ADG21416|A/Egypt/N08835/2009                      .......... -
ADG21418|A/Egypt/N09174/2009                      .......... -
ADG21420|A/Egypt/N09539/2009                      .......... -
ADG21422|A/Egypt/N11981/2009                      .......... -
ADG21425|A/Egypt/N15262/2009                      ....K..... -
ADE19095|A/chicken/Dakahlia/103/2007              .......... -
ADE19096|A/chicken/Dakahlia/104/2007              .......... -
ADE19097|A/chicken/Dakahlia/105/2008              .......... -
ADE19098|A/chicken/Dakahlia/106/2008              .......... -
ADE19099|A/chicken/Dakahlia/107/2007              .......... -
ADE19100|A/chicken/Dakahlia/108/2009              .......... -
ADE19102|A/chicken/Dakahlia/110/2007              .......... -
ADE19103|A/chicken/Dakahlia/111/2008              .......... -
ADE19106|A/chicken/Dakahlia/114/2009              .......... -
ADE19107|A/chicken/Dakahlia/115/2009              .......... -
ADE19108|A/chicken/Dakahlia/116/2009              .......... -
ADE19109|A/chicken/Dakahlia/117/2007              .......... -
ADE19110|A/chicken/Dakahlia/118/2007              .......... -
ADE19111|A/chicken/Dakahlia/119/2008              .......... -
ADE19112|A/chicken/Dakahlia/120/2007              .......... -
ADE19113|A/chicken/Dakahlia/121/2007              .......... -
ADE19114|A/chicken/Dakahlia/122/2008              .......... -
ADE19101|A/chicken/Damietta/109/2007              .......... -
ADE19105|A/chicken/Damietta/113/2007              .......... -
ABY76247|A/chicken/Egypt/06207-NLQP/2006          .......... -
ABY76248|A/chicken/Egypt/06459-3-NLQP/2006        .......... -
ABY76249|A/chicken/Egypt/06495-NLQP/2006          .......... -
ABY76250|A/chicken/Egypt/06541-NLQP/2006          .......... -
ACA29666|A/chicken/Egypt/06553-NLQP/2006          .......... -
ACA29667|A/chicken/Egypt/06612-NLQP/2006          .......... -
ABY76251|A/chicken/Egypt/06959-NLQP/2006          .......... -
ACR56219|A/chicken/Egypt/07118-NLQP/2007          .......... -
ACA29669|A/chicken/Egypt/07125-NLQP/2007          .......... -
ACR56220|A/chicken/Egypt/07175-NLQP/2007          ....K..... -
ACA29670|A/chicken/Egypt/07181-NLQP/2007          .......... -
ACA29671|A/chicken/Egypt/07201-NLQP/2007          .......... -
ACA29672|A/chicken/Egypt/07202-NLQP/2007          .......... -
ACR56221|A/chicken/Egypt/07480S-NLQP/2007         .......... -
ACA29678|A/chicken/Egypt/07632S-NLQP/2007         .......... -
ACA29679|A/chicken/Egypt/07665S-NLQP/2007         .......... -
ACA29680|A/chicken/Egypt/07701S-NLQP/2007         .......... -
ACR56224|A/chicken/Egypt/0811-NLQP/2008           .......... -
ACR56251|A/chicken/Egypt/08124S-NLQP/2008         .......... -
ACR56225|A/chicken/Egypt/0813-NLQP/2008           .......... -
ACR56252|A/chicken/Egypt/08139S-NLQP/2008         .......... -
ADD21350|A/chicken/Egypt/0814S-NLQP/2008          .......... -
ACR56226|A/chicken/Egypt/0815-NLQP/2008           .......... -
ACR56253|A/chicken/Egypt/08194S-NLQP/2008         .......... -
ACR56227|A/chicken/Egypt/0823-NLQP/2008           .......... -
AEA92629|A/chicken/Egypt/0827-NLQP/2008           .......... -
AEA92627|A/chicken/Egypt/083-NLQP/2008            .......... -
ACU16666|A/chicken/Egypt/083/2008                 .......... -
ACR56228|A/chicken/Egypt/0831-NLQP/2008           .......... -
ACR58640|A/chicken/Egypt/0836/2008                .......... -
ACR56229|A/chicken/Egypt/0837-NLQP/2008           .......... -
ACR56254|A/chicken/Egypt/08371S-NLQP/2008         .......... -
ACR56230|A/chicken/Egypt/0838-NLQP/2008           .......... -
ACR56231|A/chicken/Egypt/0841-NLQP/2008           .......... -
ACR56232|A/chicken/Egypt/0845-NLQP/2008           .......... -
ACR56233|A/chicken/Egypt/0847-NLQP/2008           .......... -
ACR56223|A/chicken/Egypt/085-NLQP/2008            .......... -
ACR56234|A/chicken/Egypt/0850-NLQP/2008           .......... -
ACR56235|A/chicken/Egypt/0855-NLQP/2008           .......... -
ACR56236|A/chicken/Egypt/0859-NLQP/2008           .......... -
ACR56237|A/chicken/Egypt/0865-NLQP/2008           .......... -
ACR56238|A/chicken/Egypt/0869h3-NLQP/2008         .......... -
ACR56239|A/chicken/Egypt/0870-NLQP/2008           .......... -
ACR56250|A/chicken/Egypt/0875S-NLQP/2008          .......... -
ACR56241|A/chicken/Egypt/0876-NLQP/2008           .......... -
ACR56243|A/chicken/Egypt/0879-NLQP/2008           .......... -
ADD21346|A/chicken/Egypt/088-NLQP/2008            .......... -
ACR56244|A/chicken/Egypt/0880-NLQP/2008           .......... -
ADD21348|A/chicken/Egypt/0882-NLQP/2008           .......... -
ADD21349|A/chicken/Egypt/0883-NLQP/2008           .......... -
ACA29682|A/chicken/Egypt/088S-NLQP/2008           .......... -
ACR58651|A/chicken/Egypt/0891/2008                .......... -
ACR56246|A/chicken/Egypt/0894-NLQP/2008           .......... -
ACR56247|A/chicken/Egypt/0896-NLQP/2008           .......... -
ADD21353|A/chicken/Egypt/0910-NLQP/2009           .......... -
ACX31996|A/chicken/Egypt/0910QL-NLQP/2009         .......... -
ADM85845|A/chicken/Egypt/091317s/2009             .......... -
ADD21355|A/chicken/Egypt/0915-NLQP/2009           ..R....... -
AEA92631|A/chicken/Egypt/0918-NLQP/2009           .......... -
ACX31980|A/chicken/Egypt/0918Q-NLQP/2009          .......... -
ACX31965|A/chicken/Egypt/092-NLQP/2009            .......... -
ACX31993|A/chicken/Egypt/0920-NLQP/2009           .......... -
ADD21363|A/chicken/Egypt/09277s-NLQP/2009         ....G..... -
ACX31983|A/chicken/Egypt/09279S-NLQP/2009         ...KS..... -
ACX31985|A/chicken/Egypt/09359S-NLQP/2009         .......... -
ADD21378|A/chicken/Egypt/093smg-NLQP/2009         .......... -
ADD21356|A/chicken/Egypt/0945-NLQP/2009           .......... -
ADD21365|A/chicken/Egypt/09485s-NLQP/2009         .......... -
ACX31986|A/chicken/Egypt/09519S-NLQP/2009         ....G..... -
ACX31987|A/chicken/Egypt/09534S-NLQP/2009         ....G..... -
ADD21357|A/chicken/Egypt/0956-NLQP/2009           .......... -
ADD21366|A/chicken/Egypt/09567s-NLQP/2009         ....G..... -
ACX31988|A/chicken/Egypt/09568S-NLQP/2009         ....G..... -
ADM85842|A/chicken/Egypt/095723v/2009             ....G..... -
ADD21383|A/chicken/Egypt/095941v-NLQP/2009        ..R.G..... -
ADM85843|A/chicken/Egypt/095941v/2009             ..R.G..... -
ACX31973|A/chicken/Egypt/0960-NLQP/2009           .......... -
ADD21358|A/chicken/Egypt/0962-NLQP/2009           ....G..... -
ACX31991|A/chicken/Egypt/096293V-NLQP/2009        ....G..... -
ACX31981|A/chicken/Egypt/0962S-NLQP/2009          .......... -
ACX31982|A/chicken/Egypt/0963S-NLQP/2009          ....G..... -
ACX31998|A/chicken/Egypt/096767V-NLQP/2009        ....G..... -
ADD21362|A/chicken/Egypt/096L-NLQP/2009           .......... -
ACX31977|A/chicken/Egypt/0977-NLQP/2009           ...DG..... -
ADB85109|A/chicken/Egypt/0987-NLQP/2009           .......... -
ADB77952|A/chicken/Egypt/0987alb-NLQP/2009        .......... -
ABV23938|A/chicken/Egypt/1/2006                   .......... -
ADF31752|A/chicken/Egypt/1/2008                   .......... -
CBW54815|A/chicken/Egypt/1/2009                   ....G..... -
AEQ72820|A/chicken/Egypt/10112SG/2010             ..E.G..... -
ADM85872|A/chicken/Egypt/10116s/2010              ....G..... -
AEQ72831|A/chicken/Egypt/10117/2010               .......... -
ADM85865|A/chicken/Egypt/10127s/2010              ....G..... -
ADM85866|A/chicken/Egypt/1012sf/2010              .......... -
AEQ72839|A/chicken/Egypt/10132/2010               .......... -
ADM85879|A/chicken/Egypt/10135ss/2010             .......... -
AEQ72815|A/chicken/Egypt/10158SF/2010             ....G..... -
ADM85886|A/chicken/Egypt/10159s/2010              ....G..... -
ADM85868|A/chicken/Egypt/101604v/2010             .......... -
ADM85881|A/chicken/Egypt/1020d/2010               .......... -
AEQ72813|A/chicken/Egypt/1021AD/2010              .......... -
ADM85883|A/chicken/Egypt/1021L/2010               .......... -
ADM85888|A/chicken/Egypt/1022L/2010               .......... -
AEQ72825|A/chicken/Egypt/10249SF/2010             .......... -
AEQ72826|A/chicken/Egypt/10250SF/2010             .......... -
AEQ72827|A/chicken/Egypt/10264AG/2010             .......... -
ADM85887|A/chicken/Egypt/10265s/2010              ....G..... -
ADM85852|A/chicken/Egypt/1029/2010                .......... -
ADM85861|A/chicken/Egypt/102d/2010                .......... -
ADM85854|A/chicken/Egypt/1034/2010                .......... -
AEQ72840|A/chicken/Egypt/10347SF/2010             .......... -
ADM85871|A/chicken/Egypt/1034qd/2010              .......... -
ADM85855|A/chicken/Egypt/1035/2010                .......... -
ADM85856|A/chicken/Egypt/1036/2010                ...D...... -
AEQ72828|A/chicken/Egypt/1038AL/2010              .......... -
AEQ72842|A/chicken/Egypt/10413SF/2010             .......... -
AEQ72810|A/chicken/Egypt/1041AG/2010              ....G..... -
ADM85857|A/chicken/Egypt/1042/2010                ....G..... -
AEQ72822|A/chicken/Egypt/10432S/2010              .......... -
ADM85846|A/chicken/Egypt/1050ss/2010              .......... -
AEQ72841|A/chicken/Egypt/10512AG/2010             ..E.G..... -
AEQ72835|A/chicken/Egypt/10513S/2010              .......... -
ADM85864|A/chicken/Egypt/1052s/2010               ....G..... -
ADM85859|A/chicken/Egypt/1055/2010                .......... -
ADM85885|A/chicken/Egypt/1058sf/2010              .......... -
ADM85860|A/chicken/Egypt/1063/2010                ....G..... -
ADM85869|A/chicken/Egypt/1071g/2010               ....G..... -
ABN70706|A/chicken/Egypt/1078-NAMRU3/2006         .......... -
ABN70707|A/chicken/Egypt/1079-NAMRU3/2007         .......... -
ABN70708|A/chicken/Egypt/1080-NAMRU3/2006         ....K..... -
ABN70709|A/chicken/Egypt/1081-NAMRU3/2006         .......... -
AEQ72814|A/chicken/Egypt/1085/2010                ....G..R.K .
AEQ72816|A/chicken/Egypt/1090/2010                .......... -
AEQ72811|A/chicken/Egypt/10909V/2010              .......... -
AEQ72823|A/chicken/Egypt/1098/2010                .......... -
ACM68976|A/chicken/Egypt/10NLQP-CLEVB299/2008     .......... -
AEQ72869|A/chicken/Egypt/111127V/2011             ....K..... -
AEQ72850|A/chicken/Egypt/1112/2011                ....K..... -
AEQ72893|A/chicken/Egypt/11124SF/2011             ....K..... -
AEQ72885|A/chicken/Egypt/1112AF/2011              ....K..... -
AEQ72851|A/chicken/Egypt/1113/2011                ....K..... -
AEQ72846|A/chicken/Egypt/1115S/2011               .......... -
AEQ72877|A/chicken/Egypt/111640V/2011             ....K..... -
AEQ72855|A/chicken/Egypt/1117/2011                ....K..... -
AEQ72883|A/chicken/Egypt/111766V/2011             ....K..... -
AEQ72896|A/chicken/Egypt/1117AF/2011              ..E....... -
AEQ72879|A/chicken/Egypt/11184S/2011              ....K..... -
AEQ72901|A/chicken/Egypt/1118AF/2011              ....K..... -
AEQ72890|A/chicken/Egypt/111945V/2011             ....K..... -
AEQ72859|A/chicken/Egypt/111AF/2011               ....K..... -
AEQ72903|A/chicken/Egypt/1123AL/2011              .......... -
AEQ72864|A/chicken/Egypt/1128/2011                ....K..... -
ABO64687|A/chicken/Egypt/1129N3-HK9/2007          .......... -
AEQ72860|A/chicken/Egypt/112AF/2011               ....K..... -
AEQ72845|A/chicken/Egypt/112SG/2011               ....K..... -
AEQ72884|A/chicken/Egypt/1134SD/2011              ....K..... -
AEQ72861|A/chicken/Egypt/113AF/2011               ....K..... -
AEQ72865|A/chicken/Egypt/1146SF/2011              ....K..... -
AEQ72862|A/chicken/Egypt/114AF/2011               ....K..... -
AEQ72847|A/chicken/Egypt/115/2011                 .......... -
AEQ72905|A/chicken/Egypt/11529S/2011              ....K..... -
AEQ72894|A/chicken/Egypt/1155/2011                ....K..... -
AEQ72858|A/chicken/Egypt/1155AG/2011              ....K..... -
AEQ72856|A/chicken/Egypt/1156S/2011               .......... -
AEQ72868|A/chicken/Egypt/1158SF/2011              ....K..... -
AEQ72878|A/chicken/Egypt/115AD/2011               ....G..... -
AEQ72863|A/chicken/Egypt/115AF/2011               .......... -
AEQ72881|A/chicken/Egypt/116AD/2011               ....G..... -
AEQ72870|A/chicken/Egypt/116AF/2011               ....K..... -
AEQ72857|A/chicken/Egypt/1174S/2011               .......... -
AEQ72882|A/chicken/Egypt/117AD/2011               ....K..... -
AEQ72872|A/chicken/Egypt/117AF/2011               .......... -
AEQ72873|A/chicken/Egypt/118AF/2011               .......... -
AEQ72874|A/chicken/Egypt/1197AG/2011              .......... -
AEQ72875|A/chicken/Egypt/119AF/2011               .......... -
AEQ72844|A/chicken/Egypt/119S/2011                .......... -
ABO64688|A/chicken/Egypt/12378N3-CLEVB/2006       .......... -
ABO64689|A/chicken/Egypt/12379N3-CLEVB/2006       .......... -
ABN70710|A/chicken/Egypt/1300-NAMRU3/2007         .......... -
ACM68977|A/chicken/Egypt/13NLQP-CLEVB261/2008     .......... -
ACM68978|A/chicken/Egypt/14NLQP-CLEVB255/2008     .......... -
ACM68980|A/chicken/Egypt/16NLQP-CLEVB242/2008     .......... -
ACD64996|A/chicken/Egypt/1709-1VIR08/2007         .......... -
ACD64999|A/chicken/Egypt/1709-5/2008              .......... -
ACD65000|A/chicken/Egypt/1709-6/2008              .......... -
ACM68981|A/chicken/Egypt/17NLQP-CLEVB241/2008     .......... -
ADG28676|A/chicken/Egypt/18-H/2009                ....G..... -
ABO64690|A/chicken/Egypt/1889N3-SM26/2007         .......... -
ABO64691|A/chicken/Egypt/1890N3-HK45/2007         .......... -
ABO64696|A/chicken/Egypt/1891N3-CLEVB/2007        .......... -
ACM68982|A/chicken/Egypt/18NLQP-CLEVB240/2008     .......... -
ACM68968|A/chicken/Egypt/1NLQP-CLEVB331/2008      .......... -
ABV23936|A/chicken/Egypt/2/2006                   .......... -
ADG28677|A/chicken/Egypt/20-16/2009               ....G..... -
ACM68983|A/chicken/Egypt/20NLQP-CLEVB238/2008     .......... -
ABG81039|A/chicken/Egypt/2253-1/2006              .......... -
ABO44233|A/chicken/Egypt/2253-1/2006              .......... -
ACM68984|A/chicken/Egypt/22NLQP-CLEVB232/2008     .......... -
ACM68985|A/chicken/Egypt/23NLQP-CLEVB231/2008     .......... -
ACM68986|A/chicken/Egypt/24NLQP-CLEVB227/2008     .......... -
ABY79832|A/chicken/Egypt/2628-1/2007              .......... -
ACM68969|A/chicken/Egypt/2NLQP-CLEVB330/2008      .......... -
ABV24031|A/chicken/Egypt/3/2006                   .......... -
ABY79009|A/chicken/Egypt/3044NAMRU3-CLEVB59/2007  .......... -
ABY79010|A/chicken/Egypt/3045NAMRU3-CLEVB60/2007  .......... -
ABY79011|A/chicken/Egypt/3046NAMRU3-CLEVB62/2007  .......... -
ABY79014|A/chicken/Egypt/3049NAMRU3-CLEVB75/2007  .......... -
ABY79017|A/chicken/Egypt/3052NAMRU3-CLEVB104/2007 .......... -
ADG28678|A/chicken/Egypt/33-1/2008                .......... -
ADG28680|A/chicken/Egypt/35-3/2008                .......... -
ADG28682|A/chicken/Egypt/37-1/2008                .......... -
ACM68970|A/chicken/Egypt/3NLQP-CLEVB325/2008      .......... -
ACX55926|A/chicken/Egypt/488N3-CLEVB/2008         .......... -
ACX55927|A/chicken/Egypt/489N3-CLEVB/2008         .......... -
ACX55929|A/chicken/Egypt/492N3-CLEVB/2008         .......... -
ACX55930|A/chicken/Egypt/495N3-CLEVB/2008         .......... -
ACX55931|A/chicken/Egypt/496N3-CLEVB/2008         .......... -
ACM68971|A/chicken/Egypt/4NLQP-CLEVB308/2008      .......... -
ACM68972|A/chicken/Egypt/5NLQP-CLEVB307/2008      .......... -
ADG28684|A/chicken/Egypt/6-A/2010                 ....G..... -
ACM68973|A/chicken/Egypt/6NLQP-CLEVB306/2008      .......... -
ACM68974|A/chicken/Egypt/7NLQP-CLEVB305/2008      .......... -
ADG28685|A/chicken/Egypt/8-C/2010                 ....G..... -
ACM68975|A/chicken/Egypt/8NLQP-CLEVB304/2008      .......... -
ABY79020|A/chicken/Egypt/9384NAMRU3-CLEVB118/2007 .......... -
ABY79021|A/chicken/Egypt/9385NAMRU3-CLEVB125/2007 ..R....... -
ABY79022|A/chicken/Egypt/9386NAMRU3-CLEVB136/2007 ..R....... -
ABY79023|A/chicken/Egypt/9387NAMRU3-CLEVB148/2007 ..R....... -
ABY79024|A/chicken/Egypt/9388NAMRU3-CLEVB149/2007 .......... -
ABY79025|A/chicken/Egypt/9389NAMRU3-CLEVB150/2007 .......... -
ABY79026|A/chicken/Egypt/9390NAMRU3-CLEVB157/2007 ..R....... -
ABY79027|A/chicken/Egypt/9391NAMRU3-CLEVB158/2007 ..R....... -
ABY79028|A/chicken/Egypt/9392NAMRU3-CLEVB167/2007 ..R....... -
ABY79029|A/chicken/Egypt/9396NAMRU3-CLEVB187/2007 .......... -
ABY79030|A/chicken/Egypt/9397NAMRU3-CLEVB188/2007 .......... -
ABY79033|A/chicken/Egypt/9400NAMRU3-CLEVB211/2007 .......... -
ACC85599|A/chicken/Egypt/9402NAMRU3-CLEVB213/2007 .......... -
ACC85600|A/chicken/Egypt/9403NAMRU3-CLEVB214/2007 .......... -
ABD85144|A/chicken/Egypt/960N3-004/2006           .......... -
BAJ07739|A/chicken/Egypt/C1Li9/2007               .......... -
BAJ07738|A/chicken/Egypt/C1Lu2/2007               .......... -
BAJ07737|A/chicken/Egypt/C1Tr13/2007              .......... -
BAJ11930|A/chicken/Egypt/C3Br11/2007              .......... -
BAK08620|A/chicken/Egypt/CL6/2007                 .......... -
ADY16733|A/chicken/Egypt/F10/2009                 ....G..... -
ABW37427|A/chicken/Egypt/F3/2006                  .......... -
ABW37428|A/chicken/Egypt/F4/2006                  .......... -
ABW37430|A/chicken/Egypt/F6/2007                  .......... -
ADY16730|A/chicken/Egypt/F7/2009                  .......... -
ADY16731|A/chicken/Egypt/F8/2009                  .......... -
AEA92630|A/chicken/Egypt/G3H4-NLQP/2008           .......... -
AEP37319|A/chicken/Egypt/M2773A/2011              ....K..... -
CBW54816|A/chicken/Egypt/Q1011/2010               ....G..... -
CBW54818|A/chicken/Egypt/Q1182/2010               ....G..... -
CBW54817|A/chicken/Egypt/Q1185/2010               ....G..... -
AEP37316|A/chicken/Egypt/Q1995D/2010              ....G..... -
ABW37431|A/chicken/Egypt/R1/2006                  .......... -
ABW37433|A/chicken/Egypt/R3/2007                  .......... -
ABW37436|A/chicken/Egypt/R6/2007                  ...K...... -
BAK23398|A/chicken/Egypt/RIMD1-5/2008             .R........ -
BAK23406|A/chicken/Egypt/RIMD10-6/2008            .......... -
BAK23400|A/chicken/Egypt/RIMD12-3/2008            ...KS..... -
BAK23408|A/chicken/Egypt/RIMD13-1/2008            .......... -
BAK23399|A/chicken/Egypt/RIMD2-6/2008             .......... -
BAK23409|A/chicken/Egypt/RIMD21-2/2009            .......... -
BAK23410|A/chicken/Egypt/RIMD25-1/2009            .......... -
BAK23411|A/chicken/Egypt/RIMD26-3/2009            .......... -
BAK23412|A/chicken/Egypt/RIMD27-2/2009            .......... -
BAK23413|A/chicken/Egypt/RIMD28-1/2009            .......... -
BAK23414|A/chicken/Egypt/RIMD29-3/2009            .......... -
BAK23401|A/chicken/Egypt/RIMD4-3/2008             .......... -
BAK23402|A/chicken/Egypt/RIMD5-3/2008             .H........ -
BAK23403|A/chicken/Egypt/RIMD7-1/2008             .......... -
BAK23404|A/chicken/Egypt/RIMD8-14/2008            .......... -
BAK23405|A/chicken/Egypt/RIMD9-2/2008             .......... -
AEP84526|A/chicken/Egypt/S2938A/2011              ....K..... -
AEP84527|A/chicken/Egypt/S3093A/2011              .......... -
AEP37324|A/chicken/Egypt/S3280B/2011              ....K..... -
AEP37325|A/chicken/Egypt/S3280D/2011              ....K..... -
AEP71333|A/chicken/Egypt/VSVRI/2009               ....G..... -
ADE19094|A/chicken/Gharbia/102/2006               .......... -
ADE19104|A/chicken/Gharbia/112/2007               .......... -
ADE19116|A/chicken/Gharbia/124/2007               .......... -
ACJ61696|A/chicken/Qalubia/1/2006                 .......... -
ABY79018|A/crow/Egypt/9382NAMRU3-CLEVB111/2007    .......... -
ADE19115|A/duck/Dakahlia/123/2009                 .......... -
ACA29674|A/duck/Egypt/07264S-NLQP/2007            .......... -
ACA29675|A/duck/Egypt/07322S-NLQP/2007            .......... -
ACR56248|A/duck/Egypt/0821S-NLQP/2008             .......... -
ADD21351|A/duck/Egypt/08355S-NLQP/2008            .......... -
ACR56255|A/duck/Egypt/08425S-NLQP/2008            .......... -
ACR56249|A/duck/Egypt/0845S-NLQP/2008             .......... -
ADD21352|A/duck/Egypt/08561S-NLQP/2008            .......... -
ADD21347|A/duck/Egypt/0867-NLQP/2008              .......... -
ACU16727|A/duck/Egypt/0871/2008                   ....K..... -
ACR56240|A/duck/Egypt/0875-NLQP/2008              .......... -
ACR56242|A/duck/Egypt/0877-NLQP/2008              .......... -
ACR56245|A/duck/Egypt/0891-NLQP/2008              .......... -
ADD21369|A/duck/Egypt/09118sm-NLQP/2009           .......... -
ADD21354|A/duck/Egypt/0912-NLQP/2009              .......... -
ACX31967|A/duck/Egypt/0918-NLQP/2009              .......... -
ACX31979|A/duck/Egypt/09224F-NLQP/2009            ....G..... -
ACX31968|A/duck/Egypt/0923-NLQP/2009              .......... -
ADD21371|A/duck/Egypt/09238sm-NLQP/2009           .......... -
ACX31969|A/duck/Egypt/0926-NLQP/2009              .......... -
ADD21372|A/duck/Egypt/09274sm-NLQP/2009           .......... -
ACX31992|A/duck/Egypt/093-NLQP/2009               .......... -
ADD21380|A/duck/Egypt/0930smL-NLQP/2009           .......... -
ADD21364|A/duck/Egypt/09315s-NLQP/2009            .......... -
ADD21374|A/duck/Egypt/09332sm-NLQP/2009           .......... -
ACX31997|A/duck/Egypt/09339S-NLQP/2009            .......... -
ADD21368|A/duck/Egypt/0934sm-NLQP/2009            .......... -
ACX31978|A/duck/Egypt/093L-NLQP/2009              .......... -
ADD21375|A/duck/Egypt/0945smf-NLQP/2009           .......... -
ACX31971|A/duck/Egypt/0955-NLQP/2009              ....G..... -
ACX31974|A/duck/Egypt/0964-NLQP/2009              .......... -
ADD21376|A/duck/Egypt/0967smf-NLQP/2009           .......... -
ADD21382|A/duck/Egypt/0969smL-NLQP/2009           ..E....... -
ADD21359|A/duck/Egypt/0970-NLQP/2009              .......... -
ACX31990|A/duck/Egypt/0971SM-NLQP/2009            .......... -
ACX31975|A/duck/Egypt/0972-NLQP/2009              .......... -
ADD21360|A/duck/Egypt/0982-NLQP/2009              ...KS..... -
ADI23976|A/duck/Egypt/0984smf-NLQP/2009           .......... -
ACX31966|A/duck/Egypt/099-NLQP/2009               ...KS..... -
ACX31989|A/duck/Egypt/0990SM-NLQP/2009            .......... -
AEQ72832|A/duck/Egypt/10118/2010                  ....K..... -
ADM85862|A/duck/Egypt/1011d/2010                  .......... -
AEQ72838|A/duck/Egypt/10131/2010                  .......... -
ADM85863|A/duck/Egypt/101565v/2010                ...D...... -
ADM85882|A/duck/Egypt/10157s/2010                 .......... -
ADM85850|A/duck/Egypt/1017/2010                   ....G..R.K .
AEQ72818|A/duck/Egypt/10185SS/2010                .......... -
ADM85870|A/duck/Egypt/1020sd/2010                 .......... -
ADM85851|A/duck/Egypt/1022/2010                   .......... -
AEQ72821|A/duck/Egypt/10228SF/2010                .......... -
AEQ72824|A/duck/Egypt/10255AG/2010                .......... -
ADM85877|A/duck/Egypt/1025sf/2010                 .......... -
AEQ72833|A/duck/Egypt/10283SF/2010                .......... -
AEQ72834|A/duck/Egypt/10290SF/2010                .......... -
AEQ72836|A/duck/Egypt/10331SF/2010                .......... -
AEQ72837|A/duck/Egypt/10336SF/2010                .......... -
ADM85847|A/duck/Egypt/103swf/2010                 .......... -
AEQ72819|A/duck/Egypt/10403S/2010                 .......... -
AEQ72812|A/duck/Egypt/1046SF/2010                 .......... -
ADM85884|A/duck/Egypt/1063s/2010                  .......... -
ADM85876|A/duck/Egypt/1068s/2010                  .......... -
ADM85878|A/duck/Egypt/106d/2010                   .......... -
ADM85873|A/duck/Egypt/1097s/2010                  .......... -
AEQ72888|A/duck/Egypt/11106SF/2011                ....K..... -
AEQ72880|A/duck/Egypt/1110AF/2011                 ....K..... -
AEQ72866|A/duck/Egypt/11117S/2011                 ....K..... -
AEQ72895|A/duck/Egypt/11117SS/2011                ....K..... -
AEQ72852|A/duck/Egypt/1113SD/2011                 ....K..... -
AEQ72843|A/duck/Egypt/1114S/2011                  .......... -
AEQ72892|A/duck/Egypt/1116AF/2011                 ....K..... -
AEQ72898|A/duck/Egypt/11175SF/2011                ....K..... -
AEQ72899|A/duck/Egypt/11193SF/2011                ....K..... -
AEQ72886|A/duck/Egypt/11211S/2011                 ....K..... -
AEQ72889|A/duck/Egypt/11221S/2011                 ....K..... -
AEQ72854|A/duck/Egypt/1123SF/2011                 .......... -
AEQ72891|A/duck/Egypt/11246S/2011                 ....K..... -
AEQ72848|A/duck/Egypt/1125S/2011                  ....K..... -
AEQ72849|A/duck/Egypt/1130AG/2011                 .......... -
AEQ72897|A/duck/Egypt/11312S/2011                 .......... -
AEQ72867|A/duck/Egypt/1148SF/2011                 ....K..... -
AEQ72887|A/duck/Egypt/1153/2011                   ....K..... -
AEQ72871|A/duck/Egypt/1174SF/2011                 .......... -
ACM68987|A/duck/Egypt/11NLQP-CLEVB263/2008        .......... -
ABO64692|A/duck/Egypt/12380N3-CLEVB/2006          .......... -
ABN70711|A/duck/Egypt/1301-NAMRU3/2007            .......... -
ABO64693|A/duck/Egypt/13010N3-CLEVB/2006          .......... -
ACD64997|A/duck/Egypt/1709-3VIR08/2007            .......... -
ABO64694|A/duck/Egypt/1888N3-SM25/2007            .......... -
ABG81040|A/duck/Egypt/2253-3/2006                 .......... -
ABJ16840|A/duck/Egypt/2253-3/2006                 .......... -
ABY79008|A/duck/Egypt/3043NAMRU3-CLEVB56/2007     .......... -
ABY79012|A/duck/Egypt/3047NAMRU3-CLEVB63/2007     .......... -
ABY79013|A/duck/Egypt/3048NAMRU3-CLEVB74/2007     .......... -
ABY79833|A/duck/Egypt/5169-1/2007                 .......... -
ABY79032|A/duck/Egypt/9399NAMRU3-CLEVB202/2007    .......... -
BAJ07731|A/duck/Egypt/D1Br12/2007                 .......... -
BAJ07732|A/duck/Egypt/D1Li4/2007                  .......... -
BAJ07730|A/duck/Egypt/D1Tr335/2007                .......... -
BAJ07733|A/duck/Egypt/D2Br210/2007                .......... -
BAJ07734|A/duck/Egypt/D2Li234/2007                .......... -
BAK08621|A/duck/Egypt/D2br10/2007                 .......... -
BAJ07736|A/duck/Egypt/D3Li12/2007                 .......... -
BAJ07735|A/duck/Egypt/D3Lu6/2007                  .......... -
ABW37429|A/duck/Egypt/F5/2006                     .......... -
AEP27003|A/duck/Egypt/M2583A/2010                 L...K..... -
AEP84523|A/duck/Egypt/M2583B/2010                 ....K..... -
AEP84524|A/duck/Egypt/M2583C/2010                 ....K..... -
AEP37317|A/duck/Egypt/M2583D/2010                 ....K..... -
AEP37323|A/duck/Egypt/M3075B/2011                 ....K..... -
AEP37318|A/duck/Egypt/Q2645C/2010                 ....K..... -
ABW37435|A/duck/Egypt/R5/2007                     .......... -
ADM85848|A/environment/Egypt/104swf/2010          .......... -
ADM85849|A/environment/Egypt/105swf/2010          .......... -
ADB12241|A/equine/Egypt/av1/2009                  .......... -
ADD21377|A/goose/Egypt/09102smf-NLQP/2009         .......... -
ADD21367|A/goose/Egypt/0910sm-NLQP/2009           .......... -
ADD21379|A/goose/Egypt/0912smg-NLQP/2009          .......... -
ADM85844|A/goose/Egypt/09134sml/2009              .......... -
ACX31970|A/goose/Egypt/0929-NLQP/2009             .......... -
ADD21373|A/goose/Egypt/09324sm-NLQP/2009          .......... -
ADD21381|A/goose/Egypt/0946smL-NLQP/2009          .......... -
AEQ72817|A/goose/Egypt/10209SF/2010               .......... -
ADM85874|A/goose/Egypt/1057/2010                  .......... -
AEQ72876|A/goose/Egypt/11162S/2011                .......... -
AEQ72853|A/goose/Egypt/1117SF/2011                ....K..... -
AEQ72900|A/goose/Egypt/11350S/2011                .......... -
ABO64695|A/goose/Egypt/13009N3-SM2/2006           .......... -
AEP37320|A/goose/Egypt/M2788A/2011                ....K..... -
AEP37321|A/goose/Egypt/M2788E/2011                ....K..... -
AEP37322|A/goose/Egypt/M2794A/2011                ....K..... -
AEP84525|A/goose/Egypt/M2794E/2011                ....K..... -
ABW37434|A/goose/Egypt/R4/2007                    ...K...... -
AEQ72906|A/ostrich/Egypt/11139F/2011              ....K..... -
ACR56222|A/peacock/Egypt/07667S-NLQP/2007         .......... -
ACA29668|A/quail/Egypt/07120-NLQP/2007            .......... -
AEQ72904|A/quail/Egypt/1171SG/2011                ....K..... -
ABY79015|A/quail/Egypt/3050NAMRU3-CLEVB77/2007    .......... -
ACA29673|A/turkey/Egypt/07203-NLQP/2007           .......... -
ACA29677|A/turkey/Egypt/07444S-NLQP/2007          .......... -
ACX31995|A/turkey/Egypt/091Q-NLQP/2009            .......... -
ADD21370|A/turkey/Egypt/09206sm-NLQP/2009         ...KS..... -
ACX31994|A/turkey/Egypt/0935-NLQP/2009            ...KS..... -
ACX31972|A/turkey/Egypt/0959-NLQP/2009            ...KS..... -
ADM85867|A/turkey/Egypt/101474v/2010              .......... -
AEQ72829|A/turkey/Egypt/10453F/2010               .......... -
AEQ72902|A/turkey/Egypt/112694V/2011              .......... -
ABO44244|A/turkey/Egypt/2253-2/2006               .......... -
ADD13576|A/turkey/Egypt/7/2007                    .......... -
ABY79031|A/turkey/Egypt/9398NAMRU3-CLEVB195/2007  .......... -
ABW37425|A/turkey/Egypt/F1/2006                   .......... -
ABW37426|A/turkey/Egypt/F2/2006                   .......... -
